# Supplementary material for: A Transcriptomic Approach Provides Insights on the Mycorrhizal Symbiosis of the Mediterranean Orchid Limodorum abortivum in Nature
Source: Plants (Basel). 2021 Jan 28;10(2):251. doi: 10.3390/plants10020251 (PMC7911150; doi:10.3390/plants10020251)
Supplement: Supplementary file 1 [file plants-10-00251-s001.zip]

Archive with 8 entries (8 files):
- SM/Fig_S2.png.png
- SM/Fig_S3_png.png
- SM/Fig_S4.png.png
- SM/Fig_S5.png.png
- SM/Fig_S6.png.png
- SM/Figure_S1.png
- SM/Table_S1.docx
- SM/Table_S2_rev1.xlsx
