# Supplementary material for: A Transcriptomic Approach Provides Insights on the Mycorrhizal Symbiosis of the Mediterranean Orchid Limodorum abortivum in Nature
Source: Plants (Basel). 2021 Jan 28;10(2):251. doi: 10.3390/plants10020251 (PMC7911150; doi:10.3390/plants10020251)
Supplement: Supplementary file 1 [file plants-10-00251-s001.zip › SM/Table_S2_rev1.xlsx]

## Sheet: Sheet1
trinity_id	trinity_id	gene_id	LM	LS	baseMean	log2FoldChange	lfcSE	stat	pvalue	padj	Species	GO	Gene_id	gene_name	gene_name	KEGG	KO	Kpathway	HMMER	Hotpep	DIAMOND	Signalp	#ofTools
TRINITY_DN10005_c0_g1_i1	TRINITY_DN10005_c0_g1_i1	MSTRG.2	3	5	3.73569	-0.731487	1.29983	-0.562758	0.5736	NA	Apostasia shenzhenica	GO:0005576;GO:0005794;GO:0007275;GO:0009860;GO:0010105;GO:0016036;GO:0030307;GO:0035619;GO:0048768;GO:0090404	Q6IMT1;Q6IMT0	Protein SABRE;Protein KINKY POLLEN	SAB;	ath:AT1G58250;ath:AT5G49680
TRINITY_DN10005_c0_g2_i1	TRINITY_DN10005_c0_g2_i1	MSTRG.3	3	5	4.04107	-0.656625	1.20457	-0.545113	0.585676	NA	Apostasia shenzhenica	GO:0005576;GO:0005794;GO:0007275;GO:0009860;GO:0010105;GO:0016036;GO:0030307;GO:0035619;GO:0048768;GO:0090404	Q6IMT1;Q6IMT0	Protein SABRE;Protein KINKY POLLEN	SAB;	ath:AT1G58250;ath:AT5G49680
TRINITY_DN10017_c0_g1_i1	TRINITY_DN10017_c0_g1_i1	MSTRG.5	21	31	25.0537	-0.411527	0.593235	-0.693699	0.487871	0.85662	Dendrobium catenatum	GO:0003729;GO:0009507;GO:0009536	Q9LYZ9;O64624	Pentatricopeptide repeat-containing protein At2g18940, chloroplastic		ath:AT5G02860;ath:AT2G18940	;pentatricopeptide repeat domain-containing protein 1
TRINITY_DN10020_c0_g1_i1	TRINITY_DN10020_c0_g1_i1	MSTRG.7	13	11	12.122	0.154942	0.956312	0.16202	0.87129	0.975324	Musa acuminata subsp. malaccensis	GO:0001709;GO:0003676;GO:0003700;GO:0005634;GO:0006355;GO:0009860;GO:0010468;GO:0010500;GO:0046872;GO:0080022;GO:1990058	Q8W030;Q9SVY1	Zinc finger protein WIP4;Zinc finger protein WIP2	WIP4;NTT	ath:AT3G20880;ath:AT3G57670
TRINITY_DN10020_c0_g2_i1	TRINITY_DN10020_c0_g2_i1	MSTRG.8	15	17	16.5116	-0.28977	0.820714	-0.35307	0.724036	0.938265	Dendrobium catenatum		NA	NA
TRINITY_DN10030_c0_g1_i1	TRINITY_DN10030_c0_g1_i1	MSTRG.11	72	115	91.3371	-0.672737	0.448014	-1.5016	0.133201	0.537313	Mesangiospermae	GO:0005783;GO:0005789;GO:0006629;GO:0009846;GO:0010162;GO:0010344;GO:0016020;GO:0016021;GO:0019915;GO:0030176;GO:0034389;GO:0048316;GO:0080155;GO:0140042	Q9FFD9;Q8L615	Seipin-1;Seipin-3		ath:AT5G16460;ath:AT2G34380
TRINITY_DN10031_c0_g1_i1	TRINITY_DN10031_c0_g1_i1	MSTRG.12	91	25	59.1639	1.79696	0.692817	2.59371	0.00949468	0.126485	Dendrobium catenatum	GO:0000281;GO:0005200;GO:0005515;GO:0005737;GO:0005764;GO:0005856;GO:0005886;GO:0005923;GO:0007009;GO:0007010;GO:0007165;GO:0007409;GO:0007411;GO:0007528;GO:0008092;GO:0009925;GO:0009986;GO:0010628;GO:0010650;GO:0010765;GO:0010960;GO:0014704;GO:0014731;GO:0016020;GO:0016323;GO:0016328;GO:0016529;GO:0019228;GO:0030018;GO:0030054;GO:0030315;GO:0030424;GO:0030425;GO:0030507;GO:0030674;GO:0031594;GO:…	O70511;G5E8K5	Ankyrin-3	Ank3, ANK-3;Ank3, 2900054D09Rik, AI314020, Ank-3, AnkG, Ankyrin-3, Ankyrin-G	rno:361833;mmu:11735	ankyrin	Proteoglycans in cancer
TRINITY_DN10032_c0_g1_i1	TRINITY_DN10032_c0_g1_i1	MSTRG.13	0	23	10.8013	-3.30042	1.57752	-2.09216	NA	NA	Phaseoleae	GO:0009416;GO:0009507;GO:0009522;GO:0009523;GO:0009535;GO:0009536;GO:0009579;GO:0009765;GO:0009768;GO:0009941;GO:0010287;GO:0015979;GO:0016020;GO:0016021;GO:0016168;GO:0018298;GO:0046872	Q9SDM1;P12360	Chlorophyll a-b binding protein 1B-21, chloroplastic;Chlorophyll a-b binding protein 6A, chloroplastic	CAB6A	;sly:544310	light-harvesting complex I chlorophyll a/b binding protein 1	Photosynthesis - antenna proteins;Metabolic pathways
TRINITY_DN10062_c0_g1_i1	TRINITY_DN10062_c0_g1_i1	MSTRG.26	40	76	56.4465	-0.822273	0.565257	-1.45469	0.145756	0.560708	Dendrobium catenatum		NA	NA
TRINITY_DN10077_c0_g1_i1	TRINITY_DN10077_c0_g1_i1	MSTRG.32	183	4	90.4075	5.21028	0.753204	6.91749	4.59733e-12	1.28531e-09	Dendrobium catenatum		NA	NA
TRINITY_DN10084_c0_g1_i1	TRINITY_DN10084_c0_g1_i1	MSTRG.34	16	29	22.5578	-0.833637	0.78248	-1.06538	0.286705	0.724643	Dendrobium catenatum	GO:0004497;GO:0005506;GO:0005515;GO:0005783;GO:0009699;GO:0009809;GO:0010224;GO:0016020;GO:0016021;GO:0016491;GO:0016705;GO:0016709;GO:0020037;GO:0046872;GO:0055114	F4JW83;Q42600	Cytochrome P450 84A1;Cytochrome P450 84A4	CYP84A4;FAH1	ath:AT5G04330;ath:AT4G36220	ferulate-5-hydroxylase [EC:1.14.-.-]	Phenylpropanoid biosynthesis;Metabolic pathways;Biosynthesis of secondary metabolites
TRINITY_DN10094_c0_g1_i1	TRINITY_DN10094_c0_g1_i1	MSTRG.37	0	4	2.08459	-1.49689	1.61678	-0.925845	0.354527	NA	Dendrobium catenatum	GO:0004252;GO:0005576;GO:0005618;GO:0006508;GO:0008233;GO:0008236;GO:0009505;GO:0009827;GO:0010214;GO:0016020;GO:0016787;GO:0048046;GO:0048359;GO:0080001	O65351;O49607	Subtilisin-like protease SBT1.7;Subtilisin-like protease SBT1.6	ARA12;SLP2	ath:AT5G67360;ath:AT4G34980
TRINITY_DN10094_c0_g2_i1	TRINITY_DN10094_c0_g2_i1	MSTRG.38	2	6	3.3105	-0.733095	1.61297	-0.454501	0.649469	NA	Dendrobium catenatum	GO:0004252;GO:0005576;GO:0005886;GO:0006508;GO:0008233;GO:0008236;GO:0009897;GO:0010103;GO:0016020;GO:0016485;GO:0016787;GO:0042127;GO:0048046	Q9LUM3;O64495	Subtilisin-like protease SBT1.2;Subtilisin-like protease SBT1.5	;SDD1	ath:AT3G14240;ath:AT1G04110
TRINITY_DN10095_c0_g1_i1	TRINITY_DN10095_c0_g1_i1	MSTRG.39	10	22	15.0125	-0.808021	1.36029	-0.594006	0.552508	0.884447	Dendrobium catenatum	GO:0003677;GO:0003700;GO:0005634;GO:0006355;GO:0009744;GO:0009965;GO:0043565;GO:0045893;GO:0048826;GO:0080022	Q8LC03;Q8S7W9	Homeobox-leucine zipper protein ATHB-13;Homeobox-leucine zipper protein HOX21	ATHB13;	ath:AT1G69780;osa:4331774	homeobox-leucine zipper protein
TRINITY_DN10103_c0_g1_i1	TRINITY_DN10103_c0_g1_i1	MSTRG.44	2	1	1.58896	0.444256	1.33399	0.333027	0.739114	NA	Vitis vinifera		NA	NA
TRINITY_DN10117_c0_g1_i1	TRINITY_DN10117_c0_g1_i1	MSTRG.49	42	51	45.426	-0.259076	0.442978	-0.584851	0.558648	0.887395	Dendrobium catenatum		NA	NA
TRINITY_DN10122_c0_g1_i2	TRINITY_DN10122_c0_g1_i2	MSTRG.52	12	0	5.75749	4.81734	1.30123	3.70213	0.000213797	0.00807486	Dendrobium catenatum	GO:0005737;GO:0005813;GO:0005880;GO:0007098;GO:0048046;GO:0051225	F4INP9;Q1PE51	QWRF motif-containing protein 4;QWRF motif-containing protein 7	QWRF4;QWRF7	ath:AT2G24070;ath:AT4G25190
TRINITY_DN10143_c0_g1_i1	TRINITY_DN10143_c0_g1_i1	MSTRG.63	199	384	288.176	-0.798178	0.774831	-1.03013	0.302948	0.736571	Dendrobium catenatum	GO:0000786;GO:0003677;GO:0003690;GO:0005515;GO:0005634;GO:0005694;GO:0006334;GO:0006355;GO:0016584;GO:0030261;GO:0031492;GO:0031936;GO:0045910	P23444;P27806	Histone H1		;
TRINITY_DN10143_c0_g1_i2	TRINITY_DN10143_c0_g1_i2	MSTRG.64	4	10	6.6383	-1.26214	0.834317	-1.51279	0.130334	0.531937	Dendrobium catenatum	GO:0000786;GO:0003677;GO:0003690;GO:0005515;GO:0005634;GO:0005694;GO:0006334;GO:0006355;GO:0016584;GO:0030261;GO:0031492;GO:0031936;GO:0045910	P23444;P27806	Histone H1		;
TRINITY_DN10155_c0_g1_i1	TRINITY_DN10155_c0_g1_i1	MSTRG.69	0	5	2.27327	-1.89534	1.59444	-1.18872	NA	NA	Dendrobium catenatum	GO:0003677;GO:0005634;GO:0006355;GO:0007275;GO:0009725;GO:0009734;GO:0009835;GO:0009836;GO:0009911;GO:0042803;GO:0046982	Q2LAJ3;K4DF01	Auxin response factor 2B;Auxin response factor 2A	ARF2;	sly:778240;sly:101249712
TRINITY_DN10171_c0_g2_i1	TRINITY_DN10171_c0_g2_i1	MSTRG.76	380	214	289.373	0.846058	0.429278	1.97088	0.0487372	0.334321	Dendrobium catenatum	GO:0005737;GO:0005829;GO:0006148;GO:0006152;GO:0008152;GO:0008477;GO:0010150;GO:0016787;GO:0016798;GO:0035251;GO:0045437;GO:0047724	Q6ZJ05;Q8LAC4	Probable uridine nucleosidase 1;Probable uridine nucleosidase 2	;URH2	osa:4346302;ath:AT1G05620	uridine nucleosidase [EC:3.2.2.3];	Pyrimidine metabolism;Nicotinate and nicotinamide metabolism;Metabolic pathways
TRINITY_DN10173_c0_g1_i1	TRINITY_DN10173_c0_g1_i1	MSTRG.77	67	55	59.6036	0.272548	0.387953	0.702528	0.48235	0.852872	Lactuca sativa	GO:0005783;GO:0005789;GO:0006629;GO:0006694;GO:0006696;GO:0008202;GO:0016020;GO:0016021;GO:0016126;GO:0030674	O80594	Ergosterol biosynthetic protein 28	ERG28	ath:AT1G10030
TRINITY_DN10173_c0_g1_i2	TRINITY_DN10173_c0_g1_i2	MSTRG.78	11	12	11.2149	-0.1463	0.626862	-0.233385	0.815462	0.960846	Lactuca sativa	GO:0005783;GO:0005789;GO:0006629;GO:0006694;GO:0006696;GO:0008202;GO:0016020;GO:0016021;GO:0016126;GO:0030674	O80594	Ergosterol biosynthetic protein 28	ERG28	ath:AT1G10030
TRINITY_DN10176_c0_g1_i1	TRINITY_DN10176_c0_g1_i1	MSTRG.80	149	153	148.514	0.0121926	0.306215	0.039817	0.968239	0.995272	Dendrobium catenatum	GO:0004843;GO:0005634;GO:0006508;GO:0008233;GO:0008234;GO:0016579;GO:0016787;GO:0036459	Q8LQ36;Q9M391	Putative ataxin-3 homolog;Ataxin-3 homolog		osa:4324808;ath:AT3G54130	Ataxin-3 [EC:3.4.22.-]	Protein processing in endoplasmic reticulum
TRINITY_DN10185_c0_g1_i1	TRINITY_DN10185_c0_g1_i1	MSTRG.83	4	5	4.78729	-0.310712	0.852093	-0.364646	0.715376	0.936521	Vigna angularis var. angularis	GO:0005515;GO:0005783;GO:0005789;GO:0005829;GO:0005886;GO:0007275;GO:0008565;GO:0009506;GO:0009511;GO:0009908;GO:0009911;GO:0010228;GO:0015031;GO:0016020;GO:0016021;GO:0030054;GO:0034613;GO:0048574;GO:0099402	Q9FL59;B8XCH5	Protein QUIRKY;FT-interacting protein 1	FTIP1;QKY	ath:AT5G06850;ath:AT1G74720			N	N	GT90	N	1
TRINITY_DN10186_c0_g1_i1	TRINITY_DN10186_c0_g1_i1	MSTRG.84	703	529	615.832	0.46254	0.459284	1.00709	0.313892	0.743211	Epidendroideae	GO:0009793;GO:0030246	Q9ZVR5;Q3E6P4	F-box protein At2g02240;Putative F-box protein PP2-B2	PP2-B2;MEE66	ath:AT2G02250;ath:AT2G02240
TRINITY_DN10186_c0_g1_i2	TRINITY_DN10186_c0_g1_i2	MSTRG.85	12	7	9.24831	0.836923	0.809998	1.03324	0.301491	0.736571	Phalaenopsis equestris	GO:0009793;GO:0030246	Q9ZVR5;Q3E6P4	Putative F-box protein PP2-B2;F-box protein At2g02240	PP2-B2;MEE66	ath:AT2G02250;ath:AT2G02240
TRINITY_DN10187_c0_g1_i1	TRINITY_DN10187_c0_g1_i1	MSTRG.86	22	6	14.2429	1.81273	0.878933	2.06242	0.0391678	0.296804	Hevea brasiliensis	GO:0003677;GO:0003700;GO:0005634;GO:0006355;GO:0043565;GO:0044212;GO:0046872	O80928;Q8LDR0	Dof zinc finger protein DOF5.4;Dof zinc finger protein DOF2.4	DOF2.4;OBP4	ath:AT2G37590;ath:AT5G60850
TRINITY_DN10187_c0_g1_i2	TRINITY_DN10187_c0_g1_i2	MSTRG.87	894	192	553.247	2.1932	0.766673	2.86067	0.00422741	0.0738422	Hevea brasiliensis	GO:0003677;GO:0003700;GO:0005634;GO:0006355;GO:0043565;GO:0044212;GO:0046872	Q8LDR0;O80928	Dof zinc finger protein DOF5.4;Dof zinc finger protein DOF2.4	OBP4;DOF2.4	ath:AT5G60850;ath:AT2G37590
TRINITY_DN10191_c0_g1_i2	TRINITY_DN10191_c0_g1_i2	MSTRG.90	109	85	95.7627	0.274873	0.550847	0.499001	0.617779	0.908547	Phalaenopsis equestris	GO:0009409;GO:0009416;GO:0009507;GO:0009535;GO:0009536;GO:0009570;GO:0009735;GO:0009744;GO:0009941;GO:0010319	P83643;Q9FZ47	ACT domain-containing protein DS12, chloroplastic;ACT domain-containing protein ACR11	ACR11	;ath:AT1G16880
TRINITY_DN10193_c0_g1_i1	TRINITY_DN10193_c0_g1_i1	MSTRG.91	40	24	31.9963	0.762148	0.483294	1.57699	0.114799	0.50476	Phalaenopsis equestris		NA	NA
TRINITY_DN10193_c0_g1_i2	TRINITY_DN10193_c0_g1_i2	MSTRG.92	625	389	496.667	0.724796	0.271915	2.66553	0.0076867	0.109542	Phalaenopsis equestris		NA	NA
TRINITY_DN10197_c0_g2_i1	TRINITY_DN10197_c0_g2_i1	MSTRG.93	6	5	5.33871	0.490893	0.916218	0.535783	0.592109	0.900756	Cephalotus follicularis		NA	NA
TRINITY_DN10214_c0_g1_i1	TRINITY_DN10214_c0_g1_i1	MSTRG.96	65	41	53.1048	0.737912	0.795446	0.927671	0.353578	0.775265	asterids	GO:0009507;GO:0009536;GO:0010019;GO:0015995;GO:0016020;GO:0019899;GO:0031969;GO:0043085;GO:0046906	Q1XDT5;Q9LX31	Uncharacterized protein ycf53;Tetrapyrrole-binding protein, chloroplastic	GUN4	;ath:AT3G59400
TRINITY_DN10217_c0_g1_i2	TRINITY_DN10217_c0_g1_i2	MSTRG.98	88	16	52.9596	2.43147	0.709844	3.42536	0.000613987	0.0181877	Epidendroideae	GO:0002229;GO:0006855;GO:0009636;GO:0015238;GO:0015297;GO:0016020;GO:0016021;GO:0055085;GO:0098542	Q9LUH3;Q9LUH2	Protein DETOXIFICATION 18;Protein DETOXIFICATION 19	;ALF5	ath:AT3G23550;ath:AT3G23560	multidrug resistance protein, MATE family
TRINITY_DN10217_c0_g1_i3	TRINITY_DN10217_c0_g1_i3	MSTRG.99	8	3	5.24529	1.4049	1.15902	1.21215	0.225457	0.663027	Epidendroideae	GO:0002229;GO:0006855;GO:0009636;GO:0015238;GO:0015297;GO:0016020;GO:0016021;GO:0055085;GO:0098542	Q9LUH3;Q9LUH2	Protein DETOXIFICATION 18;Protein DETOXIFICATION 19	;ALF5	ath:AT3G23550;ath:AT3G23560	multidrug resistance protein, MATE family
TRINITY_DN10221_c0_g1_i1	TRINITY_DN10221_c0_g1_i1	MSTRG.100	131	179	146.864	-0.456971	1.22172	-0.374039	0.708376	0.935978	Phalaenopsis equestris	GO:0003824;GO:0009408;GO:0010286;GO:0010608	Q8GWL1	Protein HEAT-STRESS-ASSOCIATED 32	HSA32	ath:AT4G21320
TRINITY_DN10221_c0_g1_i2	TRINITY_DN10221_c0_g1_i2	MSTRG.101	271	236	250.406	0.180465	0.438327	0.411714	0.680549	0.927835	Dendrobium catenatum	GO:0003824;GO:0009408;GO:0010286;GO:0010608	Q8GWL1	Protein HEAT-STRESS-ASSOCIATED 32	HSA32	ath:AT4G21320
TRINITY_DN10228_c0_g1_i1	TRINITY_DN10228_c0_g1_i1	MSTRG.105	180	223	199.333	-0.269764	0.334755	-0.805854	0.420327	0.819198	Dendrobium catenatum		NA	NA
TRINITY_DN10238_c0_g1_i1	TRINITY_DN10238_c0_g1_i1	MSTRG.109	3	3	3.13104	-0.14757	0.928066	-0.159008	0.873663	NA	Mesangiospermae		NA	NA
TRINITY_DN10250_c0_g1_i1	TRINITY_DN10250_c0_g1_i1	MSTRG.115	123	33	79.2578	1.89418	0.579577	3.26821	0.00108231	0.0277073	Pentapetalae	GO:0000166;GO:0004550;GO:0005524;GO:0005739;GO:0005758;GO:0006165;GO:0006183;GO:0006228;GO:0006241;GO:0008270;GO:0009117;GO:0009507;GO:0009536;GO:0009543;GO:0009579;GO:0016301;GO:0016310;GO:0016740;GO:0046872	Q8RXA8;Q8LAH8	Nucleoside diphosphate kinase IV, chloroplastic/mitochondrial;Nucleoside diphosphate kinase 4, chloroplastic		;ath:AT4G23900	nucleoside-diphosphate kinase [EC:2.7.4.6]	Purine metabolism;Pyrimidine metabolism;Metabolic pathways;Biosynthesis of secondary metabolites;MAPK signaling pathway - plant
TRINITY_DN10250_c0_g1_i2	TRINITY_DN10250_c0_g1_i2	MSTRG.116	4	0	2.29776	2.89817	1.28785	2.25039	0.024424	NA	Pentapetalae	GO:0000166;GO:0004550;GO:0005524;GO:0005739;GO:0005743;GO:0005758;GO:0005794;GO:0005829;GO:0006165;GO:0006183;GO:0006228;GO:0006241;GO:0006979;GO:0008270;GO:0009117;GO:0009507;GO:0009536;GO:0009543;GO:0009579;GO:0016301;GO:0016310;GO:0016740;GO:0046872;GO:0050897	O49203;Q8LAH8	Nucleoside diphosphate kinase IV, chloroplastic/mitochondrial;Nucleoside diphosphate kinase III, chloroplastic/mitochondrial	NDPK3;	ath:AT4G11010;ath:AT4G23900	nucleoside-diphosphate kinase [EC:2.7.4.6]	Purine metabolism;Pyrimidine metabolism;Metabolic pathways;Biosynthesis of secondary metabolites;MAPK signaling pathway - plant
TRINITY_DN10256_c0_g1_i1	TRINITY_DN10256_c0_g1_i1	MSTRG.118	3	4	3.50794	-0.338705	0.935492	-0.362061	0.717306	NA	Phalaenopsis equestris	GO:0008150	Q9M015	Uncharacterized protein At5g01610		ath:AT5G01610
TRINITY_DN10268_c0_g1_i1	TRINITY_DN10268_c0_g1_i1	MSTRG.126	5	10	7.18348	-1.05158	0.696544	-1.50971	0.131117	0.533099	Dendrobium catenatum	GO:0005515;GO:0006397;GO:0008270;GO:0009451;GO:0009507;GO:0009536;GO:0031425	A8MQA3;Q9LN01	Pentatricopeptide repeat-containing protein At4g21065;Pentatricopeptide repeat-containing protein At1g08070, chloroplastic	;OTP82	ath:AT4G21065;ath:AT1G08070
TRINITY_DN10281_c0_g1_i1	TRINITY_DN10281_c0_g1_i1	MSTRG.133	917	932	904.965	-0.00200482	0.394358	-0.00508377	0.995944	0.999455	Pooideae	GO:0000166;GO:0004842;GO:0005524;GO:0005829;GO:0006511;GO:0016567;GO:0016740;GO:0061631	P16577;P42749	Ubiquitin-conjugating enzyme E2-23 kDa;Ubiquitin-conjugating enzyme E2 5	UBC5	;ath:AT1G63800	ubiquitin-conjugating enzyme E2 H [EC:2.3.2.23]	Ubiquitin mediated proteolysis
TRINITY_DN10281_c0_g1_i2	TRINITY_DN10281_c0_g1_i2	MSTRG.134	61	64	61.2133	-0.0657668	0.459041	-0.14327	0.886077	0.977956	Pentapetalae	GO:0000166;GO:0004842;GO:0005524;GO:0005829;GO:0006511;GO:0016567;GO:0016740;GO:0061631	P42749;P16577	Ubiquitin-conjugating enzyme E2-23 kDa;Ubiquitin-conjugating enzyme E2 5	UBC5	ath:AT1G63800;	ubiquitin-conjugating enzyme E2 H [EC:2.3.2.23]	Ubiquitin mediated proteolysis
TRINITY_DN10284_c0_g1_i1	TRINITY_DN10284_c0_g1_i1	MSTRG.135	52	48	50.0413	0.157465	0.523929	0.300547	0.76376	0.950168	Arecaceae	GO:0005509;GO:0009344;GO:0009507;GO:0009523;GO:0009534;GO:0009535;GO:0009536;GO:0009579;GO:0009654;GO:0009767;GO:0015979;GO:0016020;GO:0019684;GO:0019898;GO:0045156	Q9SGH4	Photosynthetic NDH subunit of lumenal location 3, chloroplastic	PnsL3	ath:AT3G01440	photosystem II oxygen-evolving enhancer protein 3	Photosynthesis
TRINITY_DN1030_c0_g1_i1	TRINITY_DN1030_c0_g1_i1	MSTRG.146	1109	1386	1219.24	-0.310877	0.617142	-0.503737	0.614446	0.907538	Dendrobium catenatum		NA	NA
TRINITY_DN10304_c0_g1_i1	TRINITY_DN10304_c0_g1_i1	MSTRG.144	19	18	17.6034	0.214454	1.49217	0.14372	0.885722	0.977956	Dendrobium catenatum	GO:0016740;GO:0016757;GO:0016758;GO:0035251;GO:1900994	F8WLS6;F8WKW1	7-deoxyloganetin glucosyltransferase	UGT85A23;UGT85A24	ag:BAK55749;ag:BAK55737	7-deoxyloganetin glucosyltransferase [EC:2.4.1.324]		GT1(271-452)	GT1	GT1	N	3
TRINITY_DN10304_c0_g1_i2	TRINITY_DN10304_c0_g1_i2	MSTRG.145	5	1	2.92993	1.55886	1.55016	1.00561	0.314603	NA	Epidendroideae	GO:0016740;GO:0016757;GO:0016758;GO:0035251	F8WKW1;Q6VAB3	UDP-glycosyltransferase 85A8;7-deoxyloganetin glucosyltransferase	UGT85A24	ag:BAK55737;	7-deoxyloganetin glucosyltransferase [EC:2.4.1.324]		GT1(124-305)	GT1	GT1	N	3
TRINITY_DN10322_c0_g1_i1	TRINITY_DN10322_c0_g1_i1	MSTRG.151	3	12	6.93969	-1.93018	1.05069	-1.83706	0.0662017	0.386656	Arachis		NA	NA
TRINITY_DN10340_c0_g1_i1	TRINITY_DN10340_c0_g1_i1	MSTRG.156	2	3	2.23279	-0.664494	1.08232	-0.613953	0.539246	NA	Corchorus capsularis	GO:0005515;GO:0005634;GO:0007049;GO:0010997;GO:0016567;GO:0019900;GO:0033597;GO:0051301;GO:0097027;GO:1904668	Q9S7I8;Q9SZA4	Cell division cycle 20.2, cofactor of APC complex;Cell division cycle 20.1, cofactor of APC complex	CDC20.2;CDC20.1	ath:AT4G33260;ath:AT4G33270	cell division cycle 20, cofactor of APC complex	Ubiquitin mediated proteolysis
TRINITY_DN10341_c0_g1_i1	TRINITY_DN10341_c0_g1_i1	MSTRG.157	3	0	1.7784	2.89438	1.53673	1.88347	0.059637	NA	Setaria italica		NA	NA
TRINITY_DN10349_c0_g1_i1	TRINITY_DN10349_c0_g1_i1	MSTRG.159	139	138	137.465	0.216246	1.07547	0.201071	0.840643	0.967524	Elaeis guineensis	GO:0005634;GO:0006351;GO:0009738;GO:0010162;GO:0010182;GO:0043565;GO:2000033	A0SVK0;Q58FV0	Protein DOG1-like 3;Protein DELAY OF GERMINATION 1	DOG1;	ath:AT5G45830;ath:AT4G18690
TRINITY_DN10378_c0_g1_i1	TRINITY_DN10378_c0_g1_i1	MSTRG.170	82	70	74.8844	0.247662	0.314175	0.788292	0.430526	0.823683	Pentapetalae	GO:0003723;GO:0003735;GO:0005840;GO:0006412;GO:0009507;GO:0009536;GO:0009570;GO:0009941;GO:0019843;GO:0032544	Q02764;P92959	50S ribosomal protein L24, chloroplastic	RPL24	;ath:AT5G54600	large subunit ribosomal protein L24	Ribosome
TRINITY_DN10381_c0_g1_i1	TRINITY_DN10381_c0_g1_i1	MSTRG.171	1	3	2.02279	-0.810087	1.17791	-0.687731	0.491622	NA	Phalaenopsis equestris	GO:0000166;GO:0003919;GO:0005524;GO:0006747;GO:0009231;GO:0009507;GO:0009536;GO:0016740;GO:0016779	Q8VZR0;Q10BX9	FAD synthetase 2, chloroplastic;FAD synthetase, chloroplastic		ath:AT5G08340;osa:4334460	FAD synthetase [EC:2.7.7.2]	Riboflavin metabolism;Metabolic pathways;Biosynthesis of secondary metabolites
TRINITY_DN10381_c0_g1_i2	TRINITY_DN10381_c0_g1_i2	MSTRG.172	61	82	70.5214	-0.336461	0.464997	-0.723576	0.469326	0.844763	Phalaenopsis equestris	GO:0000166;GO:0003919;GO:0005524;GO:0006747;GO:0009231;GO:0009507;GO:0009536;GO:0016740;GO:0016779	Q8VZR0;Q9FMW8	FAD synthetase 1, chloroplastic;FAD synthetase 2, chloroplastic		ath:AT5G08340;ath:AT5G23330	FAD synthetase [EC:2.7.7.2]	Riboflavin metabolism;Metabolic pathways;Biosynthesis of secondary metabolites
TRINITY_DN10392_c0_g1_i1	TRINITY_DN10392_c0_g1_i1	MSTRG.176	7	76	38.6274	-2.80848	1.16372	-2.41337	0.0158056	0.175729	Dendrobium catenatum	GO:0004857;GO:0005576;GO:0043086;GO:0046910;GO:0048046;GO:0071669	Q9SI74;P17407	Pectinesterase inhibitor 10;21 kDa protein		ath:AT1G62760;
TRINITY_DN10397_c0_g1_i1	TRINITY_DN10397_c0_g1_i1	MSTRG.177	11	14	12.3507	-0.379055	0.568807	-0.666403	0.505153	0.864768	Dendrobium catenatum	GO:0004620;GO:0004806;GO:0006629;GO:0008970;GO:0009507;GO:0009536;GO:0016042;GO:0016787;GO:0047714	Q941F1;Q3EBR6	Phospholipase A1-Igamma2, chloroplastic;Phospholipase A1-Igamma1, chloroplastic	PLA-I{gamma}1;	ath:AT1G06800;ath:AT2G30550
TRINITY_DN10411_c0_g1_i3	TRINITY_DN10411_c0_g1_i3	MSTRG.186	30	27	27.9474	0.158809	0.605483	0.262285	0.793102	0.955862	Phalaenopsis equestris		NA	NA
TRINITY_DN10419_c0_g1_i2	TRINITY_DN10419_c0_g1_i2	MSTRG.190	1	28	13.3655	-3.41319	1.43502	-2.3785	0.0173832	0.185333	Dendrobium catenatum	GO:0005739;GO:0005783;GO:0005794	Q0WVK7;Q6NKW7	Pentatricopeptide repeat-containing protein At1g05670, mitochondrial		ath:AT1G05670;ath:AT2G19280
TRINITY_DN10439_c0_g1_i1	TRINITY_DN10439_c0_g1_i1	MSTRG.198	18	27	21.8046	-0.500232	0.672389	-0.743961	0.4569	0.83783	fabids	GO:0005576;GO:0005634;GO:0006629;GO:0009627;GO:0016042;GO:0016787;GO:0016788;GO:0048046	Q93YW8;Q9C7N5	GDSL esterase/lipase At1g29660;GDSL esterase/lipase At4g18970		ath:AT4G18970;ath:AT1G29660			CE16(47-349)	N	GH0	N	2
TRINITY_DN10448_c0_g1_i1	TRINITY_DN10448_c0_g1_i1	MSTRG.200	42	80	56.9927	-0.762481	0.877617	-0.868809	0.384952	0.794894	Dendrobium catenatum	GO:0000166;GO:0000823;GO:0000824;GO:0005524;GO:0005634;GO:0005829;GO:0005886;GO:0006355;GO:0009555;GO:0009749;GO:0009793;GO:0009846;GO:0009860;GO:0010183;GO:0010264;GO:0016020;GO:0016301;GO:0016310;GO:0016740;GO:0019900;GO:0032958;GO:0047326;GO:0051765;GO:0051766;GO:0052725;GO:0090406;GO:0102732	Q9LY23;Q9FLT2	Inositol polyphosphate multikinase beta;Inositol polyphosphate multikinase alpha	IPK2a;IPK2BETA	ath:AT5G07370;ath:AT5G61760	inositol-polyphosphate multikinase [EC:2.7.1.140 2.7.1.151]	Inositol phosphate metabolism;Metabolic pathways;Phosphatidylinositol signaling system
TRINITY_DN10456_c0_g1_i1	TRINITY_DN10456_c0_g1_i1	MSTRG.202	28	49	38.4734	-0.824528	0.526199	-1.56695	0.117126	0.507343	Dendrobium catenatum	GO:0003713;GO:0005515;GO:0005634;GO:0005737;GO:0008283;GO:0009955;GO:0045893;GO:0045944;GO:0048316;GO:0048366;GO:0048825	Q93VH6;Q8L8A5	GRF1-interacting factor 1;GRF1-interacting factor 3	GIF3;AN3	ath:AT4G00850;ath:AT5G28640
TRINITY_DN10471_c0_g1_i1	TRINITY_DN10471_c0_g1_i1	MSTRG.208	3	3	2.83265	-0.211664	1.21204	-0.174634	0.861367	NA	Medicago truncatula	GO:0003954;GO:0005739;GO:0005747;GO:0008137;GO:0008270;GO:0009060;GO:0015990;GO:0016491;GO:0032981;GO:0046872;GO:0048038;GO:0051536;GO:0051539;GO:0055114;GO:0070469	P42027;Q42577	NADH dehydrogenase [ubiquinone] iron-sulfur protein 7, mitochondrial		;ath:AT5G11770	NADH dehydrogenase (ubiquinone) Fe-S protein 7 [EC:7.1.1.2]	Oxidative phosphorylation;Metabolic pathways
TRINITY_DN10471_c0_g1_i2	TRINITY_DN10471_c0_g1_i2	MSTRG.209	325	348	331.611	-0.0644386	0.397504	-0.162108	0.871221	0.975324	Medicago truncatula	GO:0003954;GO:0005739;GO:0005747;GO:0008137;GO:0008270;GO:0009060;GO:0015990;GO:0016491;GO:0032981;GO:0046872;GO:0048038;GO:0051536;GO:0051539;GO:0055114;GO:0070469	Q42577;P42027	NADH dehydrogenase [ubiquinone] iron-sulfur protein 7, mitochondrial		ath:AT5G11770;	NADH dehydrogenase (ubiquinone) Fe-S protein 7 [EC:7.1.1.2]	Oxidative phosphorylation;Metabolic pathways
TRINITY_DN10477_c0_g1_i1	TRINITY_DN10477_c0_g1_i1	MSTRG.212	44	59	50.6396	-0.378892	0.809905	-0.467822	0.639911	0.91335	Dendrobium catenatum	GO:0003674;GO:0005886;GO:0008150	Q9SRE5	Uncharacterized protein At1g76660		ath:AT1G76660
TRINITY_DN1048_c0_g1_i1	TRINITY_DN1048_c0_g1_i1	MSTRG.217	1588	1366	1450.13	0.198638	0.578051	0.343634	0.731121	0.941279	Dendrobium catenatum	GO:0008194;GO:0016740;GO:0016757;GO:0016758;GO:0033836;GO:0035251;GO:0043231;GO:0047893;GO:0080043;GO:0080044;GO:0080046;GO:0102360;GO:0102425	Q9C9B0;Q6VAA5	UDP-glycosyltransferase 89B2;Flavonol 3-O-glucosyltransferase UGT89B1	UGT89B1	ath:AT1G73880;			GT1(57-435)	GT1	GT1	N	3
TRINITY_DN10480_c0_g1_i1	TRINITY_DN10480_c0_g1_i1	MSTRG.214	5	2	3.20512	0.998756	1.40657	0.710064	0.477664	NA	Dendrobium catenatum		NA	NA
TRINITY_DN10485_c0_g1_i1	TRINITY_DN10485_c0_g1_i1	MSTRG.215	184	115	148.734	0.715852	0.471711	1.51757	0.129124	0.531228	Apostasia shenzhenica		NA	NA
TRINITY_DN10490_c0_g1_i1	TRINITY_DN10490_c0_g1_i1	MSTRG.218	124	7	64.8083	3.97297	0.79305	5.00973	5.4506e-07	5.76191e-05	Dendrobium catenatum		NA	NA
TRINITY_DN10492_c0_g1_i1	TRINITY_DN10492_c0_g1_i1	MSTRG.219	1	5	2.84865	-1.33214	1.25096	-1.06489	0.286924	NA	Juglans regia		NA	NA
TRINITY_DN10496_c0_g2_i1	TRINITY_DN10496_c0_g2_i1	MSTRG.221	3	2	2.06012	0.585411	1.44133	0.406161	0.684624	NA	Phalaenopsis equestris	GO:0000166;GO:0004672;GO:0004674;GO:0005524;GO:0005634;GO:0005737;GO:0006468;GO:0007165;GO:0016301;GO:0016310;GO:0016740;GO:0035556	Q2QY53;Q6X4A2	CBL-interacting protein kinase 32;CBL-interacting protein kinase 31		osa:4351419;osa:4332665
TRINITY_DN10511_c0_g2_i1	TRINITY_DN10511_c0_g2_i1	MSTRG.226	1	3	1.89701	-0.781031	1.42923	-0.546469	0.584744	NA	Pentapetalae		NA	NA
TRINITY_DN10515_c0_g1_i1	TRINITY_DN10515_c0_g1_i1	MSTRG.227	8	9	8.21365	-0.232015	0.760835	-0.304948	0.760406	0.949056	Dendrobium catenatum	GO:0000139;GO:0005794;GO:0009294;GO:0009617;GO:0016020;GO:0016021;GO:0016740;GO:0016757;GO:0047259;GO:0051753;GO:0071555;GO:0097502	Q9LZR3;Q8S7W0	Probable glucomannan 4-beta-mannosyltransferase 4;Glucomannan 4-beta-mannosyltransferase 9	ATCSLA09;	ath:AT5G03760;osa:4331764	beta-mannan synthase [EC:2.4.1.32]		GT2_Glyco_trans_2_3(19-144);N	GT2;GT2	GT2;GT2	N;N	3;2
TRINITY_DN10533_c0_g1_i1	TRINITY_DN10533_c0_g1_i1	MSTRG.232	656	803	719.393	-0.251901	0.328968	-0.765731	0.443836	0.832103	Phalaenopsis equestris		NA	NA
TRINITY_DN10541_c0_g1_i1	TRINITY_DN10541_c0_g1_i1	MSTRG.236	139	169	151.376	-0.260259	0.246968	-1.05381	0.291967	0.7291	Dendrobium catenatum	GO:0004601;GO:0004602;GO:0005783;GO:0005829;GO:0005886;GO:0006979;GO:0009793;GO:0012505;GO:0016020;GO:0016491;GO:0055114;GO:0098869	Q9LYB4;Q8L910	Probable glutathione peroxidase 5;Probable glutathione peroxidase 4	GPX5;GPX4	ath:AT3G63080;ath:AT2G48150	glutathione peroxidase [EC:1.11.1.9]	Glutathione metabolism;Arachidonic acid metabolism;Metabolic pathways
TRINITY_DN10554_c0_g1_i1	TRINITY_DN10554_c0_g1_i1	MSTRG.241	38	121	79.1771	-1.62552	0.518943	-3.13236	0.00173408	0.0391662	Dendrobium catenatum	GO:0005515;GO:0005783;GO:0005789;GO:0005829;GO:0005886;GO:0007275;GO:0008565;GO:0009506;GO:0009511;GO:0009908;GO:0009911;GO:0010228;GO:0015031;GO:0016020;GO:0016021;GO:0030054;GO:0034613;GO:0048574;GO:0099402	Q9FL59;B8XCH5	Protein QUIRKY;FT-interacting protein 1	FTIP1;QKY	ath:AT5G06850;ath:AT1G74720			N	N	GT90	N	1
TRINITY_DN10566_c0_g1_i2	TRINITY_DN10566_c0_g1_i2	MSTRG.246	29	6	17.0327	1.78365	1.22001	1.462	NA	NA	Phalaenopsis equestris	GO:0004180;GO:0004185;GO:0005576;GO:0005773;GO:0006508;GO:0008233;GO:0016787;GO:0051603	Q949Q7;Q9SV04	Serine carboxypeptidase-like 36;Serine carboxypeptidase-like 29	scpl29;scpl36	ath:AT4G30810;ath:AT3G52000	serine carboxypeptidase-like clade II [EC:3.4.16.-]
TRINITY_DN1058_c0_g1_i1	TRINITY_DN1058_c0_g1_i1	MSTRG.255	647	1626	1097.2	-1.19387	0.7433	-1.60617	0.108236	0.491744	Apostasia shenzhenica		NA	NA
TRINITY_DN10590_c0_g1_i1	TRINITY_DN10590_c0_g1_i1	MSTRG.256	44	176	106.192	-1.88731	0.675734	-2.79297	0.00522266	0.0853624	Dendrobium catenatum	GO:0005515;GO:0005634;GO:0005669;GO:0046982	Q9SYZ9	Transcription initiation factor TFIID subunit 8	TAF8	ath:AT4G34340	transcription initiation factor TFIID subunit 8	Basal transcription factors
TRINITY_DN10592_c0_g1_i1	TRINITY_DN10592_c0_g1_i1	MSTRG.257	282	230	251.328	0.316188	0.211075	1.49799	0.134136	0.53898	Dendrobium catenatum	GO:0003677;GO:0005515;GO:0005634;GO:0008270;GO:0008327;GO:0046872;GO:0051747;GO:0080111	Q5XEN5;Q9LYB9	Methyl-CpG-binding domain-containing protein 4;Methyl-CpG-binding domain-containing protein 1	MBD1;MBD4	ath:AT4G22745;ath:AT3G63030
TRINITY_DN10599_c0_g1_i1	TRINITY_DN10599_c0_g1_i1	MSTRG.258	186	122	138.96	0.414009	1.5539	0.266432	NA	NA	Cephalotus follicularis	GO:0000387;GO:0003723;GO:0003729;GO:0005634;GO:0005681;GO:0005682;GO:0005685;GO:0005686;GO:0005687;GO:0005689;GO:0005829;GO:0006397;GO:0008380;GO:0034719;GO:0043186;GO:0071004;GO:0071013	O82221;P24715	Probable small nuclear ribonucleoprotein G	SNRNP-G	ath:AT2G23930;	small nuclear ribonucleoprotein G	Spliceosome
TRINITY_DN10599_c0_g1_i2	TRINITY_DN10599_c0_g1_i2	MSTRG.259	9	6	7.24174	0.548281	0.733343	0.747646	0.454674	0.836784	Cephalotus follicularis	GO:0000387;GO:0003723;GO:0003729;GO:0005634;GO:0005681;GO:0005682;GO:0005685;GO:0005686;GO:0005687;GO:0005689;GO:0005829;GO:0006397;GO:0008380;GO:0034719;GO:0043186;GO:0071004;GO:0071013	O82221;P24715	Probable small nuclear ribonucleoprotein G	SNRNP-G	ath:AT2G23930;	small nuclear ribonucleoprotein G	Spliceosome
TRINITY_DN10599_c0_g1_i3	TRINITY_DN10599_c0_g1_i3	MSTRG.260	544	302	424.74	0.894437	0.454518	1.96788	0.0490815	0.335655	Cephalotus follicularis	GO:0000387;GO:0003723;GO:0003729;GO:0005634;GO:0005681;GO:0005682;GO:0005685;GO:0005686;GO:0005687;GO:0005689;GO:0005829;GO:0006397;GO:0008380;GO:0034719;GO:0043186;GO:0071004;GO:0071013	O82221;P24715	Probable small nuclear ribonucleoprotein G	SNRNP-G	ath:AT2G23930;	small nuclear ribonucleoprotein G	Spliceosome
TRINITY_DN10609_c0_g1_i1	TRINITY_DN10609_c0_g1_i1	MSTRG.264	3	1	2.21769	1.1683	1.15913	1.00791	0.313496	NA	Dendrobium catenatum		NA	NA
TRINITY_DN10609_c0_g1_i1	TRINITY_DN10609_c0_g1_i1	MSTRG.265	11	12	11.1271	-0.115935	0.670839	-0.172821	0.862792	0.973533	Dendrobium catenatum		NA	NA
TRINITY_DN10614_c0_g1_i1	TRINITY_DN10614_c0_g1_i1	MSTRG.268	52	49	50.0776	0.0904056	0.446562	0.202448	0.839566	0.96708	Dendrobium catenatum	GO:0003723;GO:0003735;GO:0005840;GO:0006412;GO:0019843	A8LC45;Q47LK4	50S ribosomal protein L24		fre:Franean1_6038;tfu:Tfu_2635	large subunit ribosomal protein L24	Ribosome
TRINITY_DN10625_c0_g1_i1	TRINITY_DN10625_c0_g1_i1	MSTRG.271	41	32	36.4114	0.380668	0.534579	0.71209	0.476409	0.849218	Phalaenopsis equestris	GO:0003735;GO:0005739;GO:0005762;GO:0005840;GO:0006412;GO:0032543	Q9USJ9;A9BDG4	54S ribosomal protein L12, mitochondrial;50S ribosomal protein L7/L12	;rplL	spo:SPCC4B3.09c;pmj:P9211_02191	large subunit ribosomal protein L7/L12	Ribosome
TRINITY_DN10632_c0_g1_i1	TRINITY_DN10632_c0_g1_i1	MSTRG.276	4	4	3.83604	-0.0130223	1.30029	-0.0100149	0.992009	NA	Phalaenopsis equestris		NA	NA
TRINITY_DN10634_c0_g1_i1	TRINITY_DN10634_c0_g1_i1	MSTRG.278	1	2	1.60813	-0.496498	1.2719	-0.390359	0.696271	NA	Theobroma cacao	GO:0000062;GO:0005737;GO:0005829;GO:0008289	Q75G87;O04066	Acyl-CoA-binding protein;Acyl-CoA-binding domain-containing protein 3		;
TRINITY_DN10634_c0_g1_i2	TRINITY_DN10634_c0_g1_i2	MSTRG.279	157	123	138.028	0.336067	0.360897	0.931199	0.35175	0.774046	Prunus yedoensis var. nudiflora	GO:0000062;GO:0005737;GO:0005829;GO:0008289	O04066;Q75G87	Acyl-CoA-binding protein;Acyl-CoA-binding domain-containing protein 3		;
TRINITY_DN10661_c0_g1_i1	TRINITY_DN10661_c0_g1_i1	MSTRG.284	3	1	2.00575	1.56733	1.54656	1.01343	0.310854	NA	Dendrobium catenatum	GO:0004721;GO:0006470;GO:0016787	Q9SK28;Q84ZL0	Formin-like protein 18;Formin-like protein 5		ath:AT2G25050;osa:4343793
TRINITY_DN10672_c0_g1_i1	TRINITY_DN10672_c0_g1_i1	MSTRG.289	1765	3693	2649.36	-1.01254	0.734674	-1.37821	0.168138	0.594582	Phalaenopsis equestris	GO:0003677;GO:0003700;GO:0005515;GO:0005634;GO:0006355;GO:0006970;GO:0009409;GO:0009414;GO:0009416;GO:0009611;GO:0009651;GO:0009736;GO:0009873;GO:0043565;GO:0045595;GO:0071472	Q8H1E4;Q9LM15	Ethylene-responsive transcription factor RAP2-13;Ethylene-responsive transcription factor RAP2-4	RAP2.4;	ath:AT1G78080;ath:AT1G22190	EREBP-like factor
TRINITY_DN10675_c0_g1_i1	TRINITY_DN10675_c0_g1_i1	MSTRG.290	2	2	1.87528	0.0652893	1.27337	0.051273	0.959108	NA	Mesangiospermae		NA	NA
TRINITY_DN10676_c0_g1_i1	TRINITY_DN10676_c0_g1_i1	MSTRG.291	27	36	30.2516	-0.361888	0.499736	-0.724158	0.468969	0.844587	Phalaenopsis equestris	GO:0000003;GO:0003677;GO:0005515;GO:0005634;GO:0005654;GO:0006351;GO:0017053;GO:0051726	Q6A333;Q6A332	Protein ALWAYS EARLY 2;Protein ALWAYS EARLY 3	ALY2;ALY3	ath:AT3G05380;ath:AT3G21430
TRINITY_DN10680_c0_g1_i1	TRINITY_DN10680_c0_g1_i1	MSTRG.293	248	182	211.837	0.460817	0.257164	1.79192	0.0731459	0.404425	NPAAA clade	GO:0005739;GO:0005743;GO:0005747;GO:0005774;GO:0005975;GO:0006120;GO:0009853;GO:0016020;GO:0031966;GO:0032981;GO:0045271;GO:0055114;GO:0070469	Q945M1;Q02369	NADH dehydrogenase [ubiquinone] 1 beta subcomplex subunit 9	CIB22;NDUFB9	ath:AT4G34700;bta:327660	NADH dehydrogenase (ubiquinone) 1 beta subcomplex subunit 9	Oxidative phosphorylation;Metabolic pathways;Thermogenesis;Retrograde endocannabinoid signaling;Non-alcoholic fatty liver disease;Alzheimer disease;Parkinson disease;Amyotrophic lateral sclerosis;Huntington disease
TRINITY_DN10681_c0_g2_i1	TRINITY_DN10681_c0_g2_i1	MSTRG.295	1010	647	819.063	0.672959	0.361034	1.86398	0.0623247	0.375468	Dendrobium catenatum	GO:0004089;GO:0005515;GO:0005739;GO:0005747;GO:0009507;GO:0009651;GO:0009853;GO:0009901;GO:0016020;GO:0016829;GO:0031966;GO:0042802;GO:0045271;GO:0046872;GO:0070207;GO:2000377	Q9C6B3;Q9FWR5	Gamma carbonic anhydrase 2, mitochondrial;Gamma carbonic anhydrase 1, mitochondrial	GAMMA_CA2;GAMMA_CA1	ath:AT1G47260;ath:AT1G19580	gamma-carbonic anhydrase [EC:4.2.1.-]
TRINITY_DN10699_c0_g1_i1	TRINITY_DN10699_c0_g1_i1	MSTRG.298	10	9	8.96747	0.15906	0.601182	0.264578	0.791335	0.955443	Petrosaviidae		NA	NA
TRINITY_DN10699_c0_g1_i2	TRINITY_DN10699_c0_g1_i2	MSTRG.299	915	879	879.577	0.0919545	0.274228	0.335321	0.737383	0.942137	Dendrobium catenatum	GO:0000149;GO:0005484;GO:0005515;GO:0005773;GO:0005794;GO:0006886;GO:0006906;GO:0010008;GO:0012505;GO:0015031;GO:0016020;GO:0016021;GO:0016192;GO:0031201;GO:0031902;GO:0048278	Q94KK7;Q9SA23	Syntaxin-51;Syntaxin-52	SYP52;SYP51	ath:AT1G79590;ath:AT1G16240	syntaxin of plants SYP5	SNARE interactions in vesicular transport
TRINITY_DN1070_c0_g1_i1	TRINITY_DN1070_c0_g1_i1	MSTRG.302	260	165	210.044	0.697579	0.357592	1.95077	0.0510848	0.341861	Dendrobium catenatum	GO:0003674;GO:0005575;GO:0005739;GO:0008150	Q9BUV8;Q9CQT9	Uncharacterized protein RAB5IF;Uncharacterized protein RAB5IF homolog	RAB5IF, C20orf24, PNAS-11, RCAF1, RIP5;Rab5if, 1110008F13Rik, AI316789, RCAF1, RIP5	hsa:55969;mmu:67388
TRINITY_DN10702_c0_g1_i1	TRINITY_DN10702_c0_g1_i1	MSTRG.301	64	6	34.8159	3.27379	0.82714	3.95796	7.55918e-05	0.00362568	Dendrobium catenatum	GO:0008080;GO:0009640;GO:0009723;GO:0009734;GO:0009826;GO:0016740;GO:0016746;GO:0016747;GO:0040008	O64815;Q42381	Probable N-acetyltransferase HLS1-like;Probable N-acetyltransferase HLS1	;HLS1	ath:AT2G23060;ath:AT4G37580
TRINITY_DN10711_c0_g1_i1	TRINITY_DN10711_c0_g1_i1	MSTRG.303	0	6	3.11756	-3.29962	1.24713	-2.64577	0.00815043	NA	Phoenix dactylifera	GO:0009507;GO:0009523;GO:0009535;GO:0009536;GO:0009579;GO:0015979;GO:0016020;GO:0016021;GO:0019684	Q9XPS6;Q56P14	Photosystem II reaction center protein M	psbM, LasaCp007	;lsv:3772828	photosystem II PsbM protein	Photosynthesis
TRINITY_DN10715_c0_g1_i1	TRINITY_DN10715_c0_g1_i1	MSTRG.305	7	6	6.70377	-0.0111106	1.45781	-0.00762144	0.993919	0.99906	fabids	GO:0003677;GO:0003700;GO:0005515;GO:0005634;GO:0006355;GO:0009266;GO:0009740;GO:0009908;GO:0010452;GO:0048579;GO:1903507	Q9ZQ85;Q5VRW2	Myb family transcription factor EFM;Transcription factor NIGTH1		ath:AT2G03500;osa:4326224
TRINITY_DN10724_c0_g1_i1	TRINITY_DN10724_c0_g1_i1	MSTRG.308	386	730	552.341	-0.912713	0.386932	-2.35885	0.0183319	0.190939	Prunus	GO:0003677;GO:0003680;GO:0003700;GO:0005634;GO:0005654;GO:0006355;GO:0045892;GO:0048440;GO:0048653	O23620;O82166	AT-hook motif nuclear-localized protein 21;AT-hook motif nuclear-localized protein 23	;GIK	ath:AT4G17800;ath:AT2G35270
TRINITY_DN10728_c0_g1_i1	TRINITY_DN10728_c0_g1_i1	MSTRG.309	329	297	307.608	0.169912	0.234049	0.725968	0.467858	0.843823	Dendrobium catenatum	GO:0003674;GO:0005773;GO:0005783;GO:0005789;GO:0006624;GO:0006914;GO:0008150;GO:0016020;GO:0016021	Q6NYP0;Q54UB0	Transmembrane protein 208 homolog;Transmembrane protein 208	tmem208	dre:404632;ddi:DDB_G0281177
TRINITY_DN1073_c0_g1_i1	TRINITY_DN1073_c0_g1_i1	MSTRG.314	35	56	42.9678	-0.622721	0.64658	-0.963099	0.335498	0.760556	Cicer arietinum	GO:0003677;GO:0003700;GO:0005515;GO:0005634;GO:0006355;GO:0007275;GO:0009409;GO:0009555;GO:0009846;GO:0009942;GO:0030010;GO:0043565;GO:0046872	Q9FG77;O65590	Probable WRKY transcription factor 2;Probable WRKY transcription factor 34	WRKY2;WRKY34	ath:AT5G56270;ath:AT4G26440	WRKY transcription factor 2;	Plant-pathogen interaction
TRINITY_DN10737_c0_g1_i1	TRINITY_DN10737_c0_g1_i1	MSTRG.311	18	38	26.6775	-1.02269	0.678861	-1.50649	0.131942	0.534714	asterids	GO:0016020;GO:0016021;GO:0016567;GO:0016740;GO:0046872	Q9FG21;Q8RX29	RING-H2 finger protein ATL70;Putative RING-H2 finger protein ATL71		ath:AT5G06490;ath:AT2G35910
TRINITY_DN10739_c0_g1_i1	TRINITY_DN10739_c0_g1_i1	MSTRG.312	13	7	9.78717	1.0044	0.647998	1.55	0.121142	0.514826	Dendrobium catenatum		NA	NA
TRINITY_DN10739_c0_g1_i2	TRINITY_DN10739_c0_g1_i2	MSTRG.313	191	134	160.119	0.561543	0.346467	1.62077	0.105067	0.485212	Dendrobium catenatum		NA	NA
TRINITY_DN10746_c0_g1_i1	TRINITY_DN10746_c0_g1_i1	MSTRG.316	1	15	7.56309	-3.79701	1.06414	-3.56816	0.000359498	0.0122807	Dendrobium catenatum		NA	NA
TRINITY_DN10769_c0_g1_i1	TRINITY_DN10769_c0_g1_i1	MSTRG.324	14	46	27.7595	-1.52029	0.924949	-1.64364	0.10025	0.47579	Mesangiospermae	GO:0000786;GO:0003677;GO:0003690;GO:0005515;GO:0005634;GO:0005694;GO:0006334;GO:0006355;GO:0016584;GO:0030261;GO:0031492;GO:0031936;GO:0045910	P27806;P23444	Histone H1		;
TRINITY_DN10769_c0_g1_i2	TRINITY_DN10769_c0_g1_i2	MSTRG.325	445	1317	829.508	-1.34956	0.897468	-1.50375	NA	NA	Mesangiospermae	GO:0000786;GO:0003677;GO:0003690;GO:0005515;GO:0005634;GO:0005694;GO:0006334;GO:0006355;GO:0016584;GO:0030261;GO:0031492;GO:0031936;GO:0045910	P23444	Histone H1
TRINITY_DN10773_c0_g1_i1	TRINITY_DN10773_c0_g1_i1	MSTRG.327	926	1311	1092.64	-0.466533	0.306865	-1.52032	0.12843	0.530293	Musa acuminata subsp. malaccensis	GO:0000338;GO:0005515;GO:0005634;GO:0005737;GO:0006511;GO:0007275;GO:0008180;GO:0009585;GO:0010017;GO:0010387;GO:0030163	Q8W1P0;Q8W206	COP9 signalosome complex subunit 6b;COP9 signalosome complex subunit 6a	CSN6B;CSN6A	ath:AT4G26430;ath:AT5G56280	COP9 signalosome complex subunit 6
TRINITY_DN10787_c0_g1_i1	TRINITY_DN10787_c0_g1_i1	MSTRG.331	96	117	100.394	-0.277195	1.064	-0.260521	0.794462	0.956031	Phalaenopsis equestris	GO:0000981;GO:0000987;GO:0003677;GO:0003700;GO:0005515;GO:0005634;GO:0007275;GO:0008134;GO:0043078;GO:0043565;GO:0044212;GO:0045944;GO:0046983	Q9FJK3;Q7XJK8	Agamous-like MADS-box protein AGL80;MADS-box transcription factor PHERES 2	AGL80;AGL38	ath:AT5G48670;ath:AT1G65300
TRINITY_DN10795_c0_g1_i1	TRINITY_DN10795_c0_g1_i1	MSTRG.333	25	62	42.4738	-1.30535	0.451248	-2.89276	0.00381873	0.0690986	Ricinus communis	GO:0009507;GO:0009527;GO:0009536;GO:0009707;GO:0010020;GO:0016020;GO:0016021	Q9FK13	Plastid division protein PDV1	PDV1	ath:AT5G53280
TRINITY_DN10801_c0_g1_i1	TRINITY_DN10801_c0_g1_i1	MSTRG.340	189	171	170.713	0.180064	0.731988	0.245994	0.805687	0.957807	Dendrobium catenatum		NA	NA
TRINITY_DN10804_c0_g1_i1	TRINITY_DN10804_c0_g1_i1	MSTRG.342	27	9	17.3813	1.49943	1.08267	1.38494	0.166071	0.592061	Dendrobium catenatum		NA	NA
TRINITY_DN10825_c0_g1_i1	TRINITY_DN10825_c0_g1_i1	MSTRG.349	90	28	57.0898	1.52991	0.921687	1.65991	0.0969333	0.46938	Mesangiospermae	GO:0003677;GO:0003700;GO:0005634;GO:0006355;GO:0007275;GO:0009908;GO:0048262	Q58FS3;Q1A173	Transcription factor RADIALIS;Protein RADIALIS-like 6	RL6	;ath:AT1G75250
TRINITY_DN10826_c0_g1_i1	TRINITY_DN10826_c0_g1_i1	MSTRG.350	6	25	15.894	-1.8988	0.816219	-2.32633	0.0200007	0.200935	Panicoideae	GO:0005737;GO:0046872	B8BLT3;Q2RB28	Mini zinc finger protein 2;Mini zinc finger protein 1		;osa:4349655
TRINITY_DN10841_c0_g1_i2	TRINITY_DN10841_c0_g1_i2	MSTRG.355	3	4	3.067	-0.315026	1.00906	-0.312198	0.75489	NA	Mesangiospermae		NA	NA
TRINITY_DN10848_c0_g1_i1	TRINITY_DN10848_c0_g1_i1	MSTRG.358	95	260	164.182	-1.09102	1.22539	-0.89035	0.373278	0.787772	Dendrobium catenatum	GO:0004553;GO:0005576;GO:0005618;GO:0005634;GO:0005737;GO:0005886;GO:0005975;GO:0006952;GO:0008152;GO:0016020;GO:0016787;GO:0016798;GO:0031225;GO:0042973;GO:0046658;GO:0071555	Q8L868;Q9ZQG9	Glucan endo-1,3-beta-glucosidase 11;Glucan endo-1,3-beta-glucosidase 14		ath:AT1G32860;ath:AT2G27500			GH17(33-350)	GH17	GH17	N	3
TRINITY_DN10853_c0_g1_i1	TRINITY_DN10853_c0_g1_i1	MSTRG.359	108	1	51.8809	4.23196	1.50676	2.80864	NA	NA	Phalaenopsis equestris	GO:0009877;GO:0016020;GO:0016021	Q02921	Early nodulin-93	ENOD93	gmx:547773
TRINITY_DN10853_c0_g1_i2	TRINITY_DN10853_c0_g1_i2	MSTRG.360	15	0	7.41242	3.27104	1.5491	2.11157	0.0347235	0.27703	Phalaenopsis equestris	GO:0009877;GO:0016020;GO:0016021	Q02921	Early nodulin-93	ENOD93	gmx:547773
TRINITY_DN10857_c0_g1_i1	TRINITY_DN10857_c0_g1_i1	MSTRG.362	276	274	271.252	0.0148625	0.353016	0.0421015	0.966418	0.994621	rosids	GO:0000122;GO:0000812;GO:0003682;GO:0005515;GO:0005634;GO:0005654;GO:0006338;GO:0007275;GO:0009908;GO:0009909;GO:0016607;GO:0030154;GO:0031063;GO:0031491;GO:0042129;GO:0042742;GO:0042802;GO:0042826;GO:0043486;GO:0046872;GO:0048638;GO:0070317	Q9FHW2;Q8R331	Zinc finger HIT domain-containing protein 1;SWR1 complex subunit 6	SEF;Znhit1, 2700001K05Rik, ZNFN4A1	ath:AT5G37055;mmu:70103	zinc finger HIT domain-containing protein 1
TRINITY_DN10858_c0_g1_i2	TRINITY_DN10858_c0_g1_i2	MSTRG.363	13	8	10.6513	0.706552	0.789493	0.894945	0.370817	0.785398	Dendrobium catenatum		NA	NA
TRINITY_DN10861_c0_g1_i1	TRINITY_DN10861_c0_g1_i1	MSTRG.364	3	1	2.22854	1.04953	1.43133	0.733254	0.463404	NA	Mesangiospermae		NA	NA
TRINITY_DN10861_c0_g1_i2	TRINITY_DN10861_c0_g1_i2	MSTRG.365	37	44	39.3833	0.00715385	1.50542	0.00475207	0.996208	0.999455	Mesangiospermae		NA	NA
TRINITY_DN10862_c0_g1_i1	TRINITY_DN10862_c0_g1_i1	MSTRG.366	205	263	230.409	-0.363244	0.390255	-0.930786	0.351964	0.774046	Epidendroideae	GO:0000166;GO:0003723;GO:0005739;GO:0005743;GO:0016020	Q8LE47;Q9SAB4	Pentatricopeptide repeat-containing protein At1g61870, mitochondrial;Pentatricopeptide repeat-containing protein At1g11630, mitochondrial	PPR336;	ath:AT1G61870;ath:AT1G11630
TRINITY_DN10863_c0_g1_i1	TRINITY_DN10863_c0_g1_i1	MSTRG.367	350	268	307.036	0.43556	0.437065	0.996556	0.31898	0.747926	Dendrobium catenatum		NA	NA
TRINITY_DN10865_c0_g1_i1	TRINITY_DN10865_c0_g1_i1	MSTRG.369	8	7	7.73782	0.199355	0.673754	0.295887	0.767316	0.950612	Apostasia shenzhenica		NA	NA
TRINITY_DN10865_c0_g1_i2	TRINITY_DN10865_c0_g1_i2	MSTRG.370	16	19	17.634	-0.213793	0.495713	-0.431283	0.666262	0.922271	Apostasia shenzhenica		NA	NA
TRINITY_DN10891_c0_g2_i1	TRINITY_DN10891_c0_g2_i1	MSTRG.382	33	69	49.2703	-1.02813	0.423166	-2.4296	0.0151153	0.171657	Dendrobium catenatum	GO:0009793;GO:0016020;GO:0016021;GO:0016567;GO:0016740;GO:0031625;GO:0046872;GO:0080167	Q9ZV53;Q940Q4	Putative RING-H2 finger protein ATL49;RING-H2 finger protein ATL13	MEE16;	ath:AT2G18650;ath:AT4G30400
TRINITY_DN10910_c0_g1_i1	TRINITY_DN10910_c0_g1_i1	MSTRG.387	2	2	2.12331	0.177039	1.27791	0.138538	0.889815	NA	Cajanus cajan		NA	NA
TRINITY_DN10911_c0_g1_i1	TRINITY_DN10911_c0_g1_i1	MSTRG.388	4	12	7.96816	-1.06305	1.15503	-0.920371	0.357379	0.778143	Dendrobium catenatum	GO:0000166;GO:0004672;GO:0004674;GO:0004675;GO:0005524;GO:0005886;GO:0006468;GO:0007178;GO:0016020;GO:0016021;GO:0016301;GO:0016310;GO:0016740	Q9SAH3;O64639	Putative receptor-like protein kinase At1g80870;Receptor-like serine/threonine-protein kinase At2g45590		ath:AT1G80870;ath:AT2G45590
TRINITY_DN10913_c0_g1_i1	TRINITY_DN10913_c0_g1_i1	MSTRG.389	10	12	10.8103	-0.30215	0.690447	-0.437615	0.661665	0.920789	fabids	GO:0008270;GO:0009451	P0C899;Q9STE1	Putative pentatricopeptide repeat-containing protein At3g49142;Pentatricopeptide repeat-containing protein At4g21300		ath:AT3G49142;ath:AT4G21300
TRINITY_DN10932_c0_g1_i1	TRINITY_DN10932_c0_g1_i1	MSTRG.396	3	23	13.4443	-2.47713	0.947377	-2.61472	0.0089301	0.121244	Mesangiospermae	GO:0000977;GO:0003677;GO:0003700;GO:0005634;GO:0006355;GO:0045944;GO:0046983	Q2QW55;Q0J8G8	MADS-box transcription factor 26;MADS-box transcription factor 33		osa:4351752;osa:4344493
TRINITY_DN10933_c0_g1_i1	TRINITY_DN10933_c0_g1_i1	MSTRG.397	11	8	9.08644	0.521656	0.614602	0.848771	0.396009	0.802061	Mesangiospermae		NA	NA
TRINITY_DN10933_c0_g1_i2	TRINITY_DN10933_c0_g1_i2	MSTRG.398	50	50	48.8181	0.0320591	0.325369	0.0985315	0.92151	0.984526	fabids	GO:0000082;GO:0003674;GO:0003677;GO:0003887;GO:0004402;GO:0005515;GO:0005575;GO:0005634;GO:0005654;GO:0005671;GO:0006260;GO:0006270;GO:0006974;GO:0008150;GO:0008622;GO:0016573;GO:0016740;GO:0016779;GO:0032201;GO:0034080;GO:0042766;GO:0043966;GO:0046982;GO:0070869;GO:0071480;GO:0071897	Q9NRF9;Q642A5	DNA polymerase epsilon subunit 3	POLE3, CHARAC17, CHRAC17, CHRAC2, YBL1, p17;	hsa:54107;rno:100362333	DNA polymerase epsilon subunit 3 [EC:2.7.7.7]	DNA replication;Base excision repair;Nucleotide excision repair
TRINITY_DN10944_c0_g1_i1	TRINITY_DN10944_c0_g1_i1	MSTRG.404	26	1	12.9652	4.107	0.993685	4.1331	3.57902e-05	0.00194494	Dendrobium catenatum		NA	NA
TRINITY_DN10974_c0_g1_i1	TRINITY_DN10974_c0_g1_i1	MSTRG.422	15	12	12.7977	0.32002	0.604305	0.529566	0.596413	0.901481	Dendrobium catenatum	GO:0003677;GO:0005515;GO:0005634;GO:0005730;GO:0005737;GO:0005829;GO:0006260;GO:0006272;GO:0006275;GO:0006298;GO:0019985;GO:0030337;GO:0043626;GO:0051726	P24314;Q9M7Q7	Proliferating cellular nuclear antigen 1;Proliferating cell nuclear antigen	PCNA1	;ath:AT1G07370	proliferating cell nuclear antigen	DNA replication;Base excision repair;Nucleotide excision repair;Mismatch repair
TRINITY_DN10983_c0_g1_i1	TRINITY_DN10983_c0_g1_i1	MSTRG.424	31	30	29.9426	0.0656586	0.437254	0.150161	0.880637	0.977006	Dendrobium catenatum	GO:0008270;GO:0009451;GO:0009507;GO:0009536	O49619;O04659	Pentatricopeptide repeat-containing protein At5g27110;Pentatricopeptide repeat-containing protein At4g35130, chloroplastic		ath:AT4G35130;ath:AT5G27110
TRINITY_DN10997_c0_g1_i1	TRINITY_DN10997_c0_g1_i1	MSTRG.428	3	3	2.85453	0.36594	1.29239	0.283149	0.777063	NA	Dendrobium catenatum	GO:0010264	Q9FJH9;B9F4I8	P-loop NTPase domain-containing protein LPA1 homolog 1;P-loop NTPase domain-containing protein LPA1		ath:AT5G60760;osa:4331161
TRINITY_DN11007_c0_g2_i1	TRINITY_DN11007_c0_g2_i1	MSTRG.433	113	91	101.334	0.296268	0.367615	0.805918	0.42029	0.819198	Mesangiospermae		NA	NA
TRINITY_DN11030_c0_g1_i1	TRINITY_DN11030_c0_g1_i1	MSTRG.436	2	3	2.27857	-0.107512	1.59877	-0.0672464	0.946385	NA	Dendrobium catenatum	GO:0009686;GO:0016491;GO:0045543;GO:0046872;GO:0051213;GO:0055114	Q9XG83;Q9SQ80	Gibberellin 2-beta-dioxygenase 1;Gibberellin 2-beta-dioxygenase		;
TRINITY_DN11030_c0_g2_i1	TRINITY_DN11030_c0_g2_i1	MSTRG.437	4	4	4.01209	-0.00080465	1.40107	-0.000574312	0.999542	NA	Dendrobium catenatum	GO:0009685;GO:0009686;GO:0016491;GO:0045487;GO:0045543;GO:0046872;GO:0051213;GO:0052634;GO:0055114	Q9XG83;Q8S0S6	Gibberellin 2-beta-dioxygenase 3;Gibberellin 2-beta-dioxygenase		;osa:4325145	gibberellin 2beta-dioxygenase [EC:1.14.11.13]	Diterpenoid biosynthesis;Biosynthesis of secondary metabolites
TRINITY_DN11040_c0_g1_i1	TRINITY_DN11040_c0_g1_i1	MSTRG.439	5	9	7.32217	-0.770776	0.845768	-0.911333	0.36212	0.781119	Phalaenopsis equestris		NA	NA
TRINITY_DN11040_c0_g1_i2	TRINITY_DN11040_c0_g1_i2	MSTRG.440	3	4	3.26657	-0.556621	1.06842	-0.520978	0.602382	NA	Phalaenopsis equestris		NA	NA
TRINITY_DN11057_c0_g1_i1	TRINITY_DN11057_c0_g1_i1	MSTRG.442	5	33	19.7834	-2.50023	1.03037	-2.42653	0.015244	0.172417	Apostasia shenzhenica	GO:0009809;GO:0016740;GO:0016746;GO:0016747	Q5JNT2;Q0DJH7	Acyl transferase 4;Acyl transferase 5		osa:4325160;osa:4338283
TRINITY_DN11062_c0_g1_i1	TRINITY_DN11062_c0_g1_i1	MSTRG.444	6	20	12.4225	-1.29908	1.15573	-1.12403	0.260999	0.699956	Phalaenopsis equestris	GO:0005773;GO:0005783;GO:0005789;GO:0005886;GO:0016020;GO:0016021;GO:0032586	O04133	Protein SRC2	SRC2	gmx:547451
TRINITY_DN11063_c0_g1_i1	TRINITY_DN11063_c0_g1_i1	MSTRG.445	2	15	8.17556	-2.92824	0.813657	-3.59887	0.000319603	0.0112432	Nicotiana	GO:0009507;GO:0009523;GO:0009535;GO:0009536;GO:0009539;GO:0009579;GO:0015979;GO:0016020;GO:0016021	Q0G9N6;Q3BAQ9	Photosystem II reaction center protein K		;
TRINITY_DN11079_c0_g1_i1	TRINITY_DN11079_c0_g1_i1	MSTRG.448	3	10	6.28451	-1.81928	0.837222	-2.173	0.0297806	0.253395	Epidendroideae		NA	NA
TRINITY_DN11080_c0_g1_i1	TRINITY_DN11080_c0_g1_i1	MSTRG.449	2735	1863	2315.96	0.677878	0.748738	0.905361	0.365274	0.783029	Dendrobium catenatum	GO:0005783;GO:0005789;GO:0006629;GO:0006665;GO:0016020;GO:0016021;GO:0016491;GO:0030148;GO:0046872;GO:0052631;GO:0055114;GO:0070417	Q3EBF7;Q43469	Delta(8)-fatty-acid desaturase;Delta(8)-fatty-acid desaturase 2	SLD2	ath:AT2G46210;	sphingolipid 8-(E/Z)-desaturase [EC:1.14.19.29]
TRINITY_DN11083_c0_g1_i1	TRINITY_DN11083_c0_g1_i1	MSTRG.450	4	6	4.90784	-0.317977	0.806348	-0.394342	0.693329	0.930981	Phalaenopsis equestris	GO:0000166;GO:0003723;GO:0005739;GO:0005743;GO:0016020	Q8LE47;Q9SAB4	Pentatricopeptide repeat-containing protein At1g61870, mitochondrial;Pentatricopeptide repeat-containing protein At1g11630, mitochondrial	PPR336;	ath:AT1G61870;ath:AT1G11630
TRINITY_DN11083_c0_g1_i2	TRINITY_DN11083_c0_g1_i2	MSTRG.451	241	322	277.291	-0.403686	0.359479	-1.12298	0.261448	0.70027	Phalaenopsis equestris	GO:0000166;GO:0003723;GO:0005739;GO:0005743;GO:0016020	Q8LE47;Q9SAB4	Pentatricopeptide repeat-containing protein At1g11630, mitochondrial;Pentatricopeptide repeat-containing protein At1g61870, mitochondrial	PPR336;	ath:AT1G61870;ath:AT1G11630
TRINITY_DN11085_c0_g1_i1	TRINITY_DN11085_c0_g1_i1	MSTRG.452	603	335	459.045	0.833092	0.313038	2.66132	0.00778361	0.110405	Cucumis		NA	NA
TRINITY_DN11096_c0_g1_i1	TRINITY_DN11096_c0_g1_i1	MSTRG.455	18	63	39.182	-1.65272	0.795887	-2.07657	0.0378411	0.29069	fabids	GO:0006629;GO:0008654;GO:0009908;GO:0010143;GO:0016020;GO:0016021;GO:0016311;GO:0016740;GO:0016746;GO:0016791;GO:0090447;GO:0102419	O80437;Q9LMM0	Glycerol-3-phosphate 2-O-acyltransferase 4;Glycerol-3-phosphate 2-O-acyltransferase 6	GPAT6;GPAT4	ath:AT2G38110;ath:AT1G01610	glycerol-3-phosphate acyltransferase [EC:2.3.1.15 2.3.1.198]	Glycerolipid metabolism;Glycerophospholipid metabolism;Metabolic pathways;Biosynthesis of secondary metabolites
TRINITY_DN11105_c0_g1_i1	TRINITY_DN11105_c0_g1_i1	MSTRG.460	1	8	4.6769	-2.22113	1.12583	-1.97288	0.0485095	0.333462	Dendrobium catenatum		NA	NA
TRINITY_DN11111_c0_g1_i1	TRINITY_DN11111_c0_g1_i1	MSTRG.463	2	3	2.17881	-0.58401	1.27138	-0.45935	0.645983	NA	Phalaenopsis equestris	GO:0003333;GO:0005886;GO:0006865;GO:0015171;GO:0015293;GO:0016020;GO:0016021	Q9LRB5;Q9SX98	Lysine histidine transporter-like 8;Lysine histidine transporter 2	LHT2;	ath:AT1G24400;ath:AT1G47670
TRINITY_DN11127_c0_g1_i1	TRINITY_DN11127_c0_g1_i1	MSTRG.469	6	8	6.85036	-0.301465	0.718735	-0.419438	0.674896	0.925644	Epidendroideae		NA	NA
TRINITY_DN11133_c0_g1_i1	TRINITY_DN11133_c0_g1_i1	MSTRG.471	3	6	4.86647	-1.00283	1.05876	-0.947168	0.343553	0.767823	Dendrobium catenatum	GO:0005504;GO:0005739;GO:0006631;GO:0009507;GO:0009536;GO:0009570;GO:0009941;GO:0016872	Q9M1X2	Fatty-acid-binding protein 1	FAP1	ath:AT3G63170
TRINITY_DN11133_c0_g1_i2	TRINITY_DN11133_c0_g1_i2	MSTRG.472	8	6	6.65121	0.502555	1.09576	0.458638	0.646494	0.916299	Dendrobium catenatum	GO:0005504;GO:0005739;GO:0006631;GO:0009507;GO:0009536;GO:0009570;GO:0009941;GO:0016872	Q84RK2;Q9M1X2	Fatty-acid-binding protein 2;Fatty-acid-binding protein 1	FAP2;FAP1	ath:AT2G26310;ath:AT3G63170
TRINITY_DN11135_c0_g1_i3	TRINITY_DN11135_c0_g1_i3	MSTRG.474	3	3	2.7376	-0.0706523	1.04612	-0.0675377	0.946154	NA	Helianthus annuus	GO:0000166;GO:0005524;GO:0005886;GO:0016020;GO:0016021;GO:0016887;GO:0042626;GO:0055085	Q7FMW4;Q5Z9S8	ABC transporter G family member 38;ABC transporter G family member 42		osa:4324722;
TRINITY_DN1114_c0_g1_i1	TRINITY_DN1114_c0_g1_i1	MSTRG.480	6	4	4.72898	0.671497	1.23907	0.541934	0.587864	0.899259	Pentapetalae		NA	NA
TRINITY_DN11152_c0_g1_i1	TRINITY_DN11152_c0_g1_i1	MSTRG.483	383	564	453.867	-0.47999	0.629737	-0.762207	0.445937	0.833256	Dendrobium catenatum	GO:0004436;GO:0005576;GO:0005737;GO:0006629;GO:0008081;GO:0009405;GO:0016042;GO:0016829	P34024	1-phosphatidylinositol phosphodiesterase	plcA	lmo:lmo0201	1-phosphatidylinositol phosphodiesterase [EC:4.6.1.13]	Inositol phosphate metabolism;Metabolic pathways
TRINITY_DN11153_c0_g1_i1	TRINITY_DN11153_c0_g1_i1	MSTRG.484	3	1	2.21122	1.53633	1.1277	1.36236	0.173084	NA	Petrosaviidae	GO:0005886;GO:0016020;GO:0016021	O31634	Uncharacterized membrane protein YjcL	yjcL	bsu:BSU11900
TRINITY_DN11153_c0_g1_i3	TRINITY_DN11153_c0_g1_i3	MSTRG.485	3	3	3.16661	0.169457	0.91764	0.184666	0.853491	NA	Petrosaviidae	GO:0005886;GO:0016020;GO:0016021	O31634	Uncharacterized membrane protein YjcL	yjcL	bsu:BSU11900
TRINITY_DN11160_c0_g2_i1	TRINITY_DN11160_c0_g2_i1	MSTRG.489	4	3	2.93712	0.391144	1.41177	0.27706	0.781734	NA	Mesangiospermae		NA	NA
TRINITY_DN11165_c0_g1_i1	TRINITY_DN11165_c0_g1_i1	MSTRG.492	29	34	30.2169	-0.166953	0.551223	-0.302877	0.761984	0.949616	Dendrobium catenatum		NA	NA
TRINITY_DN11167_c0_g1_i1	TRINITY_DN11167_c0_g1_i1	MSTRG.493	80	92	85.9335	-0.232595	1.07939	-0.215488	0.829387	0.964406	Dendrobium catenatum	GO:0005739	Q39818;P46254	Heat shock 22 kDa protein, mitochondrial	HSP23.9	gmx:547852;	HSP20 family protein	Protein processing in endoplasmic reticulum
TRINITY_DN11167_c0_g1_i2	TRINITY_DN11167_c0_g1_i2	MSTRG.494	8	5	6.50635	0.445305	1.11882	0.398014	0.69062	0.930184	Dendrobium catenatum	GO:0005739;GO:0009507;GO:0009536;GO:0009570	P11890;P46254	Small heat shock protein, chloroplastic;Heat shock 22 kDa protein, mitochondrial		;
TRINITY_DN11177_c0_g1_i2	TRINITY_DN11177_c0_g1_i2	MSTRG.501	8	6	6.64069	0.451766	0.837925	0.539148	0.589785	0.899622	Dendrobium catenatum	GO:0004057;GO:0005737;GO:0006952;GO:0009737;GO:0010029;GO:0010150;GO:0016598;GO:0016740;GO:0016746;GO:0050832;GO:0050994	Q9C776;Q9ZT48	Arginyl-tRNA--protein transferase 1;Arginyl-tRNA--protein transferase 2	ATE2;ATE1	ath:AT3G11240;ath:AT5G05700	arginyl-tRNA---protein transferase [EC:2.3.2.8]
TRINITY_DN11178_c0_g1_i1	TRINITY_DN11178_c0_g1_i1	MSTRG.502	19	19	18.928	0.0173335	0.591282	0.0293151	0.976613	0.996385	Dendrobium catenatum	GO:0008150;GO:0009507;GO:0009535;GO:0009536;GO:0010287;GO:0020037	Q9SR77	Heme-binding-like protein At3g10130, chloroplastic		ath:AT3G10130
TRINITY_DN11189_c0_g1_i1	TRINITY_DN11189_c0_g1_i1	MSTRG.505	729	656	682.101	0.199041	0.368928	0.539511	0.589534	0.899622	Phalaenopsis equestris	GO:0004497;GO:0005506;GO:0005783;GO:0005794;GO:0005886;GO:0006629;GO:0006694;GO:0008168;GO:0008202;GO:0008398;GO:0016020;GO:0016021;GO:0016125;GO:0016126;GO:0016491;GO:0016705;GO:0016740;GO:0020037;GO:0032259;GO:0046872;GO:0055114;GO:0070988	P93846;Q9SAA9	Sterol 14-demethylase;Obtusifoliol 14-alpha demethylase	CYP51G1	;ath:AT1G11680	sterol 14alpha-demethylase [EC:1.14.14.154 1.14.15.36]	Steroid biosynthesis;Metabolic pathways;Biosynthesis of secondary metabolites
TRINITY_DN11190_c0_g1_i1	TRINITY_DN11190_c0_g1_i1	MSTRG.506	38	70	53.7748	-0.891918	0.720813	-1.23738	0.215946	0.65319	Dendrobium catenatum	GO:0000166;GO:0004672;GO:0004674;GO:0004675;GO:0005524;GO:0005737;GO:0005886;GO:0006468;GO:0007178;GO:0009555;GO:0016020;GO:0016021;GO:0016301;GO:0016310;GO:0016740	Q8VZJ9;Q9FX99	Probable receptor-like protein kinase At1g49730;Calmodulin-binding receptor-like cytoplasmic kinase 2	CRCK2;	ath:AT4G00330;ath:AT1G49730
TRINITY_DN11192_c0_g1_i1	TRINITY_DN11192_c0_g1_i1	MSTRG.507	5	3	3.93629	0.49319	0.91237	0.540559	0.588811	NA	Mesangiospermae		NA	NA
TRINITY_DN11192_c0_g1_i2	TRINITY_DN11192_c0_g1_i2	MSTRG.508	157	153	152.771	0.0585611	0.304989	0.192011	0.847734	0.969281	Mesangiospermae		NA	NA
TRINITY_DN11195_c0_g1_i1	TRINITY_DN11195_c0_g1_i1	MSTRG.510	2	2	1.8847	-0.307646	1.22072	-0.25202	0.801026	NA	Dendrobium catenatum	GO:0008168;GO:0008171;GO:0009699;GO:0009809;GO:0016740;GO:0032259;GO:0046983;GO:0047763	Q9SWC2;Q9FQY8	Caffeic acid 3-O-methyltransferase	CAOMT, COMT	;cann:107862991	caffeic acid 3-O-methyltransferase [EC:2.1.1.68]	Phenylpropanoid biosynthesis;Metabolic pathways;Biosynthesis of secondary metabolites
TRINITY_DN11195_c0_g1_i2	TRINITY_DN11195_c0_g1_i2	MSTRG.511	187	266	222.964	-0.489673	0.342944	-1.42785	0.153336	0.571755	Dendrobium catenatum	GO:0008168;GO:0008171;GO:0009699;GO:0009809;GO:0016740;GO:0032259;GO:0046983;GO:0047763	Q8LL87;Q9FQY8	Caffeic acid 3-O-methyltransferase	CAOMT, COMT	;cann:107862991	caffeic acid 3-O-methyltransferase [EC:2.1.1.68]	Phenylpropanoid biosynthesis;Metabolic pathways;Biosynthesis of secondary metabolites
TRINITY_DN11196_c0_g1_i1	TRINITY_DN11196_c0_g1_i1	MSTRG.512	18	3	10.575	2.38475	1.02346	2.33008	0.0198019	0.200357	Dendrobium catenatum	GO:0003676;GO:0003700;GO:0005634;GO:0006355;GO:0044212;GO:0046872	Q39092;Q9M202	Zinc finger protein ZAT1;Zinc finger protein ZAT9		ath:AT1G02030;ath:AT3G60580
TRINITY_DN11203_c0_g1_i1	TRINITY_DN11203_c0_g1_i1	MSTRG.514	2348	7170	4622.32	-1.5031	0.502569	-2.99082	0.00278226	0.0548908	Phalaenopsis equestris		NA	NA
TRINITY_DN11203_c0_g1_i2	TRINITY_DN11203_c0_g1_i2	MSTRG.515	183	359	262.382	-0.9147	0.479298	-1.90842	0.0563373	0.3575	Phalaenopsis equestris	GO:0005737;GO:0006952;GO:0009607	P38948;Q05736	Pathogenesis-related protein 1;Major pollen allergen Aln g 1		;
TRINITY_DN11205_c0_g1_i1	TRINITY_DN11205_c0_g1_i1	MSTRG.516	7	8	7.83253	-0.266815	0.873004	-0.305629	0.759887	0.949056	Dendrobium catenatum	GO:0005739	Q9FLL3;Q9SZL5	Pentatricopeptide repeat-containing protein At5g41170, mitochondrial		ath:AT5G41170;ath:AT4G38150
TRINITY_DN11205_c0_g1_i2	TRINITY_DN11205_c0_g1_i2	MSTRG.517	35	64	48.336	-0.850511	0.549144	-1.54879	0.121431	0.515235	Dendrobium catenatum	GO:0005739	Q9FLL3;Q9SZL5	Pentatricopeptide repeat-containing protein At5g41170, mitochondrial		ath:AT5G41170;ath:AT4G38150
TRINITY_DN11213_c0_g1_i1	TRINITY_DN11213_c0_g1_i1	MSTRG.520	36	39	36.7169	-0.0875864	0.362654	-0.241515	0.809156	0.958572	Dendrobium catenatum	GO:0006397;GO:0008270;GO:0009451;GO:0009507;GO:0009536;GO:0031425	Q7Y211;Q9LSL8	Pentatricopeptide repeat-containing protein At5g65570;Pentatricopeptide repeat-containing protein At3g57430, chloroplastic	OTP84;	ath:AT3G57430;ath:AT5G65570			N	N	GH28	N	1
TRINITY_DN11220_c0_g1_i1	TRINITY_DN11220_c0_g1_i1	MSTRG.524	282	370	319.047	-0.363537	0.212344	-1.71202	0.0868924	0.444782	Dendrobium catenatum	GO:0005515;GO:0009585;GO:0010017;GO:0016567	Q8LAW2;Q9C6Z0	F-box protein AFR	AFR;	ath:AT2G24540;ath:AT1G30090
TRINITY_DN11232_c0_g1_i1	TRINITY_DN11232_c0_g1_i1	MSTRG.529	1	3	1.84828	-1.18474	1.28285	-0.923522	0.355735	NA	Vitis vinifera	GO:0000943;GO:0003676;GO:0003964;GO:0004190;GO:0004518;GO:0004519;GO:0006278;GO:0006508;GO:0008233;GO:0008270;GO:0015074;GO:0016740;GO:0016779;GO:0016787;GO:0046872;GO:0090305	P10978	Retrovirus-related Pol polyprotein from transposon TNT 1-94
TRINITY_DN11241_c0_g1_i1	TRINITY_DN11241_c0_g1_i1	MSTRG.533	3	3	2.74544	0.16958	1.20448	0.140791	0.888035	NA	Dendrobium catenatum	GO:0005739;GO:0008270;GO:0009451	O49680;Q0WN60	Pentatricopeptide repeat-containing protein At1g18485;Pentatricopeptide repeat-containing protein At4g19220, mitochondrial		ath:AT4G19220;ath:AT1G18485
TRINITY_DN11246_c0_g1_i1	TRINITY_DN11246_c0_g1_i1	MSTRG.536	2	2	1.73628	0.293765	1.22272	0.240256	0.810132	NA	Dendrobium catenatum	GO:0005575;GO:0008150;GO:0016740;GO:0016746	A2RVS4;A8MRP2	AIG2-like protein D;AIG2-like protein C		ath:AT4G31310;ath:AT2G24390
TRINITY_DN11246_c0_g1_i2	TRINITY_DN11246_c0_g1_i2	MSTRG.537	384	196	291.936	1.02091	0.476303	2.14341	0.0320804	0.264306	Epidendroideae	GO:0005575;GO:0008150;GO:0016740;GO:0016746	A2RVS4;A8MRP2	AIG2-like protein D;AIG2-like protein C		ath:AT4G31310;ath:AT2G24390
TRINITY_DN11258_c0_g1_i1	TRINITY_DN11258_c0_g1_i1	MSTRG.544	6	10	8.2445	-0.6878	0.747172	-0.920538	0.357292	0.778143	Phalaenopsis equestris	GO:0005125;GO:0005515;GO:0005576;GO:0005737;GO:0005829;GO:0006887;GO:0008283;GO:0010469;GO:0016020;GO:0019221;GO:0019905;GO:0030372;GO:0042113	Q6PAM1;P40222	Alpha-taxilin	Txlna, 2600010N21Rik, AI425952, AW209241, Il14, Txln;TXLNA, IL14, TXLN	mmu:109658;hsa:200081
TRINITY_DN11258_c0_g1_i2	TRINITY_DN11258_c0_g1_i2	MSTRG.545	240	363	295.606	-0.551479	0.391747	-1.40774	0.159207	0.58033	Phalaenopsis equestris	GO:0005125;GO:0005515;GO:0005576;GO:0005737;GO:0005829;GO:0006887;GO:0008283;GO:0010469;GO:0016020;GO:0019221;GO:0019905;GO:0030372;GO:0042113	Q6PAM1;P40222	Alpha-taxilin	Txlna, 2600010N21Rik, AI425952, AW209241, Il14, Txln;TXLNA, IL14, TXLN	mmu:109658;hsa:200081
TRINITY_DN11266_c0_g1_i1	TRINITY_DN11266_c0_g1_i1	MSTRG.546	1	3	1.93569	-0.736499	1.61104	-0.457157	0.647558	NA	Dendrobium catenatum		NA	NA
TRINITY_DN11269_c0_g1_i1	TRINITY_DN11269_c0_g1_i1	MSTRG.549	14	14	13.7292	-0.0624035	1.14591	-0.0544575	0.956571	0.992756	Dendrobium catenatum		NA	NA
TRINITY_DN11276_c0_g1_i2	TRINITY_DN11276_c0_g1_i2	MSTRG.552	28	7	17.0258	1.66755	1.01351	1.64532	0.0999036	0.475314	Dendrobium catenatum	GO:0005515;GO:0005618;GO:0005737;GO:0007049;GO:0051301	F4JUQ2	KIN14B-interacting protein At4g14310		ath:AT4G14310
TRINITY_DN1128_c0_g1_i2	TRINITY_DN1128_c0_g1_i2	MSTRG.559	1	5	2.96714	-2.25596	1.29948	-1.73605	0.0825556	NA	Dendrobium catenatum	GO:0005576;GO:0006629;GO:0016042;GO:0016298;GO:0016787;GO:0016788	Q9FIA1;O23470	GDSL esterase/lipase At5g55050;GDSL esterase/lipase At4g16230		ath:AT5G55050;ath:AT4G16230			CE16(30-332)	N	N	N	1
TRINITY_DN11282_c0_g1_i1	TRINITY_DN11282_c0_g1_i1	MSTRG.553	111	120	113.392	-0.105218	0.325606	-0.323145	0.746585	0.945438	Dendrobium catenatum	GO:0003712;GO:0005515;GO:0005634;GO:0006355;GO:0006357;GO:0009817;GO:0016592;GO:0043078;GO:0050832	C0LU16	Mediator of RNA polymerase II transcription subunit 21	MED21	ath:AT4G04780	mediator of RNA polymerase II transcription subunit 21
TRINITY_DN11296_c0_g1_i2	TRINITY_DN11296_c0_g1_i2	MSTRG.561	3	5	3.70212	-0.419284	1.48349	-0.282634	0.777458	NA	Phalaenopsis equestris	GO:0005886;GO:0009055;GO:0009506;GO:0016020;GO:0022900;GO:0031225;GO:0046658	Q9SK27	Early nodulin-like protein 1	ENODL14	ath:AT2G25060
TRINITY_DN11300_c0_g1_i1	TRINITY_DN11300_c0_g1_i1	MSTRG.563	171	126	148.291	0.517631	0.518757	0.997829	0.318362	0.74767	Dendrobium catenatum	GO:0005509;GO:0005634;GO:0005737;GO:0009409;GO:0046872;GO:0048767	Q9FYK2;Q8RZB5	Probable calcium-binding protein CML10;Probable calcium-binding protein CML25		ath:AT1G24620;osa:4325762	calcium-binding protein CML	Plant-pathogen interaction
TRINITY_DN11302_c0_g1_i1	TRINITY_DN11302_c0_g1_i1	MSTRG.564	5	10	7.54355	-0.85724	0.792952	-1.08107	0.279664	0.718202	Dendrobium catenatum	GO:0009507;GO:0009536;GO:0017148;GO:0043023;GO:0090071	Q41822;Q9LDY9	Protein Iojap, chloroplastic	ij1;	zma:542470;ath:AT3G12930
TRINITY_DN11302_c0_g1_i2	TRINITY_DN11302_c0_g1_i2	MSTRG.565	83	114	96.8265	-0.448714	0.352579	-1.27266	0.203138	0.640017	Dendrobium catenatum	GO:0009507;GO:0009536;GO:0017148;GO:0043023;GO:0090071	Q9LDY9;Q41822	Protein Iojap, chloroplastic	;ij1	ath:AT3G12930;zma:542470
TRINITY_DN11372_c0_g1_i1	TRINITY_DN11372_c0_g1_i1	MSTRG.577	79	44	62.2256	0.794029	1.47102	0.539783	0.589347	0.899472	Lupinus angustifolius	GO:0003824;GO:0009058;GO:0009813;GO:0016210;GO:0016740;GO:0016746;GO:0016747	Q9ZRS4;P48385	Chalcone synthase		;
TRINITY_DN11378_c0_g1_i1	TRINITY_DN11378_c0_g1_i1	MSTRG.580	1038	393	731.486	1.27601	0.755886	1.6881	0.0913913	0.457236	Dendrobium catenatum		NA	NA
TRINITY_DN1138_c0_g1_i1	TRINITY_DN1138_c0_g1_i1	MSTRG.584	19	13	15.6903	0.5746	1.21744	0.471972	0.636946	0.912375	Dendrobium catenatum	GO:0003677;GO:0003700;GO:0005515;GO:0005634;GO:0006355;GO:0046983	Q9SK91;Q9C7T4	Transcription factor bHLH94;Transcription factor bHLH96		ath:AT1G22490;ath:AT1G72210
TRINITY_DN11388_c0_g1_i1	TRINITY_DN11388_c0_g1_i1	MSTRG.583	64	44	52.5774	0.485862	0.553673	0.877524	0.380202	0.79216	Lotus japonicus		NA	NA
TRINITY_DN11403_c0_g1_i1	TRINITY_DN11403_c0_g1_i1	MSTRG.589	7	11	8.48843	-0.574545	1.13342	-0.506915	0.612214	0.907506	Phalaenopsis equestris	GO:0000038;GO:0005506;GO:0005515;GO:0005783;GO:0005789;GO:0006629;GO:0006631;GO:0006633;GO:0008610;GO:0016020;GO:0016021;GO:0016491;GO:0046872;GO:0055114;GO:0080132	Q9SUC5;O48916	Dihydroceramide fatty acyl 2-hydroxylase FAH1;Dihydroceramide fatty acyl 2-hydroxylase FAH2	FAH2;FAH1	ath:AT4G20870;ath:AT2G34770	dihydroceramide fatty acyl 2-hydroxylase [EC:1.14.18.7]
TRINITY_DN11407_c0_g1_i2	TRINITY_DN11407_c0_g1_i2	MSTRG.591	8	11	9.37725	-0.47536	0.731565	-0.649785	0.515831	0.870355	Dendrobium catenatum	GO:0003677;GO:0005515;GO:0006325;GO:0016491;GO:0051568;GO:0055114	Q6YYZ1;Q9LID0	Lysine-specific histone demethylase 1 homolog 2	;LDL2	osa:4344644;ath:AT3G13682	[histone H3]-N6,N6-dimethyl-L-lysine4 FAD-dependent demethylase [EC:1.14.99.66];
TRINITY_DN11413_c0_g1_i1	TRINITY_DN11413_c0_g1_i1	MSTRG.592	113	56	81.7616	0.940762	0.669736	1.40467	0.160118	0.582024	Mesangiospermae	GO:0000166;GO:0003955;GO:0005886;GO:0009506;GO:0010181;GO:0016020;GO:0016491;GO:0055114;GO:0071365	Q9LSQ5;Q6NQE2	NAD(P)H dehydrogenase (quinone) FQR1;Probable NAD(P)H dehydrogenase (quinone) FQR1-like 1	FQR1;	ath:AT5G54500;ath:AT4G27270	NAD(P)H dehydrogenase (quinone) [EC:1.6.5.2]	Ubiquinone and other terpenoid-quinone biosynthesis;Metabolic pathways;Biosynthesis of secondary metabolites	AA6(1-187)	AA6	N	N	2
TRINITY_DN11420_c0_g2_i1	TRINITY_DN11420_c0_g2_i1	MSTRG.595	4	9	6.72658	-1.04739	0.836046	-1.2528	0.21028	0.648528	Phalaenopsis equestris	GO:0000793;GO:0003918;GO:0005515;GO:0005694;GO:0007131;GO:0030674;GO:0042138;GO:0048235;GO:0048314;GO:0051321	Q5Q0E6	Type 2 DNA topoisomerase 6 subunit B-like		ath:AT1G60460
TRINITY_DN11424_c0_g1_i1	TRINITY_DN11424_c0_g1_i1	MSTRG.596	20	6	12.0419	1.31747	1.49723	0.87994	0.378892	0.791503	Phalaenopsis equestris	GO:0000166;GO:0004672;GO:0004674;GO:0004675;GO:0005524;GO:0005886;GO:0006468;GO:0007178;GO:0009611;GO:0016301;GO:0016310;GO:0016740	P0DKI6;Q9SV83	Probable receptor-like protein kinase At4g10390;Probable receptor-like protein kinase At1g33260		ath:AT1G33260;ath:AT4G10390
TRINITY_DN11438_c0_g1_i1	TRINITY_DN11438_c0_g1_i1	MSTRG.603	1	2	1.79525	-0.495756	1.46279	-0.338912	0.734676	NA	Cajanus cajan		NA	NA
TRINITY_DN11454_c0_g1_i1	TRINITY_DN11454_c0_g1_i1	MSTRG.606	46	76	60.0647	-0.632491	0.619179	-1.0215	0.307018	0.737542	Dendrobium catenatum		NA	NA
TRINITY_DN1146_c0_g1_i1	TRINITY_DN1146_c0_g1_i1	MSTRG.612	1343	1194	1252.59	0.155129	0.377145	0.411325	0.680835	0.927867	Dendrobium catenatum	GO:0005507;GO:0005515;GO:0005524;GO:0005737;GO:0005739;GO:0005759;GO:0005829;GO:0006457;GO:0009409;GO:0009507;GO:0009535;GO:0009536;GO:0009570;GO:0009579;GO:0009788;GO:0009941;GO:0046686;GO:0046872;GO:0046914;GO:0048046;GO:0051082;GO:0051085;GO:0051087;GO:0051290;GO:1901671	Q02073;O65282	20 kDa chaperonin, chloroplastic	CPN20	;ath:AT5G20720	chaperonin GroES
TRINITY_DN11462_c0_g1_i1	TRINITY_DN11462_c0_g1_i1	MSTRG.611	247	206	227.002	0.282461	0.497447	0.567821	0.570157	0.89242	Dendrobium catenatum	GO:0005507;GO:0005739;GO:0009507;GO:0009535;GO:0009579;GO:0009651	Q9SUD3;Q9S7L9	Cytochrome c oxidase subunit 6b-3;Cytochrome c oxidase subunit 6b-1	;COX6B	ath:AT4G28060;ath:AT1G22450	cytochrome c oxidase subunit 6b	Oxidative phosphorylation;Metabolic pathways
TRINITY_DN11489_c0_g1_i1	TRINITY_DN11489_c0_g1_i1	MSTRG.619	9	12	10.8801	-0.377162	0.716144	-0.526658	0.598432	0.902082	Dendrobium catenatum	GO:0003824;GO:0006812;GO:0008152;GO:0009055;GO:0009507;GO:0009536;GO:0009570;GO:0015035;GO:0015038;GO:0016787;GO:0022900;GO:0045454;GO:0046872;GO:0051536;GO:0051537;GO:0055114	Q2QX01;Q8H7F6	Monothiol glutaredoxin-S12, chloroplastic;Bifunctional monothiol glutaredoxin-S16, chloroplastic	;CXIP2	osa:4351647;ath:AT2G38270
TRINITY_DN11489_c0_g1_i2	TRINITY_DN11489_c0_g1_i2	MSTRG.620	2	2	1.87437	-0.230395	1.13058	-0.203785	0.838522	NA	Dendrobium catenatum	GO:0003824;GO:0006812;GO:0008152;GO:0009055;GO:0009507;GO:0009536;GO:0009570;GO:0015035;GO:0015038;GO:0016787;GO:0022900;GO:0045454;GO:0046872;GO:0051536;GO:0051537;GO:0055114	Q8H7F6;Q2QX01	Bifunctional monothiol glutaredoxin-S16, chloroplastic;Monothiol glutaredoxin-S12, chloroplastic	CXIP2;	ath:AT2G38270;osa:4351647
TRINITY_DN11517_c0_g1_i2	TRINITY_DN11517_c0_g1_i2	MSTRG.629	16	25	19.745	-0.594331	0.486014	-1.22287	0.22138	0.659083	Dendrobium catenatum	GO:0000122;GO:0000981;GO:0003677;GO:0003700;GO:0005515;GO:0005634;GO:0005667;GO:0005737;GO:0006355;GO:0007049;GO:0008134;GO:0008284;GO:0009733;GO:0010090;GO:0043565;GO:0045893;GO:0045944;GO:0046983;GO:0051302;GO:0051446;GO:0051726;GO:0090575	Q9FV71;Q9FNY0	Transcription factor E2FA;Transcription factor E2FB	E2F1;E2F3	ath:AT5G22220;ath:AT2G36010	transcription factor E2F3
TRINITY_DN11520_c0_g1_i1	TRINITY_DN11520_c0_g1_i1	MSTRG.631	160	185	167.063	-0.144943	0.785365	-0.184555	0.853578	0.970291	Phalaenopsis equestris	GO:0003676;GO:0005634;GO:0005737;GO:0008270;GO:0009651;GO:0009737;GO:0010200;GO:0046872;GO:0097501	Q67YE6;Q9SCM4	Zinc finger AN1 and C2H2 domain-containing stress-associated protein 13;Zinc finger AN1 domain-containing stress-associated protein 12	PMZ;	ath:AT3G28210;ath:AT3G57480
TRINITY_DN11520_c0_g1_i2	TRINITY_DN11520_c0_g1_i2	MSTRG.632	6	14	9.60659	-1.13972	0.925227	-1.23183	0.218012	0.65511	Phalaenopsis equestris	GO:0008270;GO:0009737;GO:0010200;GO:0046872	Q67YE6;Q6H595	Zinc finger AN1 domain-containing stress-associated protein 17;Zinc finger AN1 domain-containing stress-associated protein 12	PMZ;	ath:AT3G28210;osa:4346945
TRINITY_DN11522_c0_g1_i1	TRINITY_DN11522_c0_g1_i1	MSTRG.633	347	74	217.917	2.00291	0.863662	2.31909	0.0203899	0.20321	Dendrobium catenatum	GO:0004842;GO:0005515;GO:0005634;GO:0005737;GO:0006970;GO:0009651;GO:0009687;GO:0009688;GO:0009738;GO:0009739;GO:0009789;GO:0010200;GO:0016020;GO:0016021;GO:0016567;GO:0016740;GO:0046872;GO:0047484;GO:0061630;GO:0080167	Q9ZU51;Q9SI09	Probable E3 ubiquitin-protein ligase XERICO;E3 ubiquitin-protein ligase RHA2B	RHA2B;XERICO	ath:AT2G01150;ath:AT2G04240	E3 ubiquitin-protein ligase RHA2 [EC:2.3.2.27];RING/U-box domain-containing protein [EC:2.3.2.27]
TRINITY_DN11536_c0_g1_i1	TRINITY_DN11536_c0_g1_i1	MSTRG.643	48	20	34.083	1.30042	0.788081	1.65011	0.0989207	0.473714	Ricinus communis		NA	NA
TRINITY_DN11536_c0_g1_i2	TRINITY_DN11536_c0_g1_i2	MSTRG.644	455	234	342.627	0.99782	0.588906	1.69436	0.0901964	0.453179	Poaceae		NA	NA
TRINITY_DN11551_c0_g1_i1	TRINITY_DN11551_c0_g1_i1	MSTRG.650	3	3	3.08049	0.119696	1.11369	0.107477	0.914411	NA	Dendrobium catenatum	GO:0004553;GO:0005576;GO:0005618;GO:0005886;GO:0005975;GO:0006952;GO:0008152;GO:0009505;GO:0016020;GO:0016787;GO:0016798;GO:0031225;GO:0042973;GO:0046658;GO:0071555	Q9FJU9;Q8VYE5	Glucan endo-1,3-beta-glucosidase 12;Glucan endo-1,3-beta-glucosidase 13		ath:AT5G56590;ath:AT4G29360			GH17(28-346)+CBM43(367-450)	GH17+CBM43	CBM43	N	3
TRINITY_DN11573_c0_g1_i1	TRINITY_DN11573_c0_g1_i1	MSTRG.655	2	3	2.32319	-0.404325	1.24959	-0.323567	0.746266	NA	Apostasia shenzhenica	GO:0003824;GO:0003964;GO:0004518;GO:0004519;GO:0005515;GO:0006278;GO:0006310;GO:0008152;GO:0016740;GO:0016779;GO:0016787;GO:0046872;GO:0090305	P08548;P11369	LINE-1 retrotransposable element ORF2 protein;LINE-1 reverse transcriptase homolog		;
TRINITY_DN11591_c0_g1_i1	TRINITY_DN11591_c0_g1_i1	MSTRG.658	9	3	5.55857	1.36701	1.05792	1.29217	0.196298	0.630528	Phalaenopsis equestris	GO:0004842;GO:0005515;GO:0005634;GO:0005737;GO:0009740;GO:0009845;GO:0009937;GO:0010162;GO:0016567;GO:0019005;GO:0031146;GO:0048831	Q9STX3;Q9LUB6	F-box protein SNE;F-box protein GID2	SLY1;SLY2	ath:AT4G24210;ath:AT5G48170	F-box protein GID2;	Plant hormone signal transduction
TRINITY_DN11616_c0_g1_i1	TRINITY_DN11616_c0_g1_i1	MSTRG.662	51	2	28.4426	3.99388	1.13	3.53439	0.000408717	0.0133606	Dendrobium catenatum		NA	NA
TRINITY_DN11624_c0_g1_i1	TRINITY_DN11624_c0_g1_i1	MSTRG.663	56	77	64.7862	-0.422391	0.339456	-1.24431	0.213384	0.651507	Dendrobium catenatum	GO:0005515;GO:0009507;GO:0009536;GO:0009658;GO:0009793;GO:0010239;GO:0042793	Q9SA76;Q9FJW6	Pentatricopeptide repeat-containing protein At5g67570, chloroplastic;Pentatricopeptide repeat-containing protein At1g30610, chloroplastic	EMB2279;DG1	ath:AT1G30610;ath:AT5G67570
TRINITY_DN11626_c0_g1_i1	TRINITY_DN11626_c0_g1_i1	MSTRG.665	115	183	144.637	-0.639569	0.395355	-1.61771	0.105725	0.486665	Dendrobium catenatum	GO:0016787;GO:0052689;GO:0080030	Q8LED9;Q9LK21	Probable carboxylesterase 11;Probable carboxylesterase 16	CXE16;	ath:AT5G14310;ath:AT3G27320			CE10(47-425)	N	N	N	1
TRINITY_DN11651_c0_g1_i1	TRINITY_DN11651_c0_g1_i1	MSTRG.674	3	5	3.99404	-0.616517	1.10972	-0.555561	0.578511	NA	Dendrobium catenatum		NA	NA
TRINITY_DN11661_c0_g1_i1	TRINITY_DN11661_c0_g1_i1	MSTRG.677	109	67	87.4404	0.728684	0.371416	1.96191	0.0497732	0.338145	Dendrobium catenatum	GO:0000024;GO:0000272;GO:0005634;GO:0005829;GO:0005975;GO:0005983;GO:0008152;GO:0009409;GO:0009414;GO:0009507;GO:0009536;GO:0009570;GO:0016161;GO:0016787;GO:0016798;GO:0102229	Q9LIR6;O23553	Beta-amylase 1, chloroplastic;Beta-amylase 3, chloroplastic	BAM1;CT-BMY	ath:AT3G23920;ath:AT4G17090	beta-amylase [EC:3.2.1.2]	Starch and sucrose metabolism;Metabolic pathways;Biosynthesis of secondary metabolites	GH14(86-505)	GH14	GH14	N	3
TRINITY_DN11677_c0_g1_i2	TRINITY_DN11677_c0_g1_i2	MSTRG.682	0	14	7.07352	-3.63392	1.59646	-2.27624	0.0228317	0.217059	Dendrobium catenatum	GO:0004519;GO:0006397;GO:0008270;GO:0009451;GO:0009507;GO:0009536;GO:0016556;GO:0090305	Q3E6Q1;Q9LFL5	Pentatricopeptide repeat-containing protein At1g11290, chloroplastic;Pentatricopeptide repeat-containing protein At5g16860	CRR22;	ath:AT1G11290;ath:AT5G16860
TRINITY_DN11680_c0_g1_i1	TRINITY_DN11680_c0_g1_i1	MSTRG.683	509	625	557.472	-0.273065	0.233685	-1.16852	0.242597	0.682652	Dendrobium catenatum	GO:0004022;GO:0008270;GO:0016491;GO:0046872;GO:0055114	P42328;A4YGN0	Succinate-semialdehyde dehydrogenase (acetylating);Alcohol dehydrogenase		;mse:Msed_1424	succinate semialdehyde reductase (NADPH) [EC:1.1.1.-]	Carbon fixation pathways in prokaryotes;Metabolic pathways;Microbial metabolism in diverse environments;Carbon metabolism
TRINITY_DN11692_c0_g1_i1	TRINITY_DN11692_c0_g1_i1	MSTRG.689	10	22	15.3599	-0.980276	0.802439	-1.22162	0.221851	0.659377	Dendrobium catenatum	GO:0005634;GO:0005829;GO:0005875;GO:0005886;GO:0008150;GO:0009737;GO:0009941	Q9FXI5;Q8L4D8	Protein IQ-DOMAIN 31;Protein IQ-DOMAIN 32	iqd32;IQD31	ath:AT1G19870;ath:AT1G74690
TRINITY_DN11713_c0_g1_i1	TRINITY_DN11713_c0_g1_i1	MSTRG.698	24	10	17.581	1.28579	0.995336	1.29181	0.196422	0.630587	Rosa chinensis	GO:0004497;GO:0005506;GO:0016020;GO:0016021;GO:0016491;GO:0016705;GO:0020037;GO:0046872;GO:0055114	Q6WNQ8;P93147	Isoflavone 2'-hydroxylase;Cytochrome P450 81E8	CYP81E1	;ag:BAA22422	isoflavone/4'-methoxyisoflavone 2'-hydroxylase [EC:1.14.14.90 1.14.14.89]
TRINITY_DN11713_c0_g1_i2	TRINITY_DN11713_c0_g1_i2	MSTRG.699	681	261	488.2	1.38863	1.18613	1.17072	0.241711	0.681694	Rosa chinensis	GO:0004497;GO:0005506;GO:0016020;GO:0016021;GO:0016491;GO:0016705;GO:0016709;GO:0020037;GO:0042343;GO:0046872;GO:0055114	P93147;Q9FG65	Cytochrome P450 81D1;Isoflavone 2'-hydroxylase	CYP81E1;CYP81D1	ag:BAA22422;ath:AT5G36220	isoflavone/4'-methoxyisoflavone 2'-hydroxylase [EC:1.14.14.90 1.14.14.89];
TRINITY_DN11715_c0_g1_i1	TRINITY_DN11715_c0_g1_i1	MSTRG.701	32	165	95.9254	-2.24801	0.635922	-3.53505	0.0004077	0.0133479	Dendrobium catenatum	GO:0004553;GO:0005576;GO:0005618;GO:0005975;GO:0006076;GO:0008152;GO:0016787;GO:0016798;GO:0042803;GO:0042973;GO:0046658;GO:0071555	Q94G86;Q9M069	Glucan endo-1,3-beta-glucosidase 7;Glucan endo-1,3-beta-D-glucosidase		;ath:AT4G34480			GH17(50-368)+CBM43(387-469)	GH17+CBM43	CBM43	N	3
TRINITY_DN11727_c0_g1_i1	TRINITY_DN11727_c0_g1_i1	MSTRG.703	13	5	8.73174	1.19425	0.947196	1.26083	0.207372	0.644812	Dendrobium catenatum	GO:0003674;GO:0016020	Q9C8T7;Q3EDF8	Pentatricopeptide repeat-containing protein At1g09900		ath:AT1G63330;ath:AT1G09900
TRINITY_DN11743_c0_g1_i1	TRINITY_DN11743_c0_g1_i1	MSTRG.709	13	9	10.9776	0.651924	0.715386	0.91129	0.362142	0.781119	Phalaenopsis equestris	GO:0000166;GO:0000245;GO:0004672;GO:0004674;GO:0005515;GO:0005524;GO:0005634;GO:0005737;GO:0005829;GO:0006468;GO:0007049;GO:0010468;GO:0016301;GO:0016310;GO:0016740;GO:0032153;GO:0035556;GO:0044732;GO:0046827;GO:0048026;GO:0050265;GO:0050684;GO:0051301;GO:0051457	P36616;Q45FA5	Protein kinase dsk1;Serine/threonine-protein kinase SRPK	dsk1	spo:SPBC530.14c;	serine/threonine-protein kinase SRPK3 [EC:2.7.11.1]
TRINITY_DN11743_c0_g1_i2	TRINITY_DN11743_c0_g1_i2	MSTRG.710	454	368	404.39	0.363732	0.337164	1.0788	0.280677	0.71914	Phalaenopsis equestris	GO:0000166;GO:0000245;GO:0000287;GO:0003723;GO:0004672;GO:0004674;GO:0005515;GO:0005524;GO:0005634;GO:0005737;GO:0005783;GO:0005829;GO:0005886;GO:0006397;GO:0006468;GO:0007059;GO:0008380;GO:0010468;GO:0016032;GO:0016301;GO:0016310;GO:0016363;GO:0016740;GO:0030154;GO:0035092;GO:0035556;GO:0043231;GO:0045070;GO:0045071;GO:0045087;GO:0048024;GO:0050684	Q96SB4;Q45FA5	SRSF protein kinase 1;Serine/threonine-protein kinase SRPK	SRPK1, SFRSK1	hsa:6732;	serine/threonine-protein kinase SRPK1 [EC:2.7.11.1]	Herpes simplex virus 1 infection
TRINITY_DN11745_c0_g1_i1	TRINITY_DN11745_c0_g1_i1	MSTRG.713	1	13	6.29249	-2.99588	1.44911	-2.0674	NA	NA	Epidendroideae	GO:0004089;GO:0008270;GO:0009507;GO:0009536;GO:0009570;GO:0015976;GO:0016829	P27141;P16016	Carbonic anhydrase, chloroplastic		nta:107822687;	carbonic anhydrase [EC:4.2.1.1]	Nitrogen metabolism;Metabolic pathways
TRINITY_DN11774_c0_g1_i1	TRINITY_DN11774_c0_g1_i1	MSTRG.721	112	117	112.398	-0.0510866	0.32839	-0.155567	0.876374	0.976783	Dendrobium catenatum		NA	NA
TRINITY_DN11781_c0_g1_i1	TRINITY_DN11781_c0_g1_i1	MSTRG.724	1530	268	918.374	2.36618	1.08721	2.17638	0.0295272	0.252472	Dendrobium catenatum	GO:0004601;GO:0005515;GO:0005576;GO:0005737;GO:0006979;GO:0016491;GO:0020037;GO:0042744;GO:0046872;GO:0048511;GO:0055114;GO:0098869	Q43731;Q96510	Peroxidase 35;Peroxidase 50		ath:AT4G37520;ath:AT3G49960	peroxidase [EC:1.11.1.7]	Phenylpropanoid biosynthesis;Metabolic pathways;Biosynthesis of secondary metabolites	AA2(41-315)	AA0	AA0	N	3
TRINITY_DN11807_c0_g1_i1	TRINITY_DN11807_c0_g1_i1	MSTRG.731	187	125	156.5	0.601892	0.408492	1.47345	0.14063	0.55249	Phalaenopsis equestris	GO:0000981;GO:0005515;GO:0005634;GO:0005737;GO:0005829;GO:0006357;GO:0006979;GO:0010039;GO:0035722;GO:0044571;GO:0097428	Q9H3K6;Q9FIC3	BolA-like protein 2;Protein BOLA2	BOLA2, BOLA2A, BOLA2B, My016;	hsa:552900;ath:AT5G09830
TRINITY_DN11807_c0_g1_i2	TRINITY_DN11807_c0_g1_i2	MSTRG.732	4	6	4.55772	-0.54052	0.899008	-0.60124	0.54768	0.882275	Phalaenopsis equestris	GO:0000981;GO:0005515;GO:0005634;GO:0005737;GO:0005829;GO:0006357;GO:0006979;GO:0010039;GO:0035722;GO:0044571;GO:0097428	Q9FIC3;Q9H3K6	BolA-like protein 2;Protein BOLA2	;BOLA2, BOLA2A, BOLA2B, My016	ath:AT5G09830;hsa:552900
TRINITY_DN11808_c0_g1_i2	TRINITY_DN11808_c0_g1_i2	MSTRG.733	5	4	4.27035	0.126553	0.883084	0.143307	0.886047	0.977956	Orchidaceae	GO:0003954;GO:0005739;GO:0005743;GO:0005747;GO:0005758;GO:0008137;GO:0009853;GO:0016020;GO:0031966;GO:0045271;GO:0055114;GO:0070469	Q9SKC9	NADH dehydrogenase [ubiquinone] 1 beta subcomplex subunit 7		ath:AT2G02050	NADH dehydrogenase (ubiquinone) 1 beta subcomplex subunit 7	Oxidative phosphorylation;Metabolic pathways
TRINITY_DN11812_c0_g1_i1	TRINITY_DN11812_c0_g1_i1	MSTRG.736	2	3	2.2024	-0.67695	1.20142	-0.563459	0.573122	NA	Manihot esculenta		NA	NA
TRINITY_DN11815_c0_g1_i1	TRINITY_DN11815_c0_g1_i1	MSTRG.737	158	195	172.908	-0.249826	0.383947	-0.650679	0.515254	0.870013	Dendrobium catenatum	GO:0004842;GO:0005783;GO:0005789;GO:0006511;GO:0016020;GO:0016021;GO:0016567;GO:0016740;GO:0032527;GO:0036513;GO:0044390;GO:0046872;GO:0061630;GO:0071712	O64425;Q8GUK7	E3 ubiquitin-protein ligase RMA1;E3 ubiquitin-protein ligase RMA3	RMA1;RMA3	ath:AT4G03510;ath:AT4G27470	E3 ubiquitin-protein ligase RNF5 [EC:2.3.2.27]	Protein processing in endoplasmic reticulum
TRINITY_DN11821_c0_g1_i1	TRINITY_DN11821_c0_g1_i1	MSTRG.739	781	751	757.398	0.0905492	0.296479	0.305415	0.76005	0.949056	Dendrobium catenatum	GO:0003723;GO:0005783;GO:0019901;GO:0030176;GO:0030968;GO:0031369;GO:0042149;GO:0051219;GO:0071456	Q9Y4P3;Q9R099	Transducin beta-like protein 2	TBL2, WBSCR13, WS-betaTRP;Tbl2, C76179, WS-bTRP	hsa:26608;mmu:27368	transducin beta-like protein 2
TRINITY_DN11826_c0_g2_i1	TRINITY_DN11826_c0_g2_i1	MSTRG.741	187	145	163.789	0.362875	0.361777	1.00303	0.315844	0.745292	Dendrobium catenatum	GO:0004583;GO:0005783;GO:0005789;GO:0006486;GO:0006487;GO:0006488;GO:0009651;GO:0016020;GO:0016021;GO:0016740;GO:0016757;GO:0046527;GO:0048366;GO:0106073	Q5BKT4;Q8L638	Dol-P-Glc:Glc(2)Man(9)GlcNAc(2)-PP-Dol alpha-1,2-glucosyltransferase	ALG10, ALG10A, DIE2, KCR1;ALG10	hsa:84920;ath:AT5G02410	alpha-1,2-glucosyltransferase [EC:2.4.1.256]	N-Glycan biosynthesis;Metabolic pathways	GT59(24-463)	GT59	GT59	N	3
TRINITY_DN11828_c0_g1_i2	TRINITY_DN11828_c0_g1_i2	MSTRG.743	0	10	4.47773	-2.95683	1.61883	-1.82652	0.0677718	0.390503	Dendrobium catenatum	GO:0000160;GO:0005634;GO:0005737;GO:0006468;GO:0009736;GO:0009927;GO:0016310;GO:0043424	Q6F303;Q0DK78	Pseudo histidine-containing phosphotransfer protein 5;Pseudo histidine-containing phosphotransfer protein 2		osa:107278650;osa:4338006	histidine-containing phosphotransfer peotein	Plant hormone signal transduction
TRINITY_DN11830_c0_g1_i1	TRINITY_DN11830_c0_g1_i1	MSTRG.744	29	31	28.9322	-0.0902482	0.483167	-0.186785	0.851829	0.970232	Dendrobium catenatum	GO:0008270;GO:0009451;GO:0009507;GO:0009536;GO:0031425	O82380;Q9FG85	Pentatricopeptide repeat-containing protein At2g29760, chloroplastic;Pentatricopeptide repeat-containing protein At5g43790	OTP81;	ath:AT2G29760;ath:AT5G43790
TRINITY_DN11847_c0_g1_i1	TRINITY_DN11847_c0_g1_i1	MSTRG.750	108	94	99.3654	0.226599	0.363099	0.624071	0.532581	0.876562	Phalaenopsis equestris		NA	NA
TRINITY_DN1185_c0_g1_i1	TRINITY_DN1185_c0_g1_i1	MSTRG.755	6	1	3.17115	2.53684	1.21308	2.09125	0.0365059	NA	Dendrobium catenatum	GO:0005737;GO:0009813;GO:0016491;GO:0031418;GO:0045486;GO:0046872;GO:0051213;GO:0055114	Q7XZQ6;Q9ZWQ9	Flavonol synthase/flavanone 3-hydroxylase	FLS	ag:AAP57395;ag:BAA36554	flavonol synthase [EC:1.14.20.6]
TRINITY_DN11868_c0_g1_i1	TRINITY_DN11868_c0_g1_i1	MSTRG.758	26	33	29.2959	-0.270359	0.871467	-0.310235	0.756382	0.948255	Phalaenopsis equestris	GO:0005634;GO:0016567;GO:0046872	Q9FK27;Q9FYF9	F-box protein At1g67340;F-box protein At5g50450		ath:AT5G50450;ath:AT1G67340
TRINITY_DN11868_c0_g1_i2	TRINITY_DN11868_c0_g1_i2	MSTRG.759	641	738	665.377	-0.158835	0.796334	-0.199457	0.841905	0.967905	Phalaenopsis equestris	GO:0005634;GO:0016567;GO:0046872	Q9FYF9;Q9FK27	F-box protein At5g50450;F-box protein At1g67340		ath:AT1G67340;ath:AT5G50450
TRINITY_DN11871_c0_g1_i1	TRINITY_DN11871_c0_g1_i1	MSTRG.761	19	31	24.724	-0.676765	0.50776	-1.33284	0.182584	0.612203	Dendrobium catenatum	GO:0005086;GO:0005515;GO:0005783;GO:0005784;GO:0005789;GO:0006616;GO:0006886;GO:0015031;GO:0015450;GO:0016020;GO:0016021;GO:0031204;GO:0031205	P38389	Protein transport protein Sec61 subunit beta	SEC61_BETA	ath:AT2G45070	protein transport protein SEC61 subunit beta	Protein export;Protein processing in endoplasmic reticulum;Phagosome
TRINITY_DN11877_c0_g1_i1	TRINITY_DN11877_c0_g1_i1	MSTRG.762	120	155	133.914	-0.344033	0.328993	-1.04571	0.295693	0.732356	Phalaenopsis equestris	GO:0003865;GO:0006629;GO:0006694;GO:0008202;GO:0009917;GO:0010268;GO:0016020;GO:0016021;GO:0016132;GO:0016491;GO:0016627;GO:0047751;GO:0050213;GO:0055114;GO:0090377;GO:0090378	Q38944;Q2QDF6	Steroid 5-alpha-reductase DET2	DET2	ath:AT2G38050;	steroid 5-alpha-reductase [EC:1.3.1.22]	Brassinosteroid biosynthesis;Metabolic pathways;Biosynthesis of secondary metabolites
TRINITY_DN11891_c0_g1_i1	TRINITY_DN11891_c0_g1_i1	MSTRG.763	71	47	57.352	0.617433	0.379725	1.626	0.10395	0.483721	Dendrobium catenatum	GO:0006397;GO:0008270;GO:0009451;GO:0009507;GO:0009536;GO:0031425	A8MQA3;Q8LK93	Pentatricopeptide repeat-containing protein At4g21065;Pentatricopeptide repeat-containing protein At2g02980, chloroplastic	;OTP85	ath:AT4G21065;ath:AT2G02980			N	N	GH28	N	1
TRINITY_DN11913_c0_g1_i2	TRINITY_DN11913_c0_g1_i2	MSTRG.769	4	3	3.26813	0.214823	1.03218	0.208125	0.835131	NA	Actinidia chinensis var. chinensis		NA	NA
TRINITY_DN11913_c0_g1_i3	TRINITY_DN11913_c0_g1_i3	MSTRG.770	10	3	6.86792	1.51744	1.21389	1.25007	0.211276	0.648833	Actinidia chinensis var. chinensis		NA	NA
TRINITY_DN11923_c0_g1_i1	TRINITY_DN11923_c0_g1_i1	MSTRG.774	2	2	2.14033	0.137678	1.20896	0.113882	0.909332	NA	Pentapetalae	GO:0006869;GO:0008289	Q42762;P85894	Non-specific lipid-transfer protein 1;Non-specific lipid-transfer protein		;
TRINITY_DN11925_c0_g1_i1	TRINITY_DN11925_c0_g1_i1	MSTRG.776	601	528	557.001	0.200696	0.315071	0.636985	0.524135	0.873771	Dendrobium catenatum	GO:0004843;GO:0005515;GO:0005634;GO:0005737;GO:0006508;GO:0006511;GO:0008233;GO:0008234;GO:0010016;GO:0016579;GO:0016787;GO:0036459	Q9FFF2;O04482	Ubiquitin carboxyl-terminal hydrolase;Ubiquitin carboxyl-terminal hydrolase 2	UCH1;UCH2	ath:AT5G16310;ath:AT1G65650	ubiquitin carboxyl-terminal hydrolase L5 [EC:3.4.19.12]
TRINITY_DN11939_c0_g1_i2	TRINITY_DN11939_c0_g1_i2	MSTRG.783	193	0	94.6576	6.60248	1.32029	5.00079	5.70971e-07	5.91805e-05	Dendrobium catenatum	GO:0003677;GO:0003700;GO:0005634;GO:0006355;GO:0009793;GO:0009825;GO:0009831;GO:0009835;GO:0009908;GO:0010150;GO:0010628;GO:0043565;GO:0045893	Q8GY42;O49255	NAC transcription factor 25;NAC transcription factor 29	NAC025;NAP	ath:AT1G61110;ath:AT1G69490
TRINITY_DN1194_c0_g1_i1	TRINITY_DN1194_c0_g1_i1	MSTRG.787	1	3	1.95666	-0.709315	1.61053	-0.440422	0.659631	NA	Dendrobium catenatum	GO:0004553;GO:0005576;GO:0005618;GO:0005886;GO:0005975;GO:0006073;GO:0008152;GO:0010411;GO:0016020;GO:0016740;GO:0016762;GO:0016787;GO:0016798;GO:0016998;GO:0033946;GO:0042546;GO:0048046;GO:0071555	Q9SJL9;P93046	Probable xyloglucan endotransglucosylase/hydrolase protein 32;Xyloglucan endotransglucosylase/hydrolase protein 31	XTH32;XTH31	ath:AT2G36870;ath:AT3G44990	xyloglucan:xyloglucosyl transferase [EC:2.4.1.207]		GH16(31-181)	GH16	N	N	2
TRINITY_DN11946_c0_g1_i1	TRINITY_DN11946_c0_g1_i1	MSTRG.785	7	3	4.87272	1.34202	0.837543	1.60233	0.109083	0.493491	Dendrobium catenatum		NA	NA
TRINITY_DN11946_c0_g1_i2	TRINITY_DN11946_c0_g1_i2	MSTRG.786	51	36	42.9901	0.509547	0.432248	1.17883	0.238465	0.677485	Dendrobium catenatum		NA	NA
TRINITY_DN11954_c0_g1_i1	TRINITY_DN11954_c0_g1_i1	MSTRG.788	3	10	5.95297	-1.2124	1.50192	-0.807229	0.419534	0.819012	Dendrobium catenatum	GO:0000123;GO:0000790;GO:0004402;GO:0005515;GO:0005634;GO:0006275;GO:0006325;GO:0008168;GO:0009507;GO:0009536;GO:0009901;GO:0016573;GO:0016740;GO:0018024;GO:0032259;GO:0034968;GO:0042393;GO:0045892;GO:0045944;GO:0046872;GO:0046976;GO:0051726;GO:0070734	B9RU15;Q9FNE9	Histone-lysine N-methyltransferase ATXR6;Probable Histone-lysine N-methyltransferase ATXR5	;ATXR6	rcu:8259125;ath:AT5G24330
TRINITY_DN11970_c0_g1_i2	TRINITY_DN11970_c0_g1_i2	MSTRG.791	108	90	97.4629	0.29095	0.275569	1.05581	0.291054	0.728654	Phalaenopsis equestris	GO:0000138;GO:0003674;GO:0005515;GO:0005768;GO:0005794;GO:0005797;GO:0005802;GO:0008150;GO:0016020;GO:0016021;GO:0016192;GO:0017137;GO:0030133;GO:0031902	Q54TS4;Q9Y548	Protein YIPF1 homolog;Protein YIPF1	yipf1;YIPF1, DJ167A19.1, FinGER1	ddi:DDB_G0281587;hsa:54432	protein YIPF1/2
TRINITY_DN11998_c0_g1_i1	TRINITY_DN11998_c0_g1_i1	MSTRG.798	518	895	688.052	-0.76865	0.288155	-2.66749	0.00764207	0.109409	Phalaenopsis equestris		NA	NA
TRINITY_DN12002_c0_g1_i1	TRINITY_DN12002_c0_g1_i1	MSTRG.799	11	19	14.12	-0.751157	0.694831	-1.08106	0.279669	0.718202	Cynara cardunculus var. scolymus	GO:0001558;GO:0003824;GO:0004633;GO:0005515;GO:0005829;GO:0009651;GO:0010181;GO:0015937;GO:0016829;GO:0016831;GO:0040008;GO:0042538;GO:0070207	Q9SWE5;Q69K55	Phosphopantothenoylcysteine decarboxylase	HAL3A;	ath:AT3G18030;osa:4340408	phosphopantothenoylcysteine decarboxylase [EC:4.1.1.36]	Pantothenate and CoA biosynthesis;Metabolic pathways
TRINITY_DN12006_c0_g1_i1	TRINITY_DN12006_c0_g1_i1	MSTRG.800	28	46	35.3547	-0.674995	0.67336	-1.00243	0.316137	0.745602	Dendrobium catenatum		NA	NA
TRINITY_DN12019_c0_g1_i1	TRINITY_DN12019_c0_g1_i1	MSTRG.802	3	2	2.33644	0.542411	1.23029	0.440883	0.659298	NA	Dendrobium catenatum		NA	NA
TRINITY_DN12019_c0_g2_i1	TRINITY_DN12019_c0_g2_i1	MSTRG.803	2	3	2.48258	-0.597554	1.20234	-0.496994	0.619194	NA	Dendrobium catenatum	GO:0000943;GO:0003676;GO:0003964;GO:0004190;GO:0004518;GO:0004519;GO:0006278;GO:0006310;GO:0006508;GO:0008233;GO:0015074;GO:0016740;GO:0016787;GO:0046872;GO:0090305	Q9ZT94;Q94HW2	Retrovirus-related Pol polyprotein from transposon RE1;Retrovirus-related Pol polyprotein from transposon RE2		;
TRINITY_DN12026_c0_g1_i1	TRINITY_DN12026_c0_g1_i1	MSTRG.804	255	271	257.423	-0.0424733	0.312368	-0.135972	0.891843	0.979224	Dendrobium catenatum	GO:0000166;GO:0003674;GO:0005524;GO:0005575;GO:0006464;GO:0008150	Q14166;Q3UDE2	Tubulin--tyrosine ligase-like protein 12	TTLL12, dJ526I14.2;Ttll12, BC055368, D430005B17	hsa:23170;mmu:223723	tubulin--tyrosine ligase-like protein 12
TRINITY_DN12029_c0_g1_i1	TRINITY_DN12029_c0_g1_i1	MSTRG.805	194	308	241.832	-0.492138	0.998202	-0.493024	0.621996	0.909498	Dendrobium catenatum	GO:0000287;GO:0006071;GO:0006629;GO:0008081;GO:0008889;GO:0009507;GO:0009536;GO:0016787;GO:0030643;GO:0046475	Q9SGA2;Q680A6	Glycerophosphodiester phosphodiesterase GDPD3;Glycerophosphodiester phosphodiesterase GDPD1, chloroplastic	SRG3;GDPD3	ath:AT3G02040;ath:AT5G43300	glycerophosphodiester phosphodiesterase [EC:3.1.4.46]	Glycerophospholipid metabolism
TRINITY_DN12041_c0_g1_i1	TRINITY_DN12041_c0_g1_i1	MSTRG.807	426	486	450.98	-0.13993	0.414487	-0.337597	0.735667	0.941492	Dendrobium catenatum		NA	NA
TRINITY_DN12043_c0_g1_i1	TRINITY_DN12043_c0_g1_i1	MSTRG.808	89	7	45.2728	3.25384	0.998883	3.25748	0.00112406	0.0284335	Dendrobium catenatum		NA	NA
TRINITY_DN12060_c0_g1_i1	TRINITY_DN12060_c0_g1_i1	MSTRG.811	757	790	764.275	-0.0488428	0.257617	-0.189594	0.849627	0.969386	Dendrobium catenatum	GO:0004617;GO:0005737;GO:0006564;GO:0008652;GO:0016491;GO:0016616;GO:0047964;GO:0051287;GO:0055114	O29445;A1RYE4	D-3-phosphoglycerate dehydrogenase;Glyoxylate reductase		afu:AF_0813;tpe:Tpen_0823	D-3-phosphoglycerate dehydrogenase / 2-oxoglutarate reductase [EC:1.1.1.95 1.1.1.399];glyoxylate reductase [EC:1.1.1.26]	Glycine, serine and threonine metabolism;Cysteine and methionine metabolism;Methane metabolism;Metabolic pathways;Biosynthesis of secondary metabolites;Microbial metabolism in diverse environments;Carbon metabolism;Biosynthesis of amino acids;Glyoxylate and dicarboxylate metabolism
TRINITY_DN12070_c0_g2_i1	TRINITY_DN12070_c0_g2_i1	MSTRG.815	41	38	38.8113	0.106138	0.394697	0.268911	0.787998	0.954656	Dendrobium catenatum	GO:0005515;GO:0005739;GO:0006397;GO:0008270;GO:0009451;GO:0016554	Q9LW32;Q9CAY1	Putative pentatricopeptide repeat-containing protein At3g11460, mitochondrial;Pentatricopeptide repeat-containing protein At3g26782, mitochondrial		ath:AT3G26782;ath:AT3G11460
TRINITY_DN12081_c0_g1_i1	TRINITY_DN12081_c0_g1_i1	MSTRG.818	3	12	7.1253	-1.60223	0.90026	-1.77974	0.0751177	0.410837	Dendrobium catenatum	GO:0004842;GO:0005634;GO:0005737;GO:0016567;GO:0016740	O22193;Q8GWV5	U-box domain-containing protein 3;U-box domain-containing protein 4	PUB4;	ath:AT2G23140;ath:AT3G54790
TRINITY_DN12081_c0_g1_i2	TRINITY_DN12081_c0_g1_i2	MSTRG.819	135	392	249.056	-1.38204	0.762228	-1.81316	0.0698067	0.396592	Dendrobium catenatum	GO:0004842;GO:0005634;GO:0005737;GO:0016567;GO:0016740	Q8GWV5;O22193	U-box domain-containing protein 4;U-box domain-containing protein 3	;PUB4	ath:AT3G54790;ath:AT2G23140
TRINITY_DN12082_c0_g1_i1	TRINITY_DN12082_c0_g1_i1	MSTRG.820	48	56	51.0469	-0.0382919	0.946994	-0.0404352	0.967746	0.995039	Apostasia shenzhenica	GO:0005506;GO:0009055;GO:0022900;GO:0043448;GO:0046872;GO:0055114	P73068;Q9XBL8	Rubredoxin	rub;	syn:slr2033;ava:Ava_1857
TRINITY_DN12099_c0_g1_i1	TRINITY_DN12099_c0_g1_i1	MSTRG.821	71	13	42.4205	2.43017	0.774632	3.13719	0.00170575	0.0386806	Dendrobium catenatum	GO:0000166;GO:0004672;GO:0004674;GO:0005524;GO:0006468;GO:0016020;GO:0016021;GO:0016301;GO:0016310;GO:0016740;GO:0030247	Q9FF31;Q3ECH2	LEAF RUST 10 DISEASE-RESISTANCE LOCUS RECEPTOR-LIKE PROTEIN KINASE-like 2.1;LEAF RUST 10 DISEASE-RESISTANCE LOCUS RECEPTOR-LIKE PROTEIN KINASE-like 2.8		ath:AT5G38260;ath:AT1G67000			N	GH152	GH152	Y(1-35)	2
TRINITY_DN12109_c0_g1_i1	TRINITY_DN12109_c0_g1_i1	MSTRG.823	151	188	165.414	-0.299499	0.258618	-1.15807	0.246835	0.685804	Dendrobium catenatum	GO:0000188;GO:0004721;GO:0004722;GO:0004725;GO:0005515;GO:0005516;GO:0005634;GO:0005737;GO:0006470;GO:0008138;GO:0009733;GO:0009734;GO:0009737;GO:0009738;GO:0016311;GO:0016787;GO:0016791;GO:0017017;GO:0033549;GO:0035335;GO:0035556;GO:0035970;GO:0043407;GO:0043409;GO:0046620;GO:0051321;GO:0051447;GO:0061388;GO:0070262;GO:0071850;GO:0090266	Q84JU4;Q91790	Protein-tyrosine-phosphatase IBR5;Dual specificity protein phosphatase 1-A	IBR5;dusp1.L, XCL100, dusp1, dusp1-a	ath:AT2G04550;xla:380262	dual specificity MAP kinase phosphatase [EC:3.1.3.16 3.1.3.48];dual specificity protein phosphatase 1 [EC:3.1.3.16 3.1.3.48]	MAPK signaling pathway
TRINITY_DN12128_c0_g1_i1	TRINITY_DN12128_c0_g1_i1	MSTRG.829	49	11	30.0781	2.06162	0.825678	2.49689	0.0125289	0.152122	Phalaenopsis equestris	GO:0003677;GO:0003700;GO:0005515;GO:0005634;GO:0006355;GO:0009744;GO:0017148;GO:0043565;GO:0044212;GO:0045893;GO:0046982;GO:0080149	O65683;Q9SI15	bZIP transcription factor 11;bZIP transcription factor 2	GBF6;bZIP2	ath:AT4G34590;ath:AT2G18160
TRINITY_DN12132_c0_g1_i1	TRINITY_DN12132_c0_g1_i1	MSTRG.830	12	10	10.4492	0.2507	0.651492	0.384808	0.700379	0.933347	Dendrobium catenatum	GO:0005739;GO:0008270;GO:0009451	Q9LIC3;Q9ZVF4	Putative pentatricopeptide repeat-containing protein At3g13770, mitochondrial;Pentatricopeptide repeat-containing protein At2g01510, mitochondrial		ath:AT3G13770;ath:AT2G01510
TRINITY_DN12162_c0_g1_i2	TRINITY_DN12162_c0_g1_i2	MSTRG.835	54	85	66.7966	-0.610442	0.603095	-1.01218	0.311451	0.740817	Phalaenopsis equestris	GO:0004721;GO:0004725;GO:0006470;GO:0016787;GO:0035335	O35016;Q55535	Putative low molecular weight protein-tyrosine-phosphatase slr0328;Low molecular weight protein-tyrosine-phosphatase YfkJ	yfkJ;	bsu:BSU07880;syn:slr0328	protein-tyrosine phosphatase [EC:3.1.3.48]	Two-component system
TRINITY_DN12182_c0_g1_i1	TRINITY_DN12182_c0_g1_i1	MSTRG.843	268	408	325.352	-0.599181	0.435312	-1.37644	0.168685	0.595287	Dendrobium catenatum	GO:0001708;GO:0005515;GO:0005634;GO:0009880;GO:0010071;GO:0010078;GO:0010468;GO:0010492;GO:0046872;GO:0090421	Q94B71;Q84TI3	Protein OBERON 4;Protein OBERON 3	TTA1;TTA2	ath:AT1G14740;ath:AT3G63500
TRINITY_DN12186_c0_g1_i1	TRINITY_DN12186_c0_g1_i1	MSTRG.845	44	60	50.9005	-0.426928	0.368654	-1.15807	0.246835	0.685804	Dendrobium catenatum	GO:0004553;GO:0005773;GO:0005886;GO:0005975;GO:0006952;GO:0008152;GO:0009505;GO:0009506;GO:0016020;GO:0016787;GO:0016798;GO:0031225;GO:0042973;GO:0046658	Q93Z08;Q9M088	Glucan endo-1,3-beta-glucosidase 6;Glucan endo-1,3-beta-glucosidase 5		ath:AT5G58090;ath:AT4G31140	glucan endo-1,3-beta-glucosidase 5/6 [EC:3.2.1.39]	Starch and sucrose metabolism;Metabolic pathways	GH17(28-346)+CBM43(365-444)	GH17	CBM43	Y(1-27)	3
TRINITY_DN12194_c0_g1_i1	TRINITY_DN12194_c0_g1_i1	MSTRG.849	130	839	472.63	-2.45564	0.722126	-3.40057	0.000672462	0.0195198	Phaseolus vulgaris	GO:0005515;GO:0005634;GO:0008270;GO:0009414;GO:0032991;GO:0042803	Q08655	Abscisic stress-ripening protein 1
TRINITY_DN12200_c0_g1_i1	TRINITY_DN12200_c0_g1_i1	MSTRG.852	155	146	146.678	0.0953703	0.259744	0.36717	0.713492	0.936296	Dendrobium catenatum	GO:0005515;GO:0005975;GO:0005982;GO:0005983;GO:0006470;GO:0007623;GO:0008138;GO:0009507;GO:0009536;GO:0009569;GO:0009570;GO:0016311;GO:0016787;GO:0016791;GO:0019203;GO:0030247;GO:0043036;GO:0046838;GO:2001066;GO:2001070	Q9FEB5;F4J117	Phosphoglucan phosphatase DSP4, chloroplastic;Phosphoglucan phosphatase LSF1, chloroplastic	SEX4;LSF1	ath:AT3G52180;ath:AT3G01510			N	N	CBM48	N	1
TRINITY_DN12219_c0_g1_i1	TRINITY_DN12219_c0_g1_i1	MSTRG.855	76	237	155.673	-1.62242	0.395816	-4.09892	4.15086e-05	0.00218853	Dendrobium catenatum	GO:0000166;GO:0004672;GO:0004674;GO:0005524;GO:0005886;GO:0006468;GO:0006952;GO:0016020;GO:0016021;GO:0016301;GO:0016310;GO:0016740;GO:0030246	Q7FAZ3;Q7FAZ0	G-type lectin S-receptor-like serine/threonine-protein kinase LECRK4;G-type lectin S-receptor-like serine/threonine-protein kinase LECRK1		osa:4335148;osa:4335153
TRINITY_DN12227_c0_g1_i1	TRINITY_DN12227_c0_g1_i1	MSTRG.858	1	3	1.9789	-1.17063	1.42581	-0.821026	0.411631	NA	Mesangiospermae		NA	NA
TRINITY_DN12231_c0_g1_i1	TRINITY_DN12231_c0_g1_i1	MSTRG.861	2	43	20.1756	-3.34285	1.31288	-2.54619	NA	NA	Vigna angularis var. angularis	GO:0005576;GO:0005618;GO:0006949;GO:0009664;GO:0016020;GO:0071555	Q9C554;O22874	Expansin-A1;Expansin-A8	EXPA1;EXPA8	ath:AT1G69530;ath:AT2G40610
TRINITY_DN12242_c0_g1_i1	TRINITY_DN12242_c0_g1_i1	MSTRG.863	18	1	9.49139	3.40851	0.992329	3.43486	0.000592864	0.0177672	Phalaenopsis equestris	GO:0000149;GO:0005543;GO:0005545;GO:0005546;GO:0005794;GO:0005886;GO:0005905;GO:0006897;GO:0006900;GO:0009860;GO:0016020;GO:0030136;GO:0030276;GO:0031410;GO:0032050;GO:0048268;GO:0072583;GO:0072659;GO:0090404;GO:0090406	Q9SA65;Q8GX47	Putative clathrin assembly protein At4g02650;Putative clathrin assembly protein At1g03050		ath:AT1G03050;ath:AT4G02650
TRINITY_DN12249_c0_g1_i2	TRINITY_DN12249_c0_g1_i2	MSTRG.866	30	49	36.1553	-0.493312	1.45106	-0.339967	NA	NA	Apostasia shenzhenica	GO:0004497;GO:0005506;GO:0009507;GO:0009536;GO:0009941;GO:0009974;GO:0010291;GO:0016117;GO:0016123;GO:0016491;GO:0016705;GO:0020037;GO:0046872;GO:0055114	Q6TBX7;Q93VK5	Carotene epsilon-monooxygenase, chloroplastic;Protein LUTEIN DEFICIENT 5, chloroplastic	LUT1;CYP97A3	ath:AT3G53130;ath:AT1G31800	carotenoid epsilon hydroxylase [EC:1.14.14.158];beta-ring hydroxylase [EC:1.14.-.-]	Carotenoid biosynthesis;Metabolic pathways;Biosynthesis of secondary metabolites
TRINITY_DN12250_c0_g1_i1	TRINITY_DN12250_c0_g1_i1	MSTRG.867	1	4	2.18805	-1.21992	1.44895	-0.841927	0.399829	NA	Phalaenopsis equestris	GO:0000166;GO:0003777;GO:0005524;GO:0005871;GO:0005874;GO:0007018;GO:0008017;GO:0009507;GO:0016887	Q5E913;Q6L512	Kinesin-like protein KIN-10C;Kinesin-like protein KIN-10B		;osa:4339007	kinesin family member 22
TRINITY_DN12251_c0_g1_i1	TRINITY_DN12251_c0_g1_i1	MSTRG.869	1	3	1.88266	-1.25213	1.22994	-1.01804	0.308659	NA	Dendrobium catenatum	GO:0005576;GO:0006629;GO:0016042;GO:0016298;GO:0016787;GO:0016788	Q94CH8;Q94CH6	GDSL esterase/lipase EXL3;GDSL esterase/lipase EXL1		ath:AT1G75880;ath:AT1G75900
TRINITY_DN1227_c0_g1_i1	TRINITY_DN1227_c0_g1_i1	MSTRG.877	2	5	3.538	-0.918099	1.03463	-0.887365	0.374882	NA	Dendrobium catenatum	GO:0005634;GO:0045892	F4I8R6	Transcription repressor OFP12	OFP12	ath:AT1G05420
TRINITY_DN12272_c0_g1_i1	TRINITY_DN12272_c0_g1_i1	MSTRG.875	7	23	14.9965	-1.52583	1.06794	-1.42876	0.153072	0.571175	Dendrobium catenatum	GO:0004842;GO:0009555;GO:0009901;GO:0016020;GO:0016021;GO:0016567;GO:0016740;GO:0046872;GO:0048443;GO:0080141	Q9FLC6;Q9SG96	RING-H2 finger protein ATL72;RING-H2 finger protein ATL73		ath:AT5G05280;ath:AT3G10910
TRINITY_DN12289_c0_g1_i1	TRINITY_DN12289_c0_g1_i1	MSTRG.879	44	30	35.8494	0.457672	0.644473	0.71015	0.477611	0.850005	Dendrobium catenatum	GO:0003756;GO:0005783;GO:0005788;GO:0006457;GO:0016853;GO:0034976;GO:0045454	Q5WA72;Q66GQ3	Protein disulfide isomerase-like 1-5;Protein disulfide isomerase-like 1-6	;PDIL1-6	osa:4340223;ath:AT3G16110	protein disulfide-isomerase A1 [EC:5.3.4.1]	Protein processing in endoplasmic reticulum
TRINITY_DN12289_c0_g1_i2	TRINITY_DN12289_c0_g1_i2	MSTRG.880	3	3	3.1425	-0.101927	0.960223	-0.106149	0.915464	NA	Dendrobium catenatum	GO:0003756;GO:0005783;GO:0005788;GO:0006457;GO:0016853;GO:0034976;GO:0045454	Q66GQ3;Q5WA72	Protein disulfide isomerase-like 1-5;Protein disulfide isomerase-like 1-6	PDIL1-6;	ath:AT3G16110;osa:4340223	protein disulfide-isomerase A1 [EC:5.3.4.1]	Protein processing in endoplasmic reticulum
TRINITY_DN12292_c0_g1_i1	TRINITY_DN12292_c0_g1_i1	MSTRG.882	108	41	73.8686	1.41859	0.74079	1.91497	0.0554963	0.355506	Dendrobium catenatum	GO:0003674;GO:0005737;GO:0007275;GO:0009733;GO:0009734;GO:0040008	Q9LTV3;Q9SGU2	Auxin-responsive protein SAUR71;Auxin-responsive protein SAUR72		ath:AT3G12830;ath:AT1G56150	SAUR family protein	Plant hormone signal transduction
TRINITY_DN12298_c0_g1_i1	TRINITY_DN12298_c0_g1_i1	MSTRG.884	68	74	69.0639	-0.150615	0.73267	-0.20557	0.837127	0.966847	Dendrobium catenatum	GO:0000275;GO:0005515;GO:0006754;GO:0006811;GO:0009507;GO:0009534;GO:0009535;GO:0009536;GO:0009544;GO:0009579;GO:0009772;GO:0009941;GO:0015986;GO:0016020;GO:0030234;GO:0045261;GO:0046933;GO:0046961;GO:0050790;GO:0099132	Q01908;P29790	ATP synthase gamma chain 1, chloroplastic;ATP synthase gamma chain, chloroplastic	ATPC1;atpC	ath:AT4G04640;nta:107813955	F-type H+-transporting ATPase subunit gamma	Oxidative phosphorylation;Photosynthesis;Metabolic pathways
TRINITY_DN12307_c0_g1_i1	TRINITY_DN12307_c0_g1_i1	MSTRG.887	334	360	335.142	-0.0551622	0.441527	-0.124935	0.900575	0.980097	Dendrobium catenatum	GO:0004842;GO:0005737;GO:0006511;GO:0008270;GO:0016567;GO:0016740;GO:0046872;GO:0061630;GO:0090378	P0CH30;Q6AVN2	E3 ubiquitin-protein ligase RING1;E3 ubiquitin-protein ligase SIRP1		;osa:4339152
TRINITY_DN12307_c0_g1_i2	TRINITY_DN12307_c0_g1_i2	MSTRG.888	3	2	2.11018	0.591918	1.26738	0.467041	0.64047	NA	Dendrobium catenatum	GO:0004842;GO:0005737;GO:0006511;GO:0008270;GO:0016567;GO:0016740;GO:0046872;GO:0061630;GO:0090378	P0CH30;Q6AVN2	E3 ubiquitin-protein ligase RING1;E3 ubiquitin-protein ligase SIRP1		;osa:4339152
TRINITY_DN12310_c0_g1_i2	TRINITY_DN12310_c0_g1_i2	MSTRG.891	26	28	26.7079	-0.111037	0.763146	-0.145499	0.884317	0.977791	Musa acuminata subsp. malaccensis	GO:0003677;GO:0003700;GO:0003712;GO:0005515;GO:0005634;GO:0006355;GO:0008270;GO:0009416;GO:0009640;GO:0010228;GO:0046872;GO:0048573;GO:0080167;GO:0090351;GO:1902448	Q9SYM2;Q96288	B-box zinc finger protein 24;B-box zinc finger protein 22	LZF1;STO	ath:AT1G78600;ath:AT1G06040
TRINITY_DN12312_c0_g1_i1	TRINITY_DN12312_c0_g1_i1	MSTRG.892	22	11	16.3717	0.847204	1.02128	0.829549	0.406794	0.809946	Epidendroideae	GO:0005886;GO:0007165;GO:0007186;GO:0009737	Q6AWT8	Guanine nucleotide-binding protein subunit gamma 3	AGG3	ath:AT5G20635
TRINITY_DN12322_c0_g1_i1	TRINITY_DN12322_c0_g1_i1	MSTRG.895	0	5	2.59791	-3.4234	1.49152	-2.29525	0.021719	NA	Phalaenopsis aphrodite subsp. formosana		NA	NA
TRINITY_DN12336_c0_g1_i1	TRINITY_DN12336_c0_g1_i1	MSTRG.903	77	142	108.269	-0.879007	0.372478	-2.35989	0.0182802	0.190681	Dendrobium catenatum	GO:0003677;GO:0004190;GO:0005783;GO:0006508;GO:0008233;GO:0009414;GO:0009505;GO:0009627;GO:0009737;GO:0016020;GO:0016787;GO:0030163;GO:0070001;GO:0080167	Q9LS40;Q9LNJ3	Aspartyl protease family protein 2;Protein ASPARTIC PROTEASE IN GUARD CELL 1	ASPG1;	ath:AT3G18490;ath:AT1G01300	aspartyl protease family protein [EC:3.4.23.-]
TRINITY_DN12347_c0_g1_i1	TRINITY_DN12347_c0_g1_i1	MSTRG.905	21	22	20.8975	-0.0399875	0.54285	-0.0736621	0.941279	0.989132	Dendrobium catenatum	GO:0005507;GO:0005774;GO:0005829;GO:0005886;GO:0009507;GO:0009536;GO:0009570;GO:0009579;GO:0009737;GO:0042742;GO:0048046	O80934;Q94EG6	Uncharacterized protein At2g37660, chloroplastic;Uncharacterized protein At5g02240		ath:AT2G37660;ath:AT5G02240
TRINITY_DN12347_c0_g1_i2	TRINITY_DN12347_c0_g1_i2	MSTRG.906	3	5	3.78946	-0.773444	1.09815	-0.704318	0.481235	NA	Dendrobium catenatum	GO:0005507;GO:0005774;GO:0005829;GO:0005886;GO:0009507;GO:0009536;GO:0009570;GO:0009579;GO:0009737;GO:0042742;GO:0048046	Q94EG6;O80934	Uncharacterized protein At5g02240;Uncharacterized protein At2g37660, chloroplastic		ath:AT5G02240;ath:AT2G37660
TRINITY_DN12352_c0_g1_i1	TRINITY_DN12352_c0_g1_i1	MSTRG.910	40	60	49.5173	-0.587153	0.461184	-1.27314	0.202968	0.639956	Dendrobium catenatum	GO:0005886;GO:0009507;GO:0009536;GO:0009658;GO:0009706;GO:0009737;GO:0009853;GO:0009941;GO:0010118;GO:0016020;GO:0016021;GO:0031969;GO:0042631;GO:0043879;GO:0048527;GO:0097339;GO:1901974;GO:1901975	P0AD19;Q9FVQ4	Plastidal glycolate/glycerate translocator 1, chloroplastic;Inner membrane protein YohK	yohK;LrgB	eco:b2142;ath:AT1G32080
TRINITY_DN12356_c0_g1_i2	TRINITY_DN12356_c0_g1_i2	MSTRG.912	4	9	6.40822	-0.938832	0.861701	-1.08951	0.275929	0.715167	Apostasia shenzhenica		NA	NA
TRINITY_DN12369_c0_g1_i1	TRINITY_DN12369_c0_g1_i1	MSTRG.917	933	503	729.376	0.781115	0.75448	1.0353	0.300528	0.736094	Dendrobium catenatum	GO:0003756;GO:0005576;GO:0005783;GO:0005788;GO:0016853;GO:0045454	Q942L2;P38661	Probable protein disulfide-isomerase A6;Protein disulfide isomerase-like 2-2		osa:4326806;	protein disulfide-isomerase A6 [EC:5.3.4.1]	Protein processing in endoplasmic reticulum
TRINITY_DN12369_c0_g1_i2	TRINITY_DN12369_c0_g1_i2	MSTRG.918	554	355	453.39	0.659377	0.435	1.51581	0.129567	0.531784	Dendrobium catenatum	GO:0003756;GO:0005576;GO:0005783;GO:0016853;GO:0045454	Q75M08;Q942L2	Protein disulfide isomerase-like 2-1;Protein disulfide isomerase-like 2-2		osa:4337858;osa:4326806	protein disulfide-isomerase A6 [EC:5.3.4.1]	Protein processing in endoplasmic reticulum
TRINITY_DN12375_c0_g1_i2	TRINITY_DN12375_c0_g1_i2	MSTRG.921	7	21	14.0698	-1.49548	0.552476	-2.70686	0.00679222	0.101684	Dendrobium catenatum	GO:0005515;GO:0005576;GO:0005737;GO:0005739;GO:0010917;GO:0010940;GO:0020037;GO:0035578;GO:0035794;GO:0043312;GO:0070062;GO:1901031	Q9WU63;Q9Y5Z4	Heme-binding protein 2	Hebp2, SOUL;HEBP2, C6ORF34B, C6orf34, PP23, SOUL	mmu:56016;hsa:23593
TRINITY_DN12382_c0_g2_i1	TRINITY_DN12382_c0_g2_i1	MSTRG.923	6	6	5.38651	-0.0224599	1.24334	-0.0180641	0.985588	0.997817	Solanoideae		NA	NA
TRINITY_DN12389_c0_g1_i1	TRINITY_DN12389_c0_g1_i1	MSTRG.924	5	10	7.63527	-0.84475	0.983407	-0.859003	0.390339	0.797932	Phalaenopsis equestris		NA	NA
TRINITY_DN12389_c0_g2_i1	TRINITY_DN12389_c0_g2_i1	MSTRG.925	5	12	7.97496	-1.13729	0.857619	-1.3261	0.184806	0.614331	Dendrobium catenatum	GO:0001662;GO:0004842;GO:0005515;GO:0005737;GO:0005829;GO:0006511;GO:0016567;GO:0019005;GO:0031146;GO:0045202;GO:0098685;GO:0098793;GO:0098978;GO:0099575;GO:2000300	Q9CZV8;Q8LB33	F-box/LRR-repeat protein 20;F-box protein At3g58530	Fbxl20, 2610511F20Rik, 4632423N09Rik, AI849362, AL117906, C86145, Fbl2, Scr, mKIAA4147;	mmu:72194;ath:AT3G58530	F-box and leucine-rich repeat protein 2/20
TRINITY_DN12394_c0_g1_i1	TRINITY_DN12394_c0_g1_i1	MSTRG.926	17	4	10.442	1.96759	1.01017	1.94778	0.051441	0.342532	Dendrobium catenatum		Q8S3M3	NA
TRINITY_DN12394_c0_g1_i2	TRINITY_DN12394_c0_g1_i2	MSTRG.927	415	148	282.524	1.51585	0.972079	1.55939	0.118905	0.510672	Dendrobium catenatum		Q8S3M3	NA
TRINITY_DN12400_c0_g1_i1	TRINITY_DN12400_c0_g1_i1	MSTRG.931	71	33	51.3199	1.16575	0.553103	2.10765	0.035061	0.278578	Apostasia shenzhenica	GO:0002237;GO:0004842;GO:0005515;GO:0005634;GO:0005737;GO:0005886;GO:0009609;GO:0009610;GO:0009877;GO:0016020;GO:0016567;GO:0016740;GO:0036377;GO:0061630	O22193;E4NKF8	U-box domain-containing protein 4;U-box domain-containing protein 1	PUB4;	ath:AT2G23140;mtr:MTR_5g083030
TRINITY_DN12408_c0_g1_i1	TRINITY_DN12408_c0_g1_i1	MSTRG.935	1119	1781	1418.99	-0.651143	0.385972	-1.68702	0.091599	0.457521	Dendrobium catenatum	GO:0005524;GO:0005737;GO:0006457;GO:0009408;GO:0009507;GO:0009535;GO:0009536;GO:0009941;GO:0031072;GO:0042026;GO:0046872;GO:0051082;GO:0051085	P0DO01;Q9SJZ7	Chaperone protein dnaJ A7A, chloroplastic;Chaperone protein dnaJ A6, chloroplastic		osa:107275576;ath:AT2G22360	molecular chaperone DnaJ
TRINITY_DN12411_c0_g1_i1	TRINITY_DN12411_c0_g1_i1	MSTRG.937	31	6	18.5984	2.38107	0.778055	3.06028	0.00221129	0.0466589	Dendrobium catenatum	GO:0005783;GO:0005789;GO:0006629;GO:0006631;GO:0006633;GO:0006665;GO:0016020;GO:0016021;GO:0016491;GO:0030148;GO:0042284;GO:0046513;GO:0055114	Q9ZPH4;Q6H5U3	Sphingolipid delta(4)-desaturase DES1-like	DES-1-LIKE;	ath:AT4G04930;osa:4330104	sphingolipid 4-desaturase/C4-monooxygenase [EC:1.14.19.17 1.14.18.5]	Sphingolipid metabolism;Metabolic pathways
TRINITY_DN12411_c0_g1_i2	TRINITY_DN12411_c0_g1_i2	MSTRG.938	70	197	138.048	-1.43259	0.79853	-1.79403	0.0728082	0.403187	Dendrobium catenatum	GO:0005783;GO:0005789;GO:0006629;GO:0006631;GO:0006633;GO:0006665;GO:0016020;GO:0016021;GO:0016491;GO:0030148;GO:0042284;GO:0046513;GO:0055114	Q6H5U3;Q9ZPH4	Sphingolipid delta(4)-desaturase DES1-like	;DES-1-LIKE	osa:4330104;ath:AT4G04930	sphingolipid 4-desaturase/C4-monooxygenase [EC:1.14.19.17 1.14.18.5]	Sphingolipid metabolism;Metabolic pathways
TRINITY_DN12428_c0_g1_i1	TRINITY_DN12428_c0_g1_i1	MSTRG.944	3	1	1.78425	1.61593	1.45149	1.11329	0.265585	NA	Lupinus angustifolius		NA	NA
TRINITY_DN12429_c0_g1_i1	TRINITY_DN12429_c0_g1_i1	MSTRG.945	380	304	338.106	0.355131	0.278073	1.27712	0.201561	0.638077	Phalaenopsis equestris		NA	NA
TRINITY_DN12431_c0_g2_i1	TRINITY_DN12431_c0_g2_i1	MSTRG.946	37	80	56.496	-1.03261	0.921088	-1.12107	0.262257	0.700843	Phalaenopsis equestris	GO:0002229;GO:0002239;GO:0006952;GO:0009617;GO:0009620;GO:0009751;GO:0009813;GO:0010150;GO:0016491;GO:0031418;GO:0033759;GO:0034785;GO:0042742;GO:0045486;GO:0046244;GO:0046872;GO:0051213;GO:0051553;GO:0055114	Q9FLV0;Q8W2X5	Protein DOWNY MILDEW RESISTANCE 6;Flavanone 3-dioxygenase 2	DMR6;	ath:AT5G24530;osa:4349238	salicylic acid 3-hydroxylase [EC:1.14.11.-]
TRINITY_DN12436_c0_g1_i1	TRINITY_DN12436_c0_g1_i1	MSTRG.948	122	203	158.574	-0.709151	0.253476	-2.79771	0.00514664	0.0843794	Dendrobium catenatum	GO:0005737;GO:0005773;GO:0005829	F4JTI1;O48802	Protein PHOX4;Protein CLMP1	Phox4;Phox2	ath:AT4G32070;ath:AT1G62390
TRINITY_DN12437_c0_g1_i1	TRINITY_DN12437_c0_g1_i1	MSTRG.949	1557	1253	1380.7	0.346629	0.323775	1.07059	0.284355	0.72212	Dendrobium catenatum	GO:0005515;GO:0005737;GO:0005856;GO:0005874;GO:0005886;GO:0009860;GO:0031347	O81629;Q9LII8	Protein KINESIN LIGHT CHAIN-RELATED 2;Protein KINESIN LIGHT CHAIN-RELATED 1	KLCR1;KLCR2	ath:AT4G10840;ath:AT3G27960
TRINITY_DN12445_c0_g1_i1	TRINITY_DN12445_c0_g1_i1	MSTRG.953	48	98	71.3143	-1.00442	0.311363	-3.22588	0.00125586	0.0310285	rosids	GO:0005886;GO:0008121;GO:0009496;GO:0009507;GO:0009535;GO:0009536;GO:0009579;GO:0015979;GO:0016020;GO:0016021;GO:0016491;GO:0016679;GO:0022900;GO:0042651;GO:0045158;GO:0046872;GO:0051536;GO:0051537;GO:0055114	Q69S39;Q7X9A6	Cytochrome b6-f complex iron-sulfur subunit, chloroplastic		osa:4343570;	cytochrome b6-f complex iron-sulfur subunit [EC:7.1.1.6]	Photosynthesis;Metabolic pathways
TRINITY_DN12457_c0_g1_i1	TRINITY_DN12457_c0_g1_i1	MSTRG.960	0	12	7.09666	-2.92809	1.62065	-1.80674	NA	NA	Juglans regia		NA	NA
TRINITY_DN12479_c0_g2_i1	TRINITY_DN12479_c0_g2_i1	MSTRG.968	2	5	3.17358	-1.2473	1.1718	-1.06443	0.287133	NA	Dendrobium catenatum	GO:0000123;GO:0000124;GO:0000281;GO:0003712;GO:0004402;GO:0005515;GO:0005634;GO:0005694;GO:0005700;GO:0005703;GO:0005737;GO:0006281;GO:0006325;GO:0006351;GO:0006355;GO:0016301;GO:0016310;GO:0016573;GO:0016740;GO:0035222;GO:0035267;GO:0043486;GO:0043966;GO:0045747	Q8I8U7;Q10064	Transcription-associated protein 1;Uncharacterized PI3/PI4-kinase family protein C1F5.11c	Nipped-A;tra2	dme:Dmel_CG33554;spo:SPAC1F5.11c	transformation/transcription domain-associated protein
TRINITY_DN12489_c0_g1_i1	TRINITY_DN12489_c0_g1_i1	MSTRG.974	5	11	7.83776	-0.976794	0.732032	-1.33436	0.182086	0.61179	Dendrobium catenatum		NA	NA
TRINITY_DN12493_c0_g1_i1	TRINITY_DN12493_c0_g1_i1	MSTRG.975	64	59	60.745	0.149379	0.428214	0.348841	0.727209	0.939822	Dendrobium catenatum	GO:0000272;GO:0003824;GO:0004560;GO:0005575;GO:0005576;GO:0005975;GO:0008152;GO:0010383;GO:0010411;GO:0016787;GO:0016798;GO:0047513;GO:0048046	Q8L7W8;Q5AU81	Alpha-L-fucosidase 2;Alpha-fucosidase A	FUC95A;	ath:AT4G34260;ani:AN8149.2	alpha-L-fucosidase 2 [EC:3.2.1.51]	Other glycan degradation	GH95(2-672)	GH95	GH95	N	3
TRINITY_DN12506_c0_g2_i1	TRINITY_DN12506_c0_g2_i1	MSTRG.979	9	11	10.2385	-0.353296	1.25843	-0.280743	0.778908	0.95272	Dendrobium catenatum		NA	NA
TRINITY_DN12514_c0_g1_i2	TRINITY_DN12514_c0_g1_i2	MSTRG.982	27	30	27.0176	-0.162264	0.763353	-0.212567	0.831664	0.965073	Dendrobium catenatum		NA	NA
TRINITY_DN12518_c0_g1_i1	TRINITY_DN12518_c0_g1_i1	MSTRG.986	170	225	192.525	-0.382329	0.29994	-1.27468	0.202421	0.639378	Phalaenopsis equestris	GO:0000373;GO:0003723;GO:0005739;GO:0006397;GO:0008380;GO:0009507;GO:0009536;GO:0009570	A7XN92;Q67XL4	CRM-domain containing factor CFM3, chloroplastic/mitochondrial;Uncharacterized CRM domain-containing protein At3g25440, chloroplastic	CFM3;LOH1	zma:100126360;ath:AT3G25440	;poly(A)-specific ribonuclease [EC:3.1.13.4]	RNA degradation
TRINITY_DN12531_c0_g1_i1	TRINITY_DN12531_c0_g1_i1	MSTRG.991	49	44	45.1593	0.128235	0.630859	0.203271	0.838923	0.967063	Dendrobium catenatum	GO:0000166;GO:0003924;GO:0005525;GO:0005774;GO:0005886;GO:0006886;GO:0015031;GO:0016020;GO:0032482	P19892;Q9FGK5	Ras-related protein RABA5a;Ras-related protein RABA5e	RABA5E;RABA5a	ath:AT1G05810;ath:AT5G47520	;Ras-related protein Rab-11A	Endocytosis
TRINITY_DN12535_c0_g1_i1	TRINITY_DN12535_c0_g1_i1	MSTRG.993	6	9	6.96485	-0.552119	1.18184	-0.467168	0.640379	0.913452	rosids		NA	NA
TRINITY_DN12555_c0_g1_i2	TRINITY_DN12555_c0_g1_i2	MSTRG.1001	13	8	9.96846	0.778216	0.979787	0.794271	0.427038	0.822624	Phalaenopsis equestris	GO:0003824;GO:0005737;GO:0005773;GO:0006952;GO:0007275;GO:0009416;GO:0009507;GO:0009585;GO:0009611;GO:0009627;GO:0009640;GO:0009694;GO:0009733;GO:0009753;GO:0009864;GO:0010119;GO:0010193;GO:0016874;GO:0031348;GO:0040008;GO:0070566;GO:0080123;GO:2000377	Q6I581;Q9ZNS2	Indole-3-acetic acid-amido synthetase GH3.10;Jasmonic acid-amido synthetase JAR1	;DFL2	osa:4339756;ath:AT4G03400	jasmonic acid-amino synthetase [EC:6.3.2.52];auxin responsive GH3 gene family	Plant hormone signal transduction
TRINITY_DN12562_c0_g1_i1	TRINITY_DN12562_c0_g1_i1	MSTRG.1005	55	43	48.2541	0.337019	0.485224	0.694565	0.487328	0.856472	Dendrobium catenatum	GO:0000002;GO:0003677;GO:0003697;GO:0005739;GO:0006264;GO:0009295;GO:0009507;GO:0009508;GO:0009536;GO:0042644;GO:0042645;GO:0045910;GO:0048046;GO:0051096	Q9SX99;Q8GXH3	Protein OSB1, mitochondrial;Protein OSB2, chloroplastic	OSB1;PTAC9	ath:AT1G47720;ath:AT4G20010
TRINITY_DN12568_c0_g1_i1	TRINITY_DN12568_c0_g1_i1	MSTRG.1008	2	2	1.88626	0.335792	1.42672	0.235359	0.81393	NA	Dendrobium catenatum	GO:0000166;GO:0002229;GO:0004672;GO:0004674;GO:0004675;GO:0005524;GO:0005886;GO:0006468;GO:0006952;GO:0007178;GO:0007275;GO:0009555;GO:0009611;GO:0009617;GO:0016020;GO:0016021;GO:0016301;GO:0016310;GO:0016740;GO:0030246;GO:0042742;GO:0071395;GO:0071446	O48837;Q9M345	Receptor like protein kinase S.2;L-type lectin-domain containing receptor kinase IV.2	AP4.3A;	ath:AT2G32800;ath:AT3G53810
TRINITY_DN12580_c0_g1_i1	TRINITY_DN12580_c0_g1_i1	MSTRG.1009	369	410	380.784	-0.113801	0.254094	-0.447869	0.654248	0.918807	Dendrobium catenatum	GO:0003676;GO:0003723;GO:0003727;GO:0003729;GO:0005634;GO:0005681;GO:0005737;GO:0005829;GO:0006397;GO:0008380;GO:0010228;GO:0051028;GO:1901000;GO:1990904;GO:2000070	Q8W034;Q9C652	Heterogeneous nuclear ribonucleoprotein 1;RNA-binding protein 1	;RBP1	ath:AT4G14300;ath:AT1G58470	RNA-binding protein Musashi	mRNA surveillance pathway
TRINITY_DN12582_c0_g1_i1	TRINITY_DN12582_c0_g1_i1	MSTRG.1011	67	165	111.178	-1.26889	0.558795	-2.27075	0.0231618	0.218633	Dendrobium catenatum	GO:0006412;GO:0009507;GO:0009536;GO:0043489	Q9SZ52;Q9M907	Pentatricopeptide repeat-containing protein At4g31850, chloroplastic	PGR3;	ath:AT4G31850;ath:AT3G06920
TRINITY_DN12608_c0_g1_i1	TRINITY_DN12608_c0_g1_i1	MSTRG.1023	141	313	219.994	-1.11349	0.369395	-3.01438	0.00257507	0.0519118	Dendrobium catenatum	GO:0005515;GO:0016567;GO:0031463	Q680K8;Q9XHZ8	BTB/POZ domain-containing protein At1g55760;BTB/POZ domain-containing protein At1g21780		ath:AT1G55760;ath:AT1G21780	speckle-type POZ protein
TRINITY_DN12608_c0_g1_i2	TRINITY_DN12608_c0_g1_i2	MSTRG.1024	2	4	3.14612	-0.716407	1.06975	-0.669698	0.503051	NA	Dendrobium catenatum	GO:0005515;GO:0016567;GO:0031463	Q9XHZ8;Q680K8	BTB/POZ domain-containing protein At1g21780;BTB/POZ domain-containing protein At1g55760		ath:AT1G21780;ath:AT1G55760	speckle-type POZ protein
TRINITY_DN12613_c0_g1_i1	TRINITY_DN12613_c0_g1_i1	MSTRG.1025	14	10	11.8068	0.43861	0.556839	0.787678	0.430885	0.823697	Orchidaceae		NA	NA
TRINITY_DN12613_c0_g1_i2	TRINITY_DN12613_c0_g1_i2	MSTRG.1026	144	77	107.971	0.887843	0.49885	1.77978	0.0751119	0.410837	Phalaenopsis equestris		NA	NA
TRINITY_DN12620_c0_g1_i1	TRINITY_DN12620_c0_g1_i1	MSTRG.1029	188	268	221.069	-0.517457	0.535035	-0.967146	0.333471	0.758548	Phalaenopsis equestris	GO:0008194;GO:0015020;GO:0016740;GO:0016757;GO:0016758;GO:0035251;GO:0043231	F8WKW1;Q9ZWJ3	7-deoxyloganetin glucosyltransferase;UDP-glycosyltransferase 85A2	UGT85A24;UGT85A2	ag:BAK55737;ath:AT1G22360	7-deoxyloganetin glucosyltransferase [EC:2.4.1.324];UDP-glucosyltransferase 85A [EC:2.4.1.-]	Zeatin biosynthesis;Biosynthesis of secondary metabolites	GT1(299-442)	GT1	GT1	N	3
TRINITY_DN12628_c0_g1_i1	TRINITY_DN12628_c0_g1_i1	MSTRG.1030	133	173	151.345	-0.428393	0.531246	-0.806394	0.420016	0.819196	Phaseoleae	GO:0005576;GO:0005618;GO:0009505;GO:0009506;GO:0010497;GO:0030145;GO:0045735;GO:0046872;GO:0048046;GO:2000280	Q6I544;Q9M263	Germin-like protein 5-1;Germin-like protein subfamily 2 member 4	;GLP10	osa:4338282;ath:AT3G62020
TRINITY_DN12631_c0_g2_i1	TRINITY_DN12631_c0_g2_i1	MSTRG.1032	3	7	4.34052	-1.10726	0.98491	-1.12422	0.26092	0.699956	Dendrobium catenatum	GO:0005515;GO:0005634;GO:0005694;GO:0005730;GO:0006325;GO:0008168;GO:0008270;GO:0009506;GO:0016740;GO:0018024;GO:0031047;GO:0032259;GO:0034968;GO:0042802;GO:0046872	Q8W595;Q946J2	Histone-lysine N-methyltransferase SUVR4;Probable inactive histone-lysine N-methyltransferase SUVR1	SUVR4;SUVR1	ath:AT3G04380;ath:AT1G04050
TRINITY_DN12645_c0_g1_i1	TRINITY_DN12645_c0_g1_i1	MSTRG.1034	140	91	114.011	0.632284	0.461512	1.37003	0.170678	0.598363	Dendrobium catenatum	GO:0003674;GO:0008150;GO:0015031;GO:0016020;GO:0016021;GO:0016192;GO:0070062	O95562;Q8VD57	Vesicle transport protein SFT2B	SFT2D2, UNQ512, dJ747L4.C1.2;Sft2d2, 2010005O13Rik, AI506168, AW561909, cI-45	hsa:375035;mmu:108735
TRINITY_DN12645_c0_g1_i2	TRINITY_DN12645_c0_g1_i2	MSTRG.1035	2	1	1.65382	0.509436	1.29385	0.393735	0.693777	NA	Dendrobium catenatum		NA	NA
TRINITY_DN12647_c0_g1_i1	TRINITY_DN12647_c0_g1_i1	MSTRG.1036	449	197	319.029	1.18111	0.335572	3.5197	0.000432041	0.0138881	Dendrobium catenatum		NA	NA
TRINITY_DN12666_c0_g1_i1	TRINITY_DN12666_c0_g1_i1	MSTRG.1042	42	35	37.1581	0.311974	0.476389	0.654871	0.512551	0.868791	Phalaenopsis equestris	GO:0003723;GO:0004519;GO:0006397;GO:0008270;GO:0009451;GO:0009507;GO:0009536;GO:0010087;GO:0010305;GO:0010588;GO:0016556;GO:0046872;GO:0048366;GO:0090305;GO:1900865	Q3E6Q1;Q9SN39	Pentatricopeptide repeat-containing protein At1g11290, chloroplastic;Pentatricopeptide repeat-containing protein DOT4, chloroplastic	CRR22;DOT4	ath:AT1G11290;ath:AT4G18750			N	N	GH28	N	1
TRINITY_DN12682_c0_g1_i1	TRINITY_DN12682_c0_g1_i1	MSTRG.1045	3	6	4.18064	-0.620274	1.1924	-0.520188	0.602932	0.903562	Phoenix dactylifera	GO:0005737;GO:0007275;GO:0031047;GO:0050688	A1Y2B7;Q2QWE9	Protein SUPPRESSOR OF GENE SILENCING 3 homolog	rgd1;	zma:100037819;osa:4351724
TRINITY_DN12684_c0_g1_i2	TRINITY_DN12684_c0_g1_i2	MSTRG.1049	1638	1150	1396.96	0.484676	0.606515	0.799116	0.424223	0.821062	Mesangiospermae	GO:0004032;GO:0005737;GO:0005829;GO:0006979;GO:0008106;GO:0009617;GO:0016491;GO:0031158;GO:0042593;GO:0045335;GO:0047641;GO:0048870;GO:0055114	P28475;Q6IMN8	Aldose reductase A;NADP-dependent D-sorbitol-6-phosphate dehydrogenase	S6PDH;alrA	mdm:103445158;ddi:DDB_G0293850	aldose-6-phosphate reductase (NADPH2) [EC:1.1.1.200];aldehyde reductase [EC:1.1.1.21]	Pentose and glucuronate interconversions;Fructose and mannose metabolism;Galactose metabolism;Glycerolipid metabolism;Folate biosynthesis;Metabolic pathways
TRINITY_DN12684_c0_g1_i3	TRINITY_DN12684_c0_g1_i3	MSTRG.1050	60	53	55.608	0.214264	0.31455	0.681175	0.495761	0.860098	Olea europaea var. sylvestris	GO:0004032;GO:0005737;GO:0005829;GO:0006979;GO:0008106;GO:0009617;GO:0016491;GO:0031158;GO:0042593;GO:0045335;GO:0047641;GO:0048870;GO:0055114	Q6IMN8;P28475	NADP-dependent D-sorbitol-6-phosphate dehydrogenase;Aldose reductase A	alrA;S6PDH	ddi:DDB_G0293850;mdm:103445158	aldehyde reductase [EC:1.1.1.21];aldose-6-phosphate reductase (NADPH2) [EC:1.1.1.200]	Pentose and glucuronate interconversions;Fructose and mannose metabolism;Galactose metabolism;Glycerolipid metabolism;Folate biosynthesis;Metabolic pathways
TRINITY_DN12688_c0_g1_i1	TRINITY_DN12688_c0_g1_i1	MSTRG.1055	451	345	392.772	0.423662	0.286874	1.47682	0.139724	0.550909	Apostasia shenzhenica	GO:0005739;GO:0005743;GO:0006099;GO:0016020;GO:0016021;GO:0045273;GO:0046872;GO:0055114	Q942X4	Succinate dehydrogenase subunit 4, mitochondrial		osa:4326521
TRINITY_DN12688_c0_g1_i2	TRINITY_DN12688_c0_g1_i2	MSTRG.1056	117	178	149.382	-0.317131	1.24155	-0.255431	0.79839	0.956337	Apostasia shenzhenica	GO:0005739;GO:0005743;GO:0006099;GO:0016020;GO:0016021;GO:0045273;GO:0046872;GO:0055114	Q942X4	Succinate dehydrogenase subunit 4, mitochondrial		osa:4326521
TRINITY_DN12691_c0_g1_i1	TRINITY_DN12691_c0_g1_i1	MSTRG.1058	3	0	1.5413	1.95288	1.5494	1.26041	0.20752	NA	Dendrobium catenatum	GO:0000048;GO:0005576;GO:0005886;GO:0006412;GO:0006508;GO:0006520;GO:0006536;GO:0006749;GO:0006751;GO:0006979;GO:0009505;GO:0009506;GO:0016740;GO:0016746;GO:0016756;GO:0016787;GO:0019344;GO:0034775;GO:0036374;GO:0048046;GO:0102953;GO:0103068	Q8VYW6;Q680I5	Glutathione hydrolase 1;Glutathione hydrolase 2	GGT1;GGT2	ath:AT4G39640;ath:AT4G39650	gamma-glutamyltranspeptidase / glutathione hydrolase / leukotriene-C4 hydrolase [EC:2.3.2.2 3.4.19.13 3.4.19.14]	Taurine and hypotaurine metabolism;Cyanoamino acid metabolism;Glutathione metabolism;Arachidonic acid metabolism;Metabolic pathways
TRINITY_DN12691_c0_g1_i2	TRINITY_DN12691_c0_g1_i2	MSTRG.1059	104	26	63.7812	1.96354	0.548173	3.58197	0.000341007	0.0118008	Apostasia shenzhenica	GO:0000048;GO:0005576;GO:0005886;GO:0006412;GO:0006508;GO:0006520;GO:0006536;GO:0006749;GO:0006751;GO:0006979;GO:0009505;GO:0009506;GO:0016740;GO:0016746;GO:0016756;GO:0016787;GO:0019344;GO:0034775;GO:0036374;GO:0048046;GO:0102953;GO:0103068	Q8VYW6;Q680I5	Glutathione hydrolase 2;Glutathione hydrolase 1	GGT1;GGT2	ath:AT4G39640;ath:AT4G39650	gamma-glutamyltranspeptidase / glutathione hydrolase / leukotriene-C4 hydrolase [EC:2.3.2.2 3.4.19.13 3.4.19.14]	Taurine and hypotaurine metabolism;Cyanoamino acid metabolism;Glutathione metabolism;Arachidonic acid metabolism;Metabolic pathways
TRINITY_DN12697_c0_g1_i2	TRINITY_DN12697_c0_g1_i2	MSTRG.1067	5	3	3.75616	0.57927	0.978161	0.592203	0.553715	NA	Dendrobium catenatum	GO:0005515;GO:0009507;GO:0009528;GO:0009536;GO:0009658;GO:0009706;GO:0009941;GO:0015031;GO:0016020;GO:0016021;GO:0031897;GO:0045037;GO:0061927	Q8LPR9;O24303	Protein TIC110, chloroplastic	TIC110	ath:AT1G06950;
TRINITY_DN1270_c0_g1_i1	TRINITY_DN1270_c0_g1_i1	MSTRG.1082	2	1	1.77684	0.958141	1.48657	0.644533	0.51923	NA	Mesangiospermae	GO:0004842;GO:0016020;GO:0016021;GO:0016567;GO:0016740;GO:0046872;GO:0080167	Q9SRQ8;Q7XLY8	E3 ubiquitin-protein ligase Os04g0590900;RING-H2 finger protein ATL51		ath:AT3G03550;osa:4336823
TRINITY_DN12701_c0_g1_i1	TRINITY_DN12701_c0_g1_i1	MSTRG.1071	69	57	61.7109	0.262502	0.485021	0.541218	0.588357	0.899318	Phalaenopsis equestris		NA	NA
TRINITY_DN12701_c0_g1_i3	TRINITY_DN12701_c0_g1_i3	MSTRG.1073	275	111	188.904	1.15715	1.29173	0.895817	NA	NA	Phalaenopsis equestris		NA	NA
TRINITY_DN12702_c0_g1_i1	TRINITY_DN12702_c0_g1_i1	MSTRG.1074	301	409	345.385	-0.426869	0.751985	-0.567656	0.570269	0.89242	Pentapetalae		NA	NA
TRINITY_DN12702_c0_g1_i3	TRINITY_DN12702_c0_g1_i3	MSTRG.1076	4	5	4.50574	-0.156285	0.8473	-0.184451	0.85366	0.970291	Vigna		NA	NA
TRINITY_DN12706_c0_g1_i1	TRINITY_DN12706_c0_g1_i1	MSTRG.1079	292	327	307.807	-0.170155	0.385355	-0.441554	0.658812	0.918807	Elaeis guineensis	GO:0005737;GO:0005829;GO:0006535;GO:0008652;GO:0009001;GO:0016412;GO:0016740;GO:0016746;GO:0019344	Q0DGG8;Q42538	Serine acetyltransferase 5;Probable serine acetyltransferase 5	;SERAT1;1	osa:4339425;ath:AT5G56760	serine O-acetyltransferase [EC:2.3.1.30]	Cysteine and methionine metabolism;Sulfur metabolism;Metabolic pathways;Biosynthesis of secondary metabolites;Carbon metabolism;Biosynthesis of amino acids
TRINITY_DN12710_c0_g1_i2	TRINITY_DN12710_c0_g1_i2	MSTRG.1083	3	5	4.02804	-0.657434	0.975286	-0.674093	0.500252	NA	Dendrobium catenatum	GO:0001085;GO:0001228;GO:0003677;GO:0003713;GO:0005515;GO:0005634;GO:0005719;GO:0006281;GO:0006325;GO:0006357;GO:0007275;GO:0007406;GO:0008134;GO:0009909;GO:0010224;GO:0010468;GO:0010628;GO:0016514;GO:0016586;GO:0017022;GO:0019904;GO:0031453;GO:0035060;GO:0045893;GO:0045944;GO:0048364;GO:0071564;GO:0071565;GO:2000024	Q9FMT4;Q9VYG2	SWI/SNF complex component SNF12 homolog;Brahma-associated protein of 60 kDa	CHC1;Bap60	ath:AT5G14170;dme:Dmel_CG4303	SWI/SNF-related matrix-associated actin-dependent regulator of chromatin subfamily D
TRINITY_DN12710_c0_g1_i3	TRINITY_DN12710_c0_g1_i3	MSTRG.1084	13	17	14.013	-0.35923	0.719206	-0.499482	0.61744	0.908394	Dendrobium catenatum	GO:0001085;GO:0001228;GO:0003677;GO:0003713;GO:0005515;GO:0005634;GO:0005719;GO:0006281;GO:0006325;GO:0006357;GO:0007275;GO:0007406;GO:0008134;GO:0009909;GO:0010224;GO:0010468;GO:0010628;GO:0016514;GO:0016586;GO:0017022;GO:0019904;GO:0031453;GO:0035060;GO:0045893;GO:0045944;GO:0048364;GO:0071564;GO:0071565;GO:2000024	Q9FMT4;Q9VYG2	Brahma-associated protein of 60 kDa;SWI/SNF complex component SNF12 homolog	CHC1;Bap60	ath:AT5G14170;dme:Dmel_CG4303	SWI/SNF-related matrix-associated actin-dependent regulator of chromatin subfamily D
TRINITY_DN12710_c0_g1_i4	TRINITY_DN12710_c0_g1_i4	MSTRG.1085	3	2	2.46924	0.0978521	1.41574	0.0691175	0.944896	NA	Dendrobium catenatum	GO:0001085;GO:0001228;GO:0003677;GO:0003713;GO:0005515;GO:0005634;GO:0005719;GO:0006281;GO:0006325;GO:0006357;GO:0007275;GO:0007406;GO:0008134;GO:0009909;GO:0010224;GO:0010468;GO:0010628;GO:0016514;GO:0016586;GO:0017022;GO:0019904;GO:0031453;GO:0035060;GO:0045893;GO:0045944;GO:0048364;GO:0071564;GO:0071565;GO:2000024	Q9FMT4;Q9VYG2	SWI/SNF complex component SNF12 homolog;Brahma-associated protein of 60 kDa	CHC1;Bap60	ath:AT5G14170;dme:Dmel_CG4303	SWI/SNF-related matrix-associated actin-dependent regulator of chromatin subfamily D
TRINITY_DN12711_c0_g1_i2	TRINITY_DN12711_c0_g1_i2	MSTRG.1086	30	18	23.8359	0.763128	0.673495	1.13309	0.257178	0.696867	Phalaenopsis equestris	GO:0005313;GO:0005774;GO:0005886;GO:0006865;GO:0015189;GO:0015813;GO:0016020;GO:0016021;GO:0022857;GO:0043231;GO:0051938;GO:0055085;GO:1903401	O64759;Q9SHH0	Cationic amino acid transporter 5;Cationic amino acid transporter 8, vacuolar	CAT5;CAT8	ath:AT2G34960;ath:AT1G17120
TRINITY_DN12714_c0_g1_i1	TRINITY_DN12714_c0_g1_i1	MSTRG.1088	60	111	81.7661	-0.802947	0.690305	-1.16318	0.244758	0.684259	Dendrobium catenatum	GO:0003700;GO:0005634;GO:0006355;GO:0009877;GO:0042446;GO:0043565;GO:2000032	Q9LRW3;Q4VYC8	Nodulation-signaling pathway 1 protein;Scarecrow-like protein 29		ath:AT3G13840;mtr:MTR_8g020840
TRINITY_DN12715_c0_g1_i1	TRINITY_DN12715_c0_g1_i1	MSTRG.1089	157	152	151.444	0.0613546	0.29351	0.209038	0.834419	0.965823	Asparagus officinalis		NA	NA
TRINITY_DN12716_c0_g1_i1	TRINITY_DN12716_c0_g1_i1	MSTRG.1090	238	231	227.964	0.0504387	0.533851	0.0944809	0.924727	0.985447	Phalaenopsis equestris	GO:0000166;GO:0004672;GO:0004674;GO:0005524;GO:0006468;GO:0007165;GO:0016301;GO:0016310;GO:0016740	Q6ERS4;Q9LEU7	CBL-interacting serine/threonine-protein kinase 5;CBL-interacting protein kinase 16	;CIPK5	osa:4347071;ath:AT5G10930
TRINITY_DN12717_c0_g1_i1	TRINITY_DN12717_c0_g1_i1	MSTRG.1091	820	697	711.205	0.304627	1.02668	0.296712	0.766687	0.950441	Dendrobium catenatum	GO:0004364;GO:0005737;GO:0005829;GO:0006749;GO:0009407;GO:0009507;GO:0009636;GO:0009651;GO:0009704;GO:0016740;GO:0040008;GO:0048527;GO:0060416;GO:0080148;GO:0080167	Q9FUS8;Q9FUS9	Glutathione S-transferase U17;Glutathione S-transferase U18	ERD9;GSTU18	ath:AT1G10370;ath:AT1G10360	glutathione S-transferase [EC:2.5.1.18]	Glutathione metabolism;Metabolic pathways
TRINITY_DN12717_c0_g1_i2	TRINITY_DN12717_c0_g1_i2	MSTRG.1092	32	31	29.0897	0.119197	0.992615	0.120084	0.904417	0.980936	Dendrobium catenatum	GO:0004364;GO:0005737;GO:0005829;GO:0006749;GO:0009407;GO:0009507;GO:0009636;GO:0009651;GO:0009704;GO:0016740;GO:0040008;GO:0048527;GO:0060416;GO:0080148;GO:0080167	Q9FUS8;Q9FUS9	Glutathione S-transferase U18;Glutathione S-transferase U17	ERD9;GSTU18	ath:AT1G10370;ath:AT1G10360	glutathione S-transferase [EC:2.5.1.18]	Glutathione metabolism;Metabolic pathways
TRINITY_DN12719_c0_g1_i2	TRINITY_DN12719_c0_g1_i2	MSTRG.1094	3	86	39.7043	-3.83914	1.31431	-2.92103	0.00348882	0.0645769	Dendrobium catenatum	GO:0005515;GO:0005634;GO:0006325;GO:0006355;GO:0008168;GO:0009908;GO:0016571;GO:0016740;GO:0018024;GO:0032259;GO:0034968;GO:0035556;GO:0042054;GO:0042800;GO:0046872;GO:0048578;GO:0051568	P0CB22;Q6K431	Histone-lysine N-methyltransferase ATX2;Histone-lysine N-methyltransferase TRX1	ATX2;	ath:AT1G05830;osa:4346464
TRINITY_DN12723_c0_g1_i1	TRINITY_DN12723_c0_g1_i1	MSTRG.1099	3	2	2.08641	0.662678	1.20169	0.551455	0.581322	NA	Dendrobium catenatum	GO:0005515;GO:0005634;GO:0009738;GO:0009788;GO:0016567;GO:0080008	Q5M8I4;Q6NPN9	EARP-interacting protein homolog;WD repeat-containing protein DWA2	eipr1;DWA2	xtr:496745;ath:AT1G76260	EARP and GARP complex-interacting protein 1;
TRINITY_DN12723_c0_g1_i2	TRINITY_DN12723_c0_g1_i2	MSTRG.1100	28	32	29.3612	-0.149905	0.413373	-0.362638	0.716875	0.93699	Dendrobium catenatum	GO:0003674;GO:0005515;GO:0005634;GO:0008150;GO:0009738;GO:0009788;GO:0016567;GO:0080008	Q6NPN9;Q5XJP1	WD repeat-containing protein DWA2;EARP-interacting protein homolog	DWA2;eipr1	ath:AT1G76260;dre:450045	;EARP and GARP complex-interacting protein 1
TRINITY_DN12724_c0_g1_i1	TRINITY_DN12724_c0_g1_i1	MSTRG.1102	85	128	103.061	-0.555375	0.336943	-1.64827	0.0992964	0.474792	Phalaenopsis equestris		NA	NA
TRINITY_DN12725_c0_g1_i2	TRINITY_DN12725_c0_g1_i2	MSTRG.1105	1164	571	862.35	0.962833	0.769428	1.25136	0.210802	0.648644	Dendrobium	GO:0000502;GO:0001530;GO:0002862;GO:0004175;GO:0004298;GO:0005634;GO:0005737;GO:0005829;GO:0005839;GO:0006508;GO:0008233;GO:0009651;GO:0010498;GO:0010499;GO:0016787;GO:0019774;GO:0022626;GO:0043161;GO:0046686;GO:0051603	Q3T108;Q7DLR9	Proteasome subunit beta type-4	PSMB4;PBG1	bta:506203;ath:AT1G56450	20S proteasome subunit beta 7 [EC:3.4.25.1]	Proteasome;Alzheimer disease;Parkinson disease;Amyotrophic lateral sclerosis;Huntington disease;Spinocerebellar ataxia
TRINITY_DN12726_c0_g1_i1	TRINITY_DN12726_c0_g1_i1	MSTRG.1106	11	5	7.88562	1.19086	0.739482	1.6104	0.107311	0.490163	Genlisea aurea	GO:0003735;GO:0005840;GO:0006412;GO:0008270;GO:0022627;GO:0046872	Q5I7K3;Q680P8	40S ribosomal protein S29		;ath:AT3G43980	small subunit ribosomal protein S29e	Ribosome
TRINITY_DN12726_c0_g1_i2	TRINITY_DN12726_c0_g1_i2	MSTRG.1107	724	515	616.616	0.523356	0.448084	1.16799	0.242812	0.682985	Mesangiospermae	GO:0003735;GO:0005840;GO:0006412;GO:0008270;GO:0022627;GO:0046872	Q5I7K3;Q680P8	40S ribosomal protein S29		;ath:AT3G43980	small subunit ribosomal protein S29e	Ribosome
TRINITY_DN12729_c0_g1_i1	TRINITY_DN12729_c0_g1_i1	MSTRG.1109	31	15	23.2655	0.875323	1.44985	0.603734	0.546021	0.881465	Dendrobium catenatum	GO:0003729;GO:0009409;GO:0009507;GO:0009534;GO:0009535;GO:0009536	Q9ZUU3;O81908	Pentatricopeptide repeat-containing protein At1g02060, chloroplastic;Pentatricopeptide repeat-containing protein At2g37230		ath:AT2G37230;ath:AT1G02060
TRINITY_DN12729_c0_g1_i2	TRINITY_DN12729_c0_g1_i2	MSTRG.1110	2	2	2.2323	0.0491591	1.09566	0.044867	0.964213	NA	Dendrobium catenatum	GO:0003729;GO:0009409;GO:0009507;GO:0009534;GO:0009535;GO:0009536	O81908;Q9ZUU3	Pentatricopeptide repeat-containing protein At1g02060, chloroplastic;Pentatricopeptide repeat-containing protein At2g37230		ath:AT1G02060;ath:AT2G37230
TRINITY_DN12730_c0_g1_i1	TRINITY_DN12730_c0_g1_i1	MSTRG.1111	232	290	257.325	-0.268316	0.358574	-0.748285	0.454288	0.836784	Phalaenopsis equestris	GO:0003677;GO:0003700;GO:0005515;GO:0005634;GO:0005737;GO:0006355;GO:0009611;GO:0009737;GO:0009738;GO:0010629;GO:0044212;GO:0046983	Q9LNJ5;Q9ZPY8	Transcription factor ABA-INDUCIBLE bHLH-TYPE;Transcription factor bHLH13	;AIB	ath:AT1G01260;ath:AT2G46510
TRINITY_DN12732_c0_g1_i1	TRINITY_DN12732_c0_g1_i1	MSTRG.1112	5	1	2.90372	1.49316	1.13385	1.31689	0.187874	NA	Dendrobium catenatum		NA	NA
TRINITY_DN12732_c0_g1_i2	TRINITY_DN12732_c0_g1_i2	MSTRG.1113	103	88	93.7168	0.218285	0.454549	0.480224	0.631068	0.911406	Dendrobium catenatum		NA	NA
TRINITY_DN12740_c0_g1_i1	TRINITY_DN12740_c0_g1_i1	MSTRG.1118	1060	59	538.49	3.85545	0.923586	4.17443	2.98726e-05	0.00168364	Dendrobium catenatum	GO:0016020;GO:0016021	D9HP26;D9HP27	Cell number regulator 10;Cell number regulator 11	CNR10	zma:100284761;
TRINITY_DN12740_c0_g1_i2	TRINITY_DN12740_c0_g1_i2	MSTRG.1119	4	0	2.34865	2.7562	1.39031	1.98243	0.0474305	NA	Dendrobium catenatum		NA	NA
TRINITY_DN12740_c0_g1_i3	TRINITY_DN12740_c0_g1_i3	MSTRG.1120	61	6	31.9545	3.18012	0.894864	3.55375	0.000379785	0.0127483	Dendrobium catenatum	GO:0016020;GO:0016021	D9HP26;D9HP27	Cell number regulator 10;Cell number regulator 11	CNR10	zma:100284761;
TRINITY_DN12743_c0_g1_i1	TRINITY_DN12743_c0_g1_i1	MSTRG.1123	8	3	5.423	1.17589	0.776845	1.51367	0.130109	0.531937	Phalaenopsis equestris	GO:0003333;GO:0005886;GO:0005887;GO:0006865;GO:0015171;GO:0015172;GO:0015175;GO:0015293;GO:0015399;GO:0015800;GO:0015804;GO:0016020;GO:0016021;GO:0110126	Q38967;Q9FN04	Amino acid permease 4;Amino acid permease 2	AAP2;AAP4	ath:AT5G09220;ath:AT5G63850
TRINITY_DN12743_c0_g1_i1	TRINITY_DN12743_c0_g1_i1	MSTRG.1122	6	3	4.08735	1.03693	0.851479	1.2178	0.223299	0.660539	Phalaenopsis equestris	GO:0003333;GO:0005886;GO:0005887;GO:0006865;GO:0015171;GO:0015172;GO:0015175;GO:0015293;GO:0015399;GO:0015800;GO:0015804;GO:0016020;GO:0016021;GO:0110126	Q38967;Q9FN04	Amino acid permease 4;Amino acid permease 2	AAP2;AAP4	ath:AT5G09220;ath:AT5G63850
TRINITY_DN12744_c0_g1_i1	TRINITY_DN12744_c0_g1_i1	MSTRG.1124	303	284	286.859	0.113444	0.241846	0.469074	0.639017	0.913258	Phalaenopsis equestris		NA	NA
TRINITY_DN12745_c0_g1_i2	TRINITY_DN12745_c0_g1_i2	MSTRG.1126	6	10	7.76457	-0.668431	0.77907	-0.857986	0.3909	0.798452	Phalaenopsis equestris	GO:0009507;GO:0009536	Q9FKC3;Q9SCP4	Pentatricopeptide repeat-containing protein At5g48730, chloroplastic		ath:AT5G48730;ath:AT3G53170
TRINITY_DN12749_c0_g1_i1	TRINITY_DN12749_c0_g1_i1	MSTRG.1129	319	464	380.519	-0.539154	0.347757	-1.55038	0.121051	0.514826	Dendrobium catenatum	GO:0000166;GO:0000398;GO:0003676;GO:0003723;GO:0004386;GO:0005515;GO:0005524;GO:0005634;GO:0005737;GO:0006397;GO:0008380;GO:0016787;GO:1903800;GO:2000636	Q53RK8;P93008	DEAD-box ATP-dependent RNA helicase 21		osa:4333866;ath:AT2G33730	ATP-dependent RNA helicase DDX23/PRP28 [EC:3.6.4.13]	Spliceosome
TRINITY_DN12750_c0_g1_i1	TRINITY_DN12750_c0_g1_i1	MSTRG.1131	241	461	346.631	-0.881892	0.341606	-2.5816	0.00983429	0.129547	Phalaenopsis equestris	GO:0009507;GO:0009534;GO:0009535;GO:0009536;GO:0009579;GO:0016020;GO:0016021	F4KDA6	Protein LOW PSII ACCUMULATION 2, chloroplastic	LPA2	ath:AT5G51545
TRINITY_DN12750_c0_g1_i2	TRINITY_DN12750_c0_g1_i2	MSTRG.1132	1	4	2.04254	-2.02212	1.20047	-1.68444	0.0920962	NA	Phalaenopsis equestris	GO:0009507;GO:0009534;GO:0009535;GO:0009536;GO:0009579;GO:0016020;GO:0016021	F4KDA6	Protein LOW PSII ACCUMULATION 2, chloroplastic	LPA2	ath:AT5G51545
TRINITY_DN12753_c0_g1_i1	TRINITY_DN12753_c0_g1_i1	MSTRG.1136	3	7	5.23306	-1.07139	1.02664	-1.04359	0.296676	0.733252	Epidendroideae		NA	NA
TRINITY_DN12753_c0_g1_i3	TRINITY_DN12753_c0_g1_i3	MSTRG.1138	134	205	163.763	-0.579187	0.331551	-1.7469	0.080654	0.425879	Epidendroideae		NA	NA
TRINITY_DN12753_c0_g1_i4	TRINITY_DN12753_c0_g1_i4	MSTRG.1139	23	13	17.8736	0.814133	0.576595	1.41197	0.15796	0.578606	Epidendroideae		NA	NA
TRINITY_DN12759_c0_g1_i1	TRINITY_DN12759_c0_g1_i1	MSTRG.1141	95	111	98.6534	-0.199244	0.455915	-0.43702	0.662096	0.920789	Phalaenopsis equestris	GO:0003824;GO:0005515;GO:0005575;GO:0005829;GO:0006777;GO:0008265;GO:0016740;GO:0016829;GO:0030151;GO:0030170;GO:0032324;GO:0043545;GO:0102867	Q14CH1;Q96EN8	Molybdenum cofactor sulfurase	Mocos, 1110018O12Rik, HMCS, MCS, MOS;MOCOS, HMCS, MCS, MOS	mmu:68591;hsa:55034	molybdenum cofactor sulfurtransferase [EC:2.8.1.9]	Folate biosynthesis
TRINITY_DN12761_c0_g1_i2	TRINITY_DN12761_c0_g1_i2	MSTRG.1144	3	2	2.29164	0.292202	1.20231	0.243033	0.80798	NA	Dendrobium catenatum	GO:0004124;GO:0005737;GO:0006535;GO:0008652;GO:0009507;GO:0009509;GO:0009536;GO:0009543;GO:0009570;GO:0009579;GO:0009643;GO:0010310;GO:0015979;GO:0016740;GO:0019344;GO:0030170;GO:0031977;GO:0090322	O22682;P31300	Cysteine synthase, chloroplastic/chromoplastic;Probable S-sulfocysteine synthase, chloroplastic	CS26	ath:AT3G03630;	S-sulfo-L-cysteine synthase (O-acetyl-L-serine-dependent) [EC:2.5.1.144]	Cysteine and methionine metabolism;Metabolic pathways;Biosynthesis of amino acids
TRINITY_DN12761_c0_g1_i3	TRINITY_DN12761_c0_g1_i3	MSTRG.1145	3	1	2.06301	1.05542	1.1378	0.927594	0.353618	NA	Dendrobium catenatum	GO:0004124;GO:0005737;GO:0006535;GO:0008652;GO:0009507;GO:0009509;GO:0009536;GO:0009543;GO:0009570;GO:0009579;GO:0009643;GO:0010310;GO:0015979;GO:0016740;GO:0019344;GO:0030170;GO:0031977;GO:0090322	O22682;P31300	Probable S-sulfocysteine synthase, chloroplastic;Cysteine synthase, chloroplastic/chromoplastic	CS26	ath:AT3G03630;	S-sulfo-L-cysteine synthase (O-acetyl-L-serine-dependent) [EC:2.5.1.144]	Cysteine and methionine metabolism;Metabolic pathways;Biosynthesis of amino acids
TRINITY_DN12767_c0_g1_i1	TRINITY_DN12767_c0_g1_i1	MSTRG.1148	19	67	42.3735	-1.78543	0.596199	-2.99469	0.00274721	0.0542772	Dendrobium catenatum	GO:0005460;GO:0005515;GO:0005886;GO:0005887;GO:0010044;GO:0012506;GO:0015786;GO:0016020;GO:0016021	Q9ZUT3;Q5W7C1	Protein ALUMINUM SENSITIVE 3;UPF0014 membrane protein STAR2	ALS3;	ath:AT2G37330;osa:4337635	putative ABC transport system permease protein
TRINITY_DN12767_c0_g1_i2	TRINITY_DN12767_c0_g1_i2	MSTRG.1149	531	1381	922.19	-1.30772	0.577853	-2.26307	0.0236317	0.221396	Dendrobium catenatum	GO:0005460;GO:0005515;GO:0005886;GO:0005887;GO:0010044;GO:0012506;GO:0015786;GO:0016020;GO:0016021	Q5W7C1;Q9ZUT3	Protein ALUMINUM SENSITIVE 3;UPF0014 membrane protein STAR2	;ALS3	osa:4337635;ath:AT2G37330	putative ABC transport system permease protein
TRINITY_DN1277_c0_g1_i1	TRINITY_DN1277_c0_g1_i1	MSTRG.1164	14	1	7.55659	3.34405	1.12631	2.96902	0.00298751	0.0579013	Pentapetalae	GO:0003676;GO:0003677;GO:0003700;GO:0005515;GO:0005634;GO:0006355;GO:0008356;GO:0009507;GO:0009536;GO:0009740;GO:0009937;GO:0010336;GO:0043565;GO:0045893;GO:0046872;GO:0048364	Q9SCQ6;Q8GYC1	Protein indeterminate-domain 4, chloroplastic;Protein indeterminate-domain 2	IDD2;IDD4	ath:AT3G50700;ath:AT2G02080
TRINITY_DN12770_c0_g1_i2	TRINITY_DN12770_c0_g1_i2	MSTRG.1153	2	14	8.26973	-2.5227	1.07909	-2.3378	0.0193977	0.19768	Phalaenopsis equestris	GO:0016020;GO:0016021;GO:0046872;GO:0055114	O80854;Q0WPS2	Cytochrome b561 domain-containing protein At2g30890;Cytochrome b561 domain-containing protein At4g18260		ath:AT2G30890;ath:AT4G18260
TRINITY_DN12772_c0_g1_i2	TRINITY_DN12772_c0_g1_i2	MSTRG.1156	56	1	30.3918	5.17217	1.07397	4.81595	1.46499e-06	0.000133026	Dendrobium catenatum	GO:0000977;GO:0003677;GO:0003700;GO:0005515;GO:0005634;GO:0007275;GO:0008134;GO:0009559;GO:0009960;GO:0043078;GO:0043565;GO:0044212;GO:0045944;GO:0046983;GO:2000012	Q9FKK2;Q4PSU4	Agamous-like MADS-box protein AGL61;Agamous-like MADS-box protein AGL62	AGL62;AGL61	ath:AT5G60440;ath:AT2G24840
TRINITY_DN12774_c0_g1_i1	TRINITY_DN12774_c0_g1_i1	MSTRG.1159	1177	1346	1242.68	-0.160912	0.277574	-0.579708	0.562112	0.888548	Dendrobium catenatum	GO:0005515;GO:0005783;GO:0005788;GO:0005886;GO:0006457;GO:0051082;GO:0052033	Q9LZK5;B9FHF3	DnaJ protein ERDJ3B	ATERDJ3B;	ath:AT3G62600;osa:4337860	DnaJ homolog subfamily B member 11	Protein processing in endoplasmic reticulum
TRINITY_DN12775_c0_g1_i1	TRINITY_DN12775_c0_g1_i1	MSTRG.1160	534	678	591.161	-0.31725	0.297436	-1.06662	0.286145	0.724228	Dendrobium catenatum		NA	NA
TRINITY_DN12780_c0_g1_i1	TRINITY_DN12780_c0_g1_i1	MSTRG.1165	1	2	1.59463	-0.90791	1.43543	-0.632498	0.527061	NA	Phalaenopsis equestris	GO:0003677;GO:0003700;GO:0005634;GO:0006355;GO:0007623;GO:0008270;GO:0009416;GO:0043565;GO:0045893;GO:0046872	O65515;O82632	GATA transcription factor 7;GATA transcription factor 9	GATA7;GATA9	ath:AT4G36240;ath:AT4G32890
TRINITY_DN12780_c0_g1_i2	TRINITY_DN12780_c0_g1_i2	MSTRG.1166	5	7	5.74182	-0.512777	0.77156	-0.664597	0.506308	0.865629	Phalaenopsis equestris	GO:0003677;GO:0003700;GO:0005634;GO:0006355;GO:0007623;GO:0008270;GO:0009416;GO:0043565;GO:0045893;GO:0046872	O65515;O82632	GATA transcription factor 9;GATA transcription factor 7	GATA7;GATA9	ath:AT4G36240;ath:AT4G32890
TRINITY_DN12783_c0_g1_i1	TRINITY_DN12783_c0_g1_i1	MSTRG.1168	9	10	9.20467	-0.189068	0.603882	-0.313087	0.754215	0.947585	Dendrobium catenatum		NA	NA
TRINITY_DN12785_c0_g1_i1	TRINITY_DN12785_c0_g1_i1	MSTRG.1169	207	204	206.166	0.00108748	0.696504	0.00156134	0.998754	0.999563	Epidendroideae	GO:0005634;GO:0009507;GO:0009536;GO:0009570	Q9FYB5	Chaperone protein dnaJ 11, chloroplastic	J11	ath:AT4G36040
TRINITY_DN12788_c0_g1_i1	TRINITY_DN12788_c0_g1_i1	MSTRG.1176	227	298	254.724	-0.37174	0.40485	-0.918215	0.358506	0.778642	Dendrobium catenatum	GO:0004129;GO:0005634;GO:0005739;GO:0005743;GO:0006784;GO:0008535;GO:0016020;GO:0016021;GO:0016627;GO:0016653;GO:0022900;GO:0031966;GO:0055114;GO:0070069;GO:1902600	Q9FKT8;Q8BJ03	Cytochrome c oxidase assembly protein COX15 homolog;Cytochrome c oxidase assembly protein COX15	COX15;Cox15, 2900026G05Rik	ath:AT5G56090;mmu:226139	cytochrome c oxidase assembly protein subunit 15	Oxidative phosphorylation;Porphyrin and chlorophyll metabolism;Metabolic pathways;Biosynthesis of secondary metabolites;Thermogenesis	N	N	GH36	N	1
TRINITY_DN12791_c0_g1_i1	TRINITY_DN12791_c0_g1_i1	MSTRG.1177	30	125	74.4488	-1.90323	0.614029	-3.09958	0.00193798	0.0425834	Dendrobium catenatum	GO:0005515;GO:0005634;GO:0005739;GO:0005829;GO:0051087;GO:0071629	Q9LYP4;Q0WUQ1	BAG family molecular chaperone regulator 3;BAG family molecular chaperone regulator 1	BAG3;BAG1	ath:AT5G07220;ath:AT5G52060
TRINITY_DN12793_c0_g1_i2	TRINITY_DN12793_c0_g1_i2	MSTRG.1179	17	11	13.1615	0.650437	0.895751	0.726135	0.467756	0.843823	Dendrobium catenatum	GO:0005773;GO:0040008;GO:0042803	Q9FZD9;F4I8W1	DUF724 domain-containing protein 3;DUF724 domain-containing protein 2	;DUF2	ath:AT1G26540;ath:AT1G11420
TRINITY_DN12794_c0_g1_i1	TRINITY_DN12794_c0_g1_i1	MSTRG.1180	5	4	4.52784	0.123221	0.823159	0.149694	0.881007	0.97702	Phalaenopsis equestris	GO:0005794;GO:0006886;GO:0015031;GO:0016020;GO:0016192;GO:0030117;GO:0030131;GO:0030276;GO:0030665;GO:0031410;GO:0043424	Q9LDK9;Q54R84	AP-4 complex subunit beta;Beta-adaptin-like protein A	;ap4b1	ath:AT5G11490;ddi:DDB_G0283319
TRINITY_DN12794_c0_g1_i2	TRINITY_DN12794_c0_g1_i2	MSTRG.1181	600	673	625.521	-0.141546	0.201553	-0.702276	0.482507	0.85308	Dendrobium catenatum	GO:0005794;GO:0006886;GO:0015031;GO:0016020;GO:0016192;GO:0030117;GO:0030131;GO:0030276;GO:0030665;GO:0031410;GO:0043424	Q54R84;Q9LDK9	AP-4 complex subunit beta;Beta-adaptin-like protein A	ap4b1;	ddi:DDB_G0283319;ath:AT5G11490
TRINITY_DN12796_c0_g1_i1	TRINITY_DN12796_c0_g1_i1	MSTRG.1183	48	109	76.5431	-1.12531	0.335317	-3.35595	0.000790919	0.0222275	Dendrobium catenatum	GO:0000166;GO:0004672;GO:0004674;GO:0004675;GO:0005524;GO:0005576;GO:0005886;GO:0006468;GO:0007178;GO:0016301;GO:0016310;GO:0016740	Q9SGN7;Q9SV05	Serine/threonine-protein kinase-like protein At3g51990;Serine/threonine-protein kinase-like protein At1g28390		ath:AT1G28390;ath:AT3G51990
TRINITY_DN12799_c0_g1_i1	TRINITY_DN12799_c0_g1_i1	MSTRG.1184	233	175	200.143	0.407859	0.377214	1.08124	0.27959	0.718202	Dendrobium catenatum	GO:0005739;GO:0005741;GO:0006811;GO:0008308;GO:0015288;GO:0015698;GO:0016020;GO:0016021;GO:0040008;GO:0046930;GO:0055085;GO:0098656	Q9FJX3;Q84P97	Mitochondrial outer membrane protein porin 5;Mitochondrial outer membrane protein porin 2	VDAC2;	ath:AT5G67500;osa:4331978	voltage-dependent anion channel protein 2
TRINITY_DN12801_c0_g1_i1	TRINITY_DN12801_c0_g1_i1	MSTRG.1186	27	10	18.9373	1.46102	0.783306	1.86519	0.0621543	0.375226	Dendrobium catenatum	GO:0000166;GO:0000287;GO:0003824;GO:0004743;GO:0005524;GO:0005737;GO:0005829;GO:0006096;GO:0016301;GO:0016310;GO:0016740;GO:0030955;GO:0032869;GO:0046872	Q2QXR8;Q2RAK2	Pyruvate kinase 1, cytosolic;Pyruvate kinase 2, cytosolic		osa:4351493;osa:4349774	pyruvate kinase [EC:2.7.1.40]	Glycolysis / Gluconeogenesis;Purine metabolism;Pyruvate metabolism;Metabolic pathways;Biosynthesis of secondary metabolites;Carbon metabolism;Biosynthesis of amino acids
TRINITY_DN12801_c0_g1_i2	TRINITY_DN12801_c0_g1_i2	MSTRG.1187	4	1	2.58427	1.7271	1.21177	1.42526	0.154081	NA	Dendrobium catenatum	GO:0000166;GO:0000287;GO:0003824;GO:0004743;GO:0005524;GO:0005737;GO:0005829;GO:0006096;GO:0016301;GO:0016310;GO:0016740;GO:0030955;GO:0032869;GO:0046872	Q2QXR8;Q2RAK2	Pyruvate kinase 2, cytosolic;Pyruvate kinase 1, cytosolic		osa:4351493;osa:4349774	pyruvate kinase [EC:2.7.1.40]	Glycolysis / Gluconeogenesis;Purine metabolism;Pyruvate metabolism;Metabolic pathways;Biosynthesis of secondary metabolites;Carbon metabolism;Biosynthesis of amino acids
TRINITY_DN12803_c0_g1_i2	TRINITY_DN12803_c0_g1_i2	MSTRG.1189	81	34	56.6366	1.31405	0.908044	1.44712	0.147864	0.565035	Dendrobium catenatum	GO:0003677;GO:0003700;GO:0005634;GO:0006355;GO:0043565	Q9LP56;Q93WV5	Probable WRKY transcription factor 65;Probable WRKY transcription factor 69	WRKY65;WRKY69	ath:AT1G29280;ath:AT3G58710
TRINITY_DN12803_c0_g1_i3	TRINITY_DN12803_c0_g1_i3	MSTRG.1190	70	97	84.9547	-0.475973	0.810364	-0.587357	0.556964	0.886667	Dendrobium catenatum	GO:0003677;GO:0003700;GO:0005634;GO:0006355;GO:0043565	Q9LP56;Q93WV5	Probable WRKY transcription factor 65;Probable WRKY transcription factor 69	WRKY65;WRKY69	ath:AT1G29280;ath:AT3G58710
TRINITY_DN12804_c0_g1_i1	TRINITY_DN12804_c0_g1_i1	MSTRG.1191	4	2	3.06546	0.983055	1.08783	0.903681	0.366165	NA	Phalaenopsis equestris	GO:0005739;GO:0016491;GO:0055114	B0BNC9;Q3UNZ8	Quinone oxidoreductase-like protein 2	Cryzl2	;mmu:226527
TRINITY_DN12804_c0_g1_i2	TRINITY_DN12804_c0_g1_i2	MSTRG.1192	5	3	3.73191	0.906853	1.04811	0.865228	0.386914	NA	Phalaenopsis equestris	GO:0016491;GO:0055114	B0BNC9;A7RK30	Quinone oxidoreductase-like protein 2;Quinone oxidoreductase-like protein 2 homolog		;nve:5520320
TRINITY_DN12804_c0_g1_i3	TRINITY_DN12804_c0_g1_i3	MSTRG.1193	799	391	594.396	0.938768	0.613606	1.52992	0.126036	0.525102	Phalaenopsis equestris	GO:0016491;GO:0055114	B0BNC9;A7RK30	Quinone oxidoreductase-like protein 2 homolog;Quinone oxidoreductase-like protein 2		;nve:5520320
TRINITY_DN12808_c0_g1_i1	TRINITY_DN12808_c0_g1_i1	MSTRG.1195	8	0	3.73259	4.08811	1.39902	2.92212	0.00347656	NA	Epidendroideae	GO:0004097;GO:0009507;GO:0009536;GO:0009543;GO:0009579;GO:0016491;GO:0046148;GO:0046872;GO:0055114	Q06215;P43309	Polyphenol oxidase, chloroplastic;Polyphenol oxidase A1, chloroplastic	PPO	;mdm:103446446	polyphenol oxidase [EC:1.10.3.1]	Tyrosine metabolism;Isoquinoline alkaloid biosynthesis;Metabolic pathways;Biosynthesis of secondary metabolites
TRINITY_DN12812_c0_g1_i1	TRINITY_DN12812_c0_g1_i1	MSTRG.1201	2	5	3.38484	-1.18458	1.14664	-1.03309	0.301563	NA	Dendrobium catenatum	GO:0000166;GO:0001653;GO:0004672;GO:0004674;GO:0004714;GO:0005515;GO:0005524;GO:0005886;GO:0006468;GO:0006952;GO:0006979;GO:0007275;GO:0009845;GO:0010051;GO:0010311;GO:0016020;GO:0016021;GO:0016301;GO:0016310;GO:0016740;GO:0017046;GO:0018108;GO:0031540;GO:0042277;GO:0045087;GO:0046777;GO:0048831;GO:0090548;GO:1901141;GO:1901333;GO:1902025;GO:2000023;GO:2000280;GO:2000652	Q9FGL5;F4I2N7	Receptor-like protein kinase 7;Receptor protein-tyrosine kinase CEPR1	XIP1;LRR_XI-23	ath:AT5G49660;ath:AT1G09970
TRINITY_DN12813_c0_g1_i1	TRINITY_DN12813_c0_g1_i1	MSTRG.1203	217	194	201.25	0.160627	0.275922	0.582145	0.560469	0.888292	Dendrobium catenatum	GO:0000166;GO:0000226;GO:0000922;GO:0005515;GO:0005524;GO:0005634;GO:0005737;GO:0005813;GO:0005819;GO:0005856;GO:0005874;GO:0007283;GO:0008017;GO:0008568;GO:0009825;GO:0009832;GO:0010091;GO:0016853;GO:0016887;GO:0031122;GO:0043622;GO:0051013	Q5U3S1;Q9SEX2	Katanin p60 ATPase-containing subunit A1;Katanin p60 ATPase-containing subunit A-like 1	katnal1;ERH3	dre:492790;ath:AT1G80350	katanin p60 ATPase-containing subunit A1 [EC:5.6.1.1]
TRINITY_DN12818_c0_g1_i2	TRINITY_DN12818_c0_g1_i2	MSTRG.1207	1	25	13.0923	-4.40175	1.11291	-3.95518	7.6478e-05	0.0036517	Phalaenopsis equestris	GO:0005811;GO:0006629;GO:0006694;GO:0016020;GO:0016021;GO:0016491;GO:0055114;GO:0070524	Q9T0G0;P0DKC6	11-beta-hydroxysteroid dehydrogenase-like 5;11-beta-hydroxysteroid dehydrogenase 1B	HSD5;HSD1	ath:AT4G10020;ath:AT5G50600	11beta/17beta-hydroxysteroid dehydrogenase [EC:1.1.1.146 1.1.1.-]
TRINITY_DN12824_c0_g1_i1	TRINITY_DN12824_c0_g1_i1	MSTRG.1214	63	63	61.3938	-0.00673068	0.373158	-0.0180371	0.985609	0.997817	Asparagus officinalis		NA	NA
TRINITY_DN12824_c0_g1_i2	TRINITY_DN12824_c0_g1_i2	MSTRG.1215	8	7	6.91465	0.223824	0.728121	0.3074	0.758539	0.948721	Asparagus officinalis		NA	NA
TRINITY_DN12826_c0_g2_i1	TRINITY_DN12826_c0_g2_i1	MSTRG.1218	7	4	5.39238	0.508294	0.961533	0.528628	0.597063	0.901744	Cucumis sativus	GO:0004784;GO:0005507;GO:0005737;GO:0005829;GO:0006801;GO:0006878;GO:0009507;GO:0009536;GO:0009570;GO:0016532;GO:0019430;GO:0030001;GO:0043085;GO:0046872	Q7XTY9;Q9LD47	Copper chaperone for superoxide dismutase, chloroplastic/cytosolic;Copper chaperone for superoxide dismutase, chloroplastic	;CCS	osa:4336726;ath:AT1G12520	copper chaperone for superoxide dismutase
TRINITY_DN12826_c0_g2_i2	TRINITY_DN12826_c0_g2_i2	MSTRG.1219	194	58	126.528	1.73915	0.557198	3.12124	0.00180091	0.0403221	Phalaenopsis equestris	GO:0004784;GO:0005507;GO:0005737;GO:0005829;GO:0006801;GO:0006878;GO:0009507;GO:0009536;GO:0009570;GO:0016532;GO:0019430;GO:0030001;GO:0043085;GO:0046872	Q7XTY9;Q9LD47	Copper chaperone for superoxide dismutase, chloroplastic/cytosolic;Copper chaperone for superoxide dismutase, chloroplastic	;CCS	osa:4336726;ath:AT1G12520	copper chaperone for superoxide dismutase
TRINITY_DN12829_c0_g1_i1	TRINITY_DN12829_c0_g1_i1	MSTRG.1220	122	19	67.4225	2.57145	0.75031	3.42718	0.00060988	0.0181241	Dendrobium catenatum	GO:0005739;GO:0008270;GO:0009451;GO:0009507	Q9LW63;Q9LZ19	Pentatricopeptide repeat-containing protein At5g04780, mitochondrial;Putative pentatricopeptide repeat-containing protein At3g23330		ath:AT3G23330;ath:AT5G04780
TRINITY_DN12832_c0_g1_i2	TRINITY_DN12832_c0_g1_i2	MSTRG.1222	1	7	3.51393	-1.92065	1.45823	-1.31711	0.187801	NA	Dendrobium catenatum	GO:0003677;GO:0003700;GO:0005634;GO:0006355	Q9FK47;Q9SQQ9	Myb-related protein 1;Myb-related protein 2	MYR1;MYR2	ath:AT5G18240;ath:AT3G04030
TRINITY_DN12833_c0_g1_i1	TRINITY_DN12833_c0_g1_i1	MSTRG.1223	27	32	29.2368	-0.271712	0.944894	-0.287558	0.773685	0.951341	Dendrobium catenatum	GO:0003333;GO:0005886;GO:0006865;GO:0015171;GO:0016020;GO:0016021	Q84WE9;Q9SX98	Lysine histidine transporter-like 7;Lysine histidine transporter-like 8	LHT7;	ath:AT4G35180;ath:AT1G47670
TRINITY_DN12833_c0_g1_i2	TRINITY_DN12833_c0_g1_i2	MSTRG.1224	1	4	2.66808	-1.40928	1.03631	-1.35991	0.17386	NA	Dendrobium catenatum	GO:0003333;GO:0005886;GO:0006865;GO:0015171;GO:0016020;GO:0016021	Q9SX98;Q84WE9	Lysine histidine transporter-like 8;Lysine histidine transporter-like 7	;LHT7	ath:AT1G47670;ath:AT4G35180
TRINITY_DN12833_c0_g1_i3	TRINITY_DN12833_c0_g1_i3	MSTRG.1225	62	118	88.7969	-0.744418	1.50592	-0.494329	0.621074	0.909208	Dendrobium catenatum	GO:0003333;GO:0005886;GO:0006865;GO:0015171;GO:0016020;GO:0016021	Q9SX98;Q84WE9	Lysine histidine transporter-like 8;Lysine histidine transporter-like 7	;LHT7	ath:AT1G47670;ath:AT4G35180
TRINITY_DN12836_c0_g1_i1	TRINITY_DN12836_c0_g1_i1	MSTRG.1228	32	37	33.3949	-0.152592	0.52661	-0.289764	0.771997	0.950984	Dendrobium catenatum	GO:0003723;GO:0006397;GO:0008270;GO:0009451;GO:0009507;GO:0009536;GO:0046872;GO:1900865	Q9SY02;Q9SZT8	Pentatricopeptide repeat-containing protein At4g02750;Pentatricopeptide repeat-containing protein ELI1, chloroplastic		ath:AT4G02750;ath:AT4G37380			N	N	GH28	N	1
TRINITY_DN12836_c0_g1_i2	TRINITY_DN12836_c0_g1_i2	MSTRG.1229	149	748	416.881	-1.86662	1.18352	-1.57717	NA	NA	Dendrobium catenatum	GO:0005509;GO:0046872	Q8RYJ8;Q8RYK0	Putative calcium-binding protein CML19;Probable calcium-binding protein CML31		osa:107277351;osa:4325408	calcium-binding protein CML	Plant-pathogen interaction
TRINITY_DN12837_c0_g1_i2	TRINITY_DN12837_c0_g1_i2	MSTRG.1231	417	364	371.018	0.299089	1.21589	0.245984	0.805694	0.957807	Helianthus annuus	GO:0004497;GO:0005506;GO:0010584;GO:0016020;GO:0016021;GO:0016491;GO:0016705;GO:0018685;GO:0020037;GO:0046872;GO:0055114;GO:0080110	Q9C788;Q50EK3	Cytochrome P450 704C1;Cytochrome P450 704B1	CYP704B1	ath:AT1G69500;	long-chain fatty acid omega-monooxygenase [EC:1.14.14.80]	Fatty acid degradation;Cutin, suberine and wax biosynthesis;Metabolic pathways
TRINITY_DN12838_c0_g1_i1	TRINITY_DN12838_c0_g1_i1	MSTRG.1232	16	14	14.8512	0.28633	0.669369	0.427762	0.668825	0.922864	Trifolium subterraneum		NA	NA
TRINITY_DN12838_c0_g1_i2	TRINITY_DN12838_c0_g1_i2	MSTRG.1233	251	231	239.179	0.125832	0.342015	0.367912	0.712939	0.936092	Trifolium subterraneum		NA	NA
TRINITY_DN12838_c0_g1_i3	TRINITY_DN12838_c0_g1_i3	MSTRG.1234	6	4	4.90831	0.369413	0.825968	0.447248	0.654696	0.918807	Trifolium subterraneum		NA	NA
TRINITY_DN12844_c0_g1_i1	TRINITY_DN12844_c0_g1_i1	MSTRG.1238	6	5	5.68898	0.262564	0.740371	0.354638	0.722861	0.938265	Dendrobium catenatum	GO:0000381;GO:0003676;GO:0003723;GO:0005634;GO:0005654;GO:0005694;GO:0005730;GO:0005737;GO:0007275;GO:0016020;GO:0016607;GO:0040019;GO:0045292	Q9Y4C8;Q8R3C6	Probable RNA-binding protein 19	RBM19, Mrd1;Rbm19, 1200009A02Rik, AV302714, NPO	hsa:9904;mmu:74111	multiple RNA-binding domain-containing protein 1
TRINITY_DN12844_c0_g1_i2	TRINITY_DN12844_c0_g1_i2	MSTRG.1239	3	3	2.68743	0.15418	1.29008	0.119512	0.904869	NA	Mesangiospermae	GO:0000381;GO:0003674;GO:0003676;GO:0003723;GO:0005634;GO:0005654;GO:0005694;GO:0005730;GO:0005737;GO:0006364;GO:0007275;GO:0008150;GO:0016020;GO:0016607;GO:0019843;GO:0040019;GO:0045292;GO:1990904	Q54PB2;Q9Y4C8	Probable RNA-binding protein 19;Multiple RNA-binding domain-containing protein 1	mrd1;RBM19, Mrd1	ddi:DDB_G0284663;hsa:9904	multiple RNA-binding domain-containing protein 1
TRINITY_DN12844_c0_g1_i3	TRINITY_DN12844_c0_g1_i3	MSTRG.1240	83	119	99.3527	-0.484737	0.481685	-1.00634	0.314253	0.743818	Dendrobium catenatum	GO:0000381;GO:0003676;GO:0003723;GO:0005634;GO:0005654;GO:0005694;GO:0005730;GO:0005737;GO:0007275;GO:0016020;GO:0016607;GO:0040019;GO:0045292	Q8R3C6;Q9Y4C8	Probable RNA-binding protein 19	Rbm19, 1200009A02Rik, AV302714, NPO;RBM19, Mrd1	mmu:74111;hsa:9904	multiple RNA-binding domain-containing protein 1
TRINITY_DN12847_c0_g1_i1	TRINITY_DN12847_c0_g1_i1	MSTRG.1241	11	5	7.78848	1.14717	0.763548	1.50242	0.132989	0.536955	Dendrobium catenatum	GO:0000338;GO:0005515;GO:0005634;GO:0005737;GO:0006508;GO:0007275;GO:0008180;GO:0008233;GO:0008237;GO:0009585;GO:0009733;GO:0010017;GO:0010093;GO:0010100;GO:0010387;GO:0010971;GO:0016787;GO:0019784;GO:0031347;GO:0045732;GO:0046872;GO:2000082	Q8LAZ7;Q9FVU9	COP9 signalosome complex subunit 5a;COP9 signalosome complex subunit 5b	CSN5A;CSN5B	ath:AT1G22920;ath:AT1G71230	COP9 signalosome complex subunit 5 [EC:3.4.-.-]
TRINITY_DN12847_c0_g1_i2	TRINITY_DN12847_c0_g1_i2	MSTRG.1242	69	2	39.2191	4.35643	1.30897	3.32813	NA	NA	Epidendroideae	GO:0000338;GO:0005515;GO:0005634;GO:0005737;GO:0006508;GO:0007275;GO:0008180;GO:0008233;GO:0008237;GO:0009585;GO:0009733;GO:0010017;GO:0010093;GO:0010100;GO:0010387;GO:0010971;GO:0016787;GO:0019784;GO:0031347;GO:0045732;GO:0046872;GO:2000082	Q8LAZ7;Q9FVU9	COP9 signalosome complex subunit 5a;COP9 signalosome complex subunit 5b	CSN5A;CSN5B	ath:AT1G22920;ath:AT1G71230	COP9 signalosome complex subunit 5 [EC:3.4.-.-]
TRINITY_DN12847_c0_g1_i3	TRINITY_DN12847_c0_g1_i3	MSTRG.1243	313	352	316.284	-0.191951	1.20197	-0.159697	0.87312	0.975735	Dendrobium catenatum	GO:0000338;GO:0005515;GO:0005634;GO:0005737;GO:0006508;GO:0007275;GO:0008180;GO:0008233;GO:0008237;GO:0009585;GO:0009733;GO:0010017;GO:0010093;GO:0010100;GO:0010387;GO:0010971;GO:0016787;GO:0019784;GO:0031347;GO:0045732;GO:0046872;GO:2000082	Q9FVU9;Q8LAZ7	COP9 signalosome complex subunit 5b;COP9 signalosome complex subunit 5a	CSN5B;CSN5A	ath:AT1G71230;ath:AT1G22920	COP9 signalosome complex subunit 5 [EC:3.4.-.-]
TRINITY_DN12856_c0_g1_i2	TRINITY_DN12856_c0_g1_i2	MSTRG.1249	1	3	1.96972	-0.586344	1.48702	-0.394307	0.693354	NA	Arecaceae	GO:0003674;GO:0008150;GO:0009507;GO:0009523;GO:0009535;GO:0009536;GO:0009579;GO:0015979;GO:0016020;GO:0016021	O49668;Q9LTD9	Uncharacterized protein PAM68-like;Protein PAM68, chloroplastic	PAM68;	ath:AT4G19100;ath:AT5G52780
TRINITY_DN12857_c0_g1_i1	TRINITY_DN12857_c0_g1_i1	MSTRG.1250	9	10	9.54526	-0.137487	0.936393	-0.146826	0.883269	0.977383	rosids	GO:0003677;GO:0003700;GO:0005634;GO:0006355;GO:0007275;GO:0008285;GO:0009751;GO:0030154;GO:0035987;GO:0043565;GO:0044212;GO:0045597;GO:0045892;GO:0045893;GO:0048226;GO:0050801;GO:2000067	Q9M2Y9;Q9FKL2	Transcription factor RAX3;Transcription factor MYB36	MYB84;MYB36	ath:AT3G49690;ath:AT5G57620	transcription factor MYB, plant
TRINITY_DN12860_c0_g1_i1	TRINITY_DN12860_c0_g1_i1	MSTRG.1252	3	3	3.05615	-0.148774	0.941176	-0.158073	0.874399	NA	Dendrobium catenatum	GO:0000723;GO:0000781;GO:0003677;GO:0003697;GO:0005515;GO:0005634;GO:0005694;GO:0010833;GO:0042162;GO:0045740;GO:1990879	D0EL35	CST complex subunit CTC1	CTC1	ath:AT4G09680
TRINITY_DN12866_c0_g2_i1	TRINITY_DN12866_c0_g2_i1	MSTRG.1256	654	313	479	1.07814	0.39321	2.7419	0.00610846	0.0951559	Epidendroideae		NA	NA
TRINITY_DN12871_c0_g1_i1	TRINITY_DN12871_c0_g1_i1	MSTRG.1261	6	17	10.7249	-1.22251	1.12563	-1.08607	0.277449	0.71689	Phalaenopsis equestris	GO:0000166;GO:0003723;GO:0005739;GO:0005743;GO:0016020	Q8GW57;Q8LE47	Pentatricopeptide repeat-containing protein At1g80150, mitochondrial;Pentatricopeptide repeat-containing protein At1g61870, mitochondrial	;PPR336	ath:AT1G80150;ath:AT1G61870
TRINITY_DN12871_c0_g1_i2	TRINITY_DN12871_c0_g1_i2	MSTRG.1262	1	3	2.08732	-0.682023	1.43805	-0.47427	0.635307	NA	Phalaenopsis equestris	GO:0000166;GO:0003723;GO:0005739;GO:0005743;GO:0016020	Q8GW57;Q8LE47	Pentatricopeptide repeat-containing protein At1g80150, mitochondrial;Pentatricopeptide repeat-containing protein At1g61870, mitochondrial	;PPR336	ath:AT1G80150;ath:AT1G61870
TRINITY_DN12872_c0_g1_i1	TRINITY_DN12872_c0_g1_i1	MSTRG.1263	22	17	19.0704	0.425104	0.460063	0.924012	0.35548	0.777323	Dendrobium catenatum	GO:0003676;GO:0003723;GO:0005618;GO:0005634;GO:0005654;GO:0005730;GO:0005829;GO:0006396;GO:0034470;GO:1990904	Q0V7U7;Q93ZV7	La protein 1;La protein 2	La2;La1	ath:AT1G79880;ath:AT4G32720	lupus La protein
TRINITY_DN12872_c0_g1_i2	TRINITY_DN12872_c0_g1_i2	MSTRG.1264	801	811	793.269	-0.00740561	0.396325	-0.0186857	0.985092	0.997817	Dendrobium catenatum	GO:0003676;GO:0003723;GO:0005618;GO:0005634;GO:0005654;GO:0005730;GO:0005829;GO:0006396;GO:0034470;GO:1990904	Q0V7U7;Q93ZV7	La protein 1;La protein 2	La2;La1	ath:AT1G79880;ath:AT4G32720	lupus La protein
TRINITY_DN12874_c0_g1_i1	TRINITY_DN12874_c0_g1_i1	MSTRG.1265	69	42	54.998	0.730144	0.456445	1.59963	0.10968	0.494148	Dendrobium catenatum	GO:0004435;GO:0005737;GO:0005829;GO:0005886;GO:0006629;GO:0007165;GO:0008081;GO:0016020;GO:0016042;GO:0016787;GO:0032959;GO:0035556;GO:0048015;GO:0051209	Q8GV43;Q944C1	Phosphoinositide phospholipase C 6;Phosphoinositide phospholipase C 4	;PLC4	ath:AT2G40116;ath:AT5G58700	phosphatidylinositol phospholipase C, delta [EC:3.1.4.11]	Inositol phosphate metabolism;Metabolic pathways;Phosphatidylinositol signaling system
TRINITY_DN12874_c0_g1_i3	TRINITY_DN12874_c0_g1_i3	MSTRG.1267	63	1	35.7983	3.15267	1.60019	1.97019	NA	NA	Dendrobium catenatum	GO:0004435;GO:0005737;GO:0005829;GO:0005886;GO:0006629;GO:0007165;GO:0008081;GO:0016020;GO:0016042;GO:0016787;GO:0032959;GO:0035556;GO:0048015;GO:0051209	Q944C1;Q9LY51	Phosphoinositide phospholipase C 7;Phosphoinositide phospholipase C 4	PLC4;	ath:AT5G58700;ath:AT3G55940	phosphatidylinositol phospholipase C, delta [EC:3.1.4.11]	Inositol phosphate metabolism;Metabolic pathways;Phosphatidylinositol signaling system
TRINITY_DN12876_c0_g1_i1	TRINITY_DN12876_c0_g1_i1	MSTRG.1269	15	24	18.417	-0.551327	0.697333	-0.790624	0.429164	0.823612	Dendrobium catenatum	GO:0000943;GO:0003676;GO:0003964;GO:0004190;GO:0004518;GO:0004519;GO:0006278;GO:0006310;GO:0006508;GO:0008233;GO:0015074;GO:0016740;GO:0016787;GO:0046872;GO:0090305	Q94HW2;Q9ZT94	Retrovirus-related Pol polyprotein from transposon RE1;Retrovirus-related Pol polyprotein from transposon RE2		;
TRINITY_DN12879_c0_g1_i1	TRINITY_DN12879_c0_g1_i1	MSTRG.1270	580	250	407.792	1.24939	0.641359	1.94804	0.0514103	0.342532	Dendrobium catenatum	GO:0000166;GO:0005737;GO:0005829;GO:0009853;GO:0009854;GO:0016491;GO:0016616;GO:0016618;GO:0030267;GO:0047995;GO:0051287;GO:0055114;GO:0102742	Q9CA90;Q65CJ7	Hydroxyphenylpyruvate reductase;Glyoxylate/hydroxypyruvate reductase A HPR2	;HPPR	ath:AT1G79870;ag:CAD47810	glyoxylate/hydroxypyruvate reductase [EC:1.1.1.79 1.1.1.81];hydroxyphenylpyruvate reductase [EC:1.1.1.237]	Glycine, serine and threonine metabolism;Glyoxylate and dicarboxylate metabolism;Metabolic pathways;Biosynthesis of secondary metabolites;Carbon metabolism
TRINITY_DN12879_c0_g1_i2	TRINITY_DN12879_c0_g1_i2	MSTRG.1271	9	3	5.74967	1.60072	0.976041	1.64001	0.101003	0.477339	Epidendroideae	GO:0000166;GO:0005737;GO:0005829;GO:0009853;GO:0009854;GO:0016491;GO:0016616;GO:0016618;GO:0030267;GO:0047995;GO:0051287;GO:0055114;GO:0102742	Q9CA90;Q65CJ7	Glyoxylate/hydroxypyruvate reductase A HPR2;Hydroxyphenylpyruvate reductase	;HPPR	ath:AT1G79870;ag:CAD47810	glyoxylate/hydroxypyruvate reductase [EC:1.1.1.79 1.1.1.81];hydroxyphenylpyruvate reductase [EC:1.1.1.237]	Glycine, serine and threonine metabolism;Glyoxylate and dicarboxylate metabolism;Metabolic pathways;Biosynthesis of secondary metabolites;Carbon metabolism
TRINITY_DN12880_c0_g1_i1	TRINITY_DN12880_c0_g1_i1	MSTRG.1272	28	37	32.0552	-0.383194	0.603516	-0.634937	0.52547	0.874048	Dendrobium catenatum		NA	NA
TRINITY_DN12883_c0_g1_i1	TRINITY_DN12883_c0_g1_i1	MSTRG.1274	312	261	280.428	0.346742	0.669596	0.517838	0.604571	0.903943	Phalaenopsis equestris		NA	NA
TRINITY_DN12886_c0_g1_i1	TRINITY_DN12886_c0_g1_i1	MSTRG.1276	779	1348	1044.68	-0.74284	0.441005	-1.68443	0.0920996	0.458727	Dendrobium catenatum	GO:0003846;GO:0004622;GO:0005783;GO:0005794;GO:0005886;GO:0006629;GO:0006631;GO:0006633;GO:0006979;GO:0009506;GO:0009809;GO:0010043;GO:0016020;GO:0016042;GO:0016787;GO:0042542;GO:0046686;GO:0047372;GO:0090430	A0QNZ7;Q9C942	Monoacylglycerol lipase;Caffeoylshikimate esterase	;LysoPL2	msm:MSMEG_0220;ath:AT1G52760	;caffeoylshikimate esterase [EC:3.1.1.-]	Phenylpropanoid biosynthesis;Metabolic pathways;Biosynthesis of secondary metabolites
TRINITY_DN12888_c0_g1_i1	TRINITY_DN12888_c0_g1_i1	MSTRG.1278	6	12	8.43469	-0.879591	0.85424	-1.02968	0.303162	0.736571	Apostasia shenzhenica	GO:0009725;GO:0009744;GO:0016020;GO:0016021;GO:0038023	Q9SZG0;Q10PI5	Heptahelical transmembrane protein 4;Heptahelical transmembrane protein ADIPOR3	HHP4;	ath:AT4G37680;osa:4332161	adiponectin receptor
TRINITY_DN12888_c0_g1_i2	TRINITY_DN12888_c0_g1_i2	MSTRG.1279	725	1364	1016.18	-0.87152	0.327263	-2.66306	0.00774345	0.110003	Dendrobium catenatum	GO:0009725;GO:0009744;GO:0016020;GO:0016021;GO:0038023	Q10PI5;Q9SZG0	Heptahelical transmembrane protein 4;Heptahelical transmembrane protein ADIPOR3	;HHP4	osa:4332161;ath:AT4G37680	adiponectin receptor
TRINITY_DN12890_c0_g1_i3	TRINITY_DN12890_c0_g1_i3	MSTRG.1280	19	23	20.6216	-0.302368	0.565622	-0.534577	0.592943	0.900756	Dendrobium catenatum		NA	NA
TRINITY_DN12894_c0_g3_i1	TRINITY_DN12894_c0_g3_i1	MSTRG.1281	2	4	2.57279	-0.831131	1.19582	-0.695029	0.487037	NA	Vitis vinifera	GO:0000943;GO:0003676;GO:0003964;GO:0004190;GO:0004518;GO:0004519;GO:0006278;GO:0006310;GO:0006508;GO:0008233;GO:0015074;GO:0016740;GO:0016787;GO:0046872;GO:0090305	Q9ZT94;Q94HW2	Retrovirus-related Pol polyprotein from transposon RE1;Retrovirus-related Pol polyprotein from transposon RE2		;
TRINITY_DN12896_c0_g1_i1	TRINITY_DN12896_c0_g1_i1	MSTRG.1282	53	90	70.0019	-0.751436	0.385137	-1.95109	0.0510468	0.341847	Phalaenopsis equestris	GO:0003674;GO:0005739	Q9M8M3;Q9LFQ4	Pentatricopeptide repeat-containing protein At5g15010, mitochondrial;Pentatricopeptide repeat-containing protein At1g80550, mitochondrial		ath:AT1G80550;ath:AT5G15010
TRINITY_DN12898_c0_g1_i2	TRINITY_DN12898_c0_g1_i2	MSTRG.1285	65	49	53.7821	0.427446	1.04582	0.408718	0.682747	0.928875	Dendrobium catenatum	GO:0000166;GO:0003824;GO:0004789;GO:0005524;GO:0005829;GO:0008152;GO:0008902;GO:0008972;GO:0009228;GO:0009229;GO:0009507;GO:0009536;GO:0009570;GO:0016301;GO:0016310;GO:0016740;GO:0046872	Q2QWK9;Q5M731	Probable thiamine biosynthetic bifunctional enzyme, chloroplastic;Thiamine biosynthetic bifunctional enzyme TH1, chloroplastic	;TH1	osa:4351707;ath:AT1G22940	hydroxymethylpyrimidine kinase / phosphomethylpyrimidine kinase / thiamine-phosphate diphosphorylase [EC:2.7.1.49 2.7.4.7 2.5.1.3]	Thiamine metabolism;Metabolic pathways
TRINITY_DN12908_c0_g1_i3	TRINITY_DN12908_c0_g1_i3	MSTRG.1292	528	683	594.121	-0.334256	0.324728	-1.02934	0.303319	0.736571	Epidendroideae	GO:0005515;GO:0005737;GO:0005777;GO:0005778;GO:0005829;GO:0006625;GO:0007031;GO:0015031;GO:0016020;GO:0042802	Q9SRQ3;Q94EI3	Peroxisome biogenesis protein 19-1;Peroxisome biogenesis protein 19-2	PEX19-1;PEX19-2	ath:AT3G03490;ath:AT5G17550	peroxin-19	Peroxisome
TRINITY_DN12910_c0_g1_i1	TRINITY_DN12910_c0_g1_i1	MSTRG.1296	18	56	37.9176	-1.34281	1.19408	-1.12456	0.260777	0.699956	Brachypodium distachyon		NA	NA
TRINITY_DN12912_c0_g1_i1	TRINITY_DN12912_c0_g1_i1	MSTRG.1297	2	2	2.16601	-0.144383	1.05922	-0.136311	0.891576	NA	Dendrobium catenatum	GO:0000166;GO:0004672;GO:0004674;GO:0004675;GO:0005515;GO:0005524;GO:0005886;GO:0006468;GO:0006952;GO:0007178;GO:0016020;GO:0016021;GO:0016301;GO:0016310;GO:0016740	Q9LDZ5;Q9LFG1	Probable serine/threonine-protein kinase PBL21;Putative leucine-rich repeat receptor-like serine/threonine-protein kinase At3g53590	ASG5	ath:AT1G20650;
TRINITY_DN12912_c0_g1_i2	TRINITY_DN12912_c0_g1_i2	MSTRG.1298	3	2	2.4273	0.781526	1.14566	0.682162	0.495136	NA	Dendrobium catenatum	GO:0000166;GO:0004672;GO:0004674;GO:0004675;GO:0005515;GO:0005524;GO:0005886;GO:0006468;GO:0006952;GO:0007178;GO:0016020;GO:0016021;GO:0016301;GO:0016310;GO:0016740	Q9LDZ5;Q9LFG1	Putative leucine-rich repeat receptor-like serine/threonine-protein kinase At3g53590;Probable serine/threonine-protein kinase PBL21	ASG5	ath:AT1G20650;
TRINITY_DN12918_c0_g1_i1	TRINITY_DN12918_c0_g1_i1	MSTRG.1304	18	102	59.1445	-2.24508	0.815396	-2.75336	0.00589869	0.0929099	Dendrobium catenatum		NA	NA
TRINITY_DN12920_c0_g1_i1	TRINITY_DN12920_c0_g1_i1	MSTRG.1306	292	300	288.374	-0.00885651	0.287458	-0.0308097	0.975421	0.996155	Phalaenopsis equestris	GO:0004197;GO:0004843;GO:0006508;GO:0006511;GO:0008233;GO:0008234;GO:0016020;GO:0016021;GO:0016579;GO:0016787;GO:0036459;GO:0046872	Q9SJA1;Q67XW5	Ubiquitin carboxyl-terminal hydrolase 18;Ubiquitin carboxyl-terminal hydrolase 19	UBP19;UBP18	ath:AT2G24640;ath:AT4G31670	ubiquitin carboxyl-terminal hydrolase 36/42 [EC:3.4.19.12]
TRINITY_DN12924_c0_g1_i2	TRINITY_DN12924_c0_g1_i2	MSTRG.1309	19	47	32.0492	-1.08753	1.19941	-0.906717	0.364557	0.782921	Phalaenopsis equestris	GO:0003690;GO:0006353;GO:0006355;GO:0006970;GO:0009506;GO:0009507;GO:0009536;GO:0009651;GO:0009658;GO:0009737;GO:0032502	F4JVI3;F4IHL3	Transcription termination factor MTERF2, chloroplastic;Transcription termination factor MTERF5, chloroplastic	MDA1;EMB2219	ath:AT4G14605;ath:AT2G21710	mTERF domain-containing protein, mitochondrial
TRINITY_DN12924_c0_g1_i3	TRINITY_DN12924_c0_g1_i3	MSTRG.1310	21	3	11.2546	1.97316	1.51699	1.30071	NA	NA	Phalaenopsis equestris	GO:0003690;GO:0006353;GO:0006355;GO:0006970;GO:0009506;GO:0009507;GO:0009536;GO:0009651;GO:0009658;GO:0009737;GO:0032502	F4IHL3;F4JVI3	Transcription termination factor MTERF2, chloroplastic;Transcription termination factor MTERF5, chloroplastic	EMB2219;MDA1	ath:AT2G21710;ath:AT4G14605	mTERF domain-containing protein, mitochondrial
TRINITY_DN12925_c0_g1_i1	TRINITY_DN12925_c0_g1_i1	MSTRG.1311	319	351	329.494	-0.127378	0.278112	-0.45801	0.646945	0.916299	Dendrobium catenatum		NA	NA
TRINITY_DN12927_c0_g1_i1	TRINITY_DN12927_c0_g1_i1	MSTRG.1315	5	5	5.19724	-0.0871524	0.83705	-0.104119	0.917075	0.983	Dendrobium catenatum	GO:0004518;GO:0005515;GO:0005634;GO:0005737;GO:0006397;GO:0010197;GO:0016180;GO:0016787;GO:0090305	Q8GUU3;Q54YL3	Cleavage and polyadenylation specificity factor subunit 3-II;Integrator complex subunit 11 homolog	CPSF73-II;ints11	ath:AT2G01730;ddi:DDB_G0278189	integrator complex subunit 11 [EC:3.1.27.-]
TRINITY_DN12927_c0_g1_i3	TRINITY_DN12927_c0_g1_i3	MSTRG.1317	8	0	4.29894	2.73823	1.62166	1.68853	NA	NA	Dendrobium catenatum	GO:0004518;GO:0005515;GO:0005634;GO:0005737;GO:0006397;GO:0010197;GO:0016180;GO:0016787;GO:0090305	Q8GUU3;Q54YL3	Integrator complex subunit 11 homolog;Cleavage and polyadenylation specificity factor subunit 3-II	CPSF73-II;ints11	ath:AT2G01730;ddi:DDB_G0278189	integrator complex subunit 11 [EC:3.1.27.-]
TRINITY_DN12928_c0_g1_i1	TRINITY_DN12928_c0_g1_i1	MSTRG.1318	859	1090	951.037	-0.328065	0.304183	-1.07851	0.280806	0.719206	Dendrobium catenatum	GO:0000160;GO:0003677;GO:0003700;GO:0005634;GO:0006355;GO:0007165;GO:0009736	Q8H7S7;A2XE31	Two-component response regulator ORR21		osa:4332111;	two-component response regulator ARR-B family	Plant hormone signal transduction
TRINITY_DN12929_c0_g1_i1	TRINITY_DN12929_c0_g1_i1	MSTRG.1319	171	196	179.92	-0.172401	0.306799	-0.561933	0.574161	0.89287	Dendrobium catenatum	GO:0000070;GO:0000166;GO:0000796;GO:0005524;GO:0005634;GO:0005694;GO:0005737;GO:0007049;GO:0007059;GO:0007076;GO:0009793;GO:0030261;GO:0046982;GO:0051276;GO:0051301;GO:0051321	Q9FJL0;Q54LV0	Structural maintenance of chromosomes protein 4	SMC3;smc4	ath:AT5G48600;ddi:DDB_G0286403	structural maintenance of chromosome 4
TRINITY_DN12933_c0_g1_i1	TRINITY_DN12933_c0_g1_i1	MSTRG.1323	90	83	85.2378	0.146019	0.312278	0.467591	0.640077	0.91335	Dendrobium catenatum	GO:0004842;GO:0005737;GO:0008270;GO:0016567;GO:0016740;GO:0046872;GO:0061630;GO:0090378	P0CH30;Q8LPN7	E3 ubiquitin-protein ligase RING1;E3 ubiquitin-protein ligase RING1-like		;ath:AT3G19950	E3 ubiquitin-protein ligase RNF115/126 [EC:2.3.2.27]
TRINITY_DN12933_c0_g1_i2	TRINITY_DN12933_c0_g1_i2	MSTRG.1324	4	6	4.76209	-0.473402	0.774404	-0.611311	0.540994	0.879133	Dendrobium catenatum	GO:0004842;GO:0005737;GO:0008270;GO:0016567;GO:0016740;GO:0046872;GO:0061630;GO:0090378	Q8LPN7;P0CH30	E3 ubiquitin-protein ligase RING1;E3 ubiquitin-protein ligase RING1-like		ath:AT3G19950;	E3 ubiquitin-protein ligase RNF115/126 [EC:2.3.2.27]
TRINITY_DN12940_c0_g2_i1	TRINITY_DN12940_c0_g2_i1	MSTRG.1329	18	21	18.8935	-0.182532	0.452855	-0.403068	0.686898	0.929548	Dendrobium catenatum	GO:0000122;GO:0000981;GO:0003677;GO:0003700;GO:0005515;GO:0005634;GO:0005667;GO:0005737;GO:0006355;GO:0007049;GO:0008134;GO:0008284;GO:0009733;GO:0010090;GO:0043565;GO:0045893;GO:0045944;GO:0046983;GO:0051302;GO:0051446;GO:0051726;GO:0090575	Q9FNY0;Q9FV71	Transcription factor E2FA;Transcription factor E2FB	E2F3;E2F1	ath:AT2G36010;ath:AT5G22220	transcription factor E2F3
TRINITY_DN12941_c0_g1_i1	TRINITY_DN12941_c0_g1_i1	MSTRG.1330	4	10	6.68278	-1.18509	0.925405	-1.28062	0.200328	0.636086	Dendrobium catenatum		NA	NA
TRINITY_DN12941_c0_g1_i2	TRINITY_DN12941_c0_g1_i2	MSTRG.1331	2	9	5.38018	-1.69445	1.12466	-1.50663	0.131905	0.534677	Dendrobium catenatum		NA	NA
TRINITY_DN12944_c0_g1_i1	TRINITY_DN12944_c0_g1_i1	MSTRG.1333	9	5	6.82113	0.754949	0.73638	1.02522	0.305261	0.73683	Dendrobium catenatum	GO:0006662;GO:0009507;GO:0009534;GO:0009535;GO:0009536;GO:0009570;GO:0009579;GO:0010190;GO:0015035;GO:0016020;GO:0016671;GO:0031977;GO:0045454;GO:0055114	Q7Y0D4;O23166	Thioredoxin-like protein HCF164, chloroplastic	;HCF164	osa:4334234;ath:AT4G37200
TRINITY_DN12944_c0_g1_i2	TRINITY_DN12944_c0_g1_i2	MSTRG.1334	133	165	147.021	-0.287818	0.333236	-0.863707	0.387749	0.797248	Dendrobium catenatum	GO:0006662;GO:0009507;GO:0009534;GO:0009535;GO:0009536;GO:0009570;GO:0009579;GO:0010190;GO:0015035;GO:0016020;GO:0016671;GO:0031977;GO:0045454;GO:0055114	Q7Y0D4;O23166	Thioredoxin-like protein HCF164, chloroplastic	;HCF164	osa:4334234;ath:AT4G37200
TRINITY_DN12945_c0_g1_i1	TRINITY_DN12945_c0_g1_i1	MSTRG.1335	46	28	36.1238	0.657324	0.707881	0.92858	0.353107	0.775152	Dendrobium catenatum	GO:0004620;GO:0005783;GO:0005829;GO:0006629;GO:0008374;GO:0008970;GO:0009395;GO:0016020;GO:0016042;GO:0016740;GO:0016746;GO:0016787;GO:0031090;GO:0043231;GO:0052739;GO:0052740	Q93V61;Q71N54	Phospholipase A(1) LCAT3;Lecithin-cholesterol acyltransferase-like 4	LCAT3;	ath:AT3G03310;ath:AT4G19860	phospholipase A1 [EC:3.1.1.32]	Glycerophospholipid metabolism;alpha-Linolenic acid metabolism;Metabolic pathways;Biosynthesis of secondary metabolites
TRINITY_DN12947_c0_g1_i1	TRINITY_DN12947_c0_g1_i1	MSTRG.1338	44	34	37.7334	0.39815	0.568033	0.700928	0.483348	0.853714	Dendrobium catenatum	GO:0000209;GO:0000289;GO:0003676;GO:0003723;GO:0004842;GO:0005515;GO:0005634;GO:0005737;GO:0005829;GO:0010498;GO:0010629;GO:0016567;GO:0030014;GO:0030015;GO:0031087;GO:0032968;GO:0046872;GO:0061630	P34909;Q09818	Putative general negative regulator of transcription C16C9.04c;General negative regulator of transcription subunit 4	MOT2, NOT4, SIG1;mot2	sce:YER068W;spo:SPAC16C9.04c	CCR4-NOT transcription complex subunit 4 [EC:2.3.2.27]	RNA degradation
TRINITY_DN12948_c0_g1_i1	TRINITY_DN12948_c0_g1_i1	MSTRG.1340	650	3031	1743.03	-1.94056	0.942869	-2.05814	0.0395767	0.29873	Dendrobium catenatum	GO:0005768;GO:0005794;GO:0005802;GO:0005975;GO:0016020;GO:0016021;GO:0016853;GO:0032580;GO:0033481;GO:0050378;GO:0050829;GO:0050832	Q9M0B6;O81312	UDP-glucuronate 4-epimerase 1;UDP-glucuronate 4-epimerase 3	GAE1;GAE3	ath:AT4G30440;ath:AT4G00110	UDP-glucuronate 4-epimerase [EC:5.1.3.6]	Amino sugar and nucleotide sugar metabolism;Metabolic pathways
TRINITY_DN12951_c0_g1_i1	TRINITY_DN12951_c0_g1_i1	MSTRG.1344	70	68	64.7658	0.116203	1.07727	0.107868	NA	NA	Dendrobium catenatum	GO:0004842;GO:0010200;GO:0016567;GO:0016740;GO:0046686;GO:0046872	Q9SUS4;Q9SUS5	E3 ubiquitin-protein ligase RHA1B;Probable E3 ubiquitin-protein ligase RHA1A	RHA1A;RHA1B	ath:AT4G11370;ath:AT4G11360	RING-H2 zinc finger protein RHA1
TRINITY_DN12955_c0_g1_i1	TRINITY_DN12955_c0_g1_i1	MSTRG.1347	1	5	3.08222	-1.68282	1.11367	-1.51105	0.130775	NA	Gossypium	GO:0000747;GO:0005515;GO:0005634;GO:0005737;GO:0006511;GO:0007346;GO:0008150;GO:0009846;GO:0019005;GO:0030674;GO:0031145	O48716;P87060	WD repeat-containing protein pop1;Protein JINGUBANG		ath:AT2G26490;
TRINITY_DN12957_c0_g1_i2	TRINITY_DN12957_c0_g1_i2	MSTRG.1349	114	93	101.978	0.307346	0.276091	1.11321	0.26562	0.70426	Dendrobium catenatum	GO:0000139;GO:0000149;GO:0005484;GO:0005789;GO:0005794;GO:0005801;GO:0005829;GO:0006623;GO:0006888;GO:0006891;GO:0006896;GO:0012507;GO:0015031;GO:0016020;GO:0016021;GO:0016192;GO:0031201;GO:0031902;GO:0042147;GO:0045088;GO:0048280;GO:0050708	Q9SJL6;Q9FK28	Membrin-12;Membrin-11	MEMB11;MEMB12	ath:AT2G36900;ath:AT5G50440	golgi SNAP receptor complex member 2	SNARE interactions in vesicular transport
TRINITY_DN12959_c0_g1_i1	TRINITY_DN12959_c0_g1_i1	MSTRG.1350	128	152	138.19	-0.224286	0.353373	-0.6347	0.525624	0.874048	Phalaenopsis equestris	GO:0000123;GO:0001501;GO:0005515;GO:0005634;GO:0005654;GO:0005671;GO:0006325;GO:0031175;GO:0035064;GO:0035097;GO:0035948;GO:0042393;GO:0042800;GO:0043687;GO:0043966;GO:0043981;GO:0043982;GO:0043984;GO:0043995;GO:0043996;GO:0044666;GO:0045652;GO:0046972;GO:0048188;GO:0051568;GO:0071339;GO:0080008	P61964;Q9SY00	WD repeat-containing protein 5;COMPASS-like H3K4 histone methylase component WDR5B	WDR5, BIG-3, CFAP89, SWD3;WDR5b	hsa:11091;ath:AT4G02730	COMPASS component SWD3	Cushing syndrome
TRINITY_DN12967_c0_g1_i1	TRINITY_DN12967_c0_g1_i1	MSTRG.1356	7	10	8.7401	-0.390263	0.898033	-0.434575	0.663871	0.921431	Musa acuminata subsp. malaccensis	GO:0000977;GO:0003677;GO:0003700;GO:0005515;GO:0005634;GO:0005737;GO:0006355;GO:0007275;GO:0008134;GO:0009409;GO:0009739;GO:0009908;GO:0009909;GO:0009911;GO:0010048;GO:0010076;GO:0010077;GO:0010082;GO:0010228;GO:0030154;GO:0040008;GO:0043565;GO:0044212;GO:0045893;GO:0045944;GO:0046983;GO:2000012	Q38838;O64645	Agamous-like MADS-box protein AGL14;MADS-box protein SOC1	AGL14;AGL20	ath:AT4G11880;ath:AT2G45660
TRINITY_DN12968_c0_g1_i1	TRINITY_DN12968_c0_g1_i1	MSTRG.1358	7	3	4.71947	1.00471	1.03713	0.968742	0.332674	0.757719	Dendrobium catenatum	GO:0004252;GO:0005576;GO:0005615;GO:0006508;GO:0008233;GO:0008236;GO:0009567;GO:0016787	Q9STQ2;Q9ZSB1	Subtilisin-like protease SBT3.10;Subtilisin-like protease SBT3.18	UNE17;	ath:AT4G26330;ath:AT4G10530
TRINITY_DN12970_c0_g1_i2	TRINITY_DN12970_c0_g1_i2	MSTRG.1360	2	1	1.60884	1.06158	1.26945	0.836247	0.403016	NA	Mesangiospermae	GO:0000166;GO:0004163;GO:0005524;GO:0005777;GO:0005829;GO:0006629;GO:0006694;GO:0008202;GO:0008299;GO:0016126;GO:0016829;GO:0016831;GO:0019287;GO:0042802	O23722;F4JCU3	Diphosphomevalonate decarboxylase MVD1, peroxisomal;Diphosphomevalonate decarboxylase MVD2, peroxisomal	MVD1;	ath:AT2G38700;ath:AT3G54250	diphosphomevalonate decarboxylase [EC:4.1.1.33]	Terpenoid backbone biosynthesis;Metabolic pathways;Biosynthesis of secondary metabolites
TRINITY_DN12970_c0_g1_i3	TRINITY_DN12970_c0_g1_i3	MSTRG.1361	28	27	27.5344	0.073015	0.563471	0.129581	0.896898	0.979775	Phalaenopsis equestris	GO:0000166;GO:0004163;GO:0005524;GO:0005777;GO:0005829;GO:0006629;GO:0006694;GO:0008202;GO:0008299;GO:0016126;GO:0016829;GO:0016831;GO:0019287;GO:0042802	F4JCU3;O23722	Diphosphomevalonate decarboxylase MVD1, peroxisomal;Diphosphomevalonate decarboxylase MVD2, peroxisomal	;MVD1	ath:AT3G54250;ath:AT2G38700	diphosphomevalonate decarboxylase [EC:4.1.1.33]	Terpenoid backbone biosynthesis;Metabolic pathways;Biosynthesis of secondary metabolites
TRINITY_DN12970_c0_g1_i4	TRINITY_DN12970_c0_g1_i4	MSTRG.1362	6	8	6.64879	-0.364302	0.737635	-0.493878	0.621393	0.909362	Dendrobium catenatum	GO:0000166;GO:0004163;GO:0005524;GO:0005777;GO:0005829;GO:0006629;GO:0006694;GO:0008202;GO:0008299;GO:0016126;GO:0016829;GO:0016831;GO:0019287;GO:0042802	F4JCU3;O23722	Diphosphomevalonate decarboxylase MVD1, peroxisomal;Diphosphomevalonate decarboxylase MVD2, peroxisomal	;MVD1	ath:AT3G54250;ath:AT2G38700	diphosphomevalonate decarboxylase [EC:4.1.1.33]	Terpenoid backbone biosynthesis;Metabolic pathways;Biosynthesis of secondary metabolites
TRINITY_DN12972_c0_g1_i1	TRINITY_DN12972_c0_g1_i1	MSTRG.1363	2	4	2.70678	-0.871989	1.28624	-0.677937	0.497812	NA	Epidendroideae		NA	NA
TRINITY_DN12972_c0_g1_i2	TRINITY_DN12972_c0_g1_i2	MSTRG.1364	4	3	3.26594	0.298544	0.947628	0.315043	0.752729	NA	Epidendroideae		NA	NA
TRINITY_DN12972_c0_g1_i3	TRINITY_DN12972_c0_g1_i3	MSTRG.1365	87	167	122.403	-0.905043	0.619925	-1.45992	0.144311	0.55784	Phalaenopsis equestris		NA	NA
TRINITY_DN12973_c0_g1_i1	TRINITY_DN12973_c0_g1_i1	MSTRG.1366	125	125	114.012	0.0162361	1.36012	0.0119373	0.990476	0.998098	Pyrus x bretschneideri	GO:0000166;GO:0005524;GO:0006952;GO:0043531	Q7XA40;Q9LRR5	Putative disease resistance protein At3g14460;Putative disease resistance protein RGA3		;ath:AT3G14460
TRINITY_DN12975_c0_g1_i1	TRINITY_DN12975_c0_g1_i1	MSTRG.1368	2	2	2.02902	-0.0885693	1.38832	-0.0637959	0.949133	NA	Dendrobium catenatum	GO:0000019;GO:0000166;GO:0000717;GO:0003676;GO:0003677;GO:0003684;GO:0004003;GO:0004386;GO:0004672;GO:0005515;GO:0005524;GO:0005634;GO:0005675;GO:0005737;GO:0005819;GO:0005856;GO:0006139;GO:0006281;GO:0006289;GO:0006366;GO:0006468;GO:0006974;GO:0006979;GO:0007059;GO:0008022;GO:0008026;GO:0008094;GO:0008353;GO:0009408;GO:0009411;GO:0016787;GO:0016818;GO:0033683;GO:0035315;GO:0043139;GO:0043141;GO:…	Q8W4M7;A6QLJ0	General transcription and DNA repair factor IIH helicase subunit XPD	UVH6;ERCC2	ath:AT1G03190;bta:100125238	DNA excision repair protein ERCC-2 [EC:3.6.4.12]	Basal transcription factors;Nucleotide excision repair
TRINITY_DN12979_c0_g1_i1	TRINITY_DN12979_c0_g1_i1	MSTRG.1375	21	29	24.4292	-0.495891	0.549762	-0.902009	0.367052	0.783337	Dendrobium catenatum	GO:0000166;GO:0000373;GO:0003676;GO:0003723;GO:0003724;GO:0004386;GO:0005524;GO:0006397;GO:0008380;GO:0009507;GO:0009536;GO:0009570;GO:0009793;GO:0010494;GO:0010497;GO:0016441;GO:0016787;GO:0031047	B9DFG3;Q9ZBD8	DExH-box ATP-dependent RNA helicase DExH15 chloroplastic;Probable helicase HelY	EMB25;helY	ath:AT1G70070;mle:ML1333	;ATP-dependent RNA helicase HelY [EC:3.6.4.-]
TRINITY_DN12980_c0_g2_i1	TRINITY_DN12980_c0_g2_i1	MSTRG.1377	13	14	13.423	-0.117516	0.538007	-0.218428	0.827096	0.963582	Epidendroideae	GO:0003723;GO:0006397;GO:0008270;GO:0009451;GO:0009507;GO:0009536;GO:0010087;GO:0010305;GO:0010588;GO:0046872;GO:0048366;GO:1900865	O80647;Q9SN39	Pentatricopeptide repeat-containing protein At2g39620;Pentatricopeptide repeat-containing protein DOT4, chloroplastic	;DOT4	ath:AT2G39620;ath:AT4G18750
TRINITY_DN12981_c0_g1_i1	TRINITY_DN12981_c0_g1_i1	MSTRG.1378	2	2	2.28717	0.0125594	1.048	0.0119842	0.990438	NA	Dendrobium catenatum	GO:0003674;GO:0005575;GO:0008150	Q76NW7;Q6DGR4	Protein HGH1 homolog	;hgh1	ddi:DDB_G0276861;dre:436795
TRINITY_DN12981_c0_g1_i3	TRINITY_DN12981_c0_g1_i3	MSTRG.1380	133	184	155.939	-0.478946	0.448231	-1.06852	0.285284	0.723528	Dendrobium catenatum	GO:0003674;GO:0005575;GO:0008150	Q76NW7;Q6DGR4	Protein HGH1 homolog	;hgh1	ddi:DDB_G0276861;dre:436795
TRINITY_DN12982_c0_g1_i1	TRINITY_DN12982_c0_g1_i1	MSTRG.1381	5	5	4.76058	-0.0995563	0.955453	-0.104198	0.917012	0.983	Dendrobium catenatum		NA	NA
TRINITY_DN12982_c0_g1_i2	TRINITY_DN12982_c0_g1_i2	MSTRG.1382	53	159	102.596	-1.44462	0.659885	-2.1892	0.0285825	0.247583	Dendrobium catenatum		NA	NA
TRINITY_DN12984_c0_g1_i1	TRINITY_DN12984_c0_g1_i1	MSTRG.1384	1015	1132	1050.61	-0.131179	0.243091	-0.539628	0.589453	0.89957	Dendrobium catenatum		NA	NA
TRINITY_DN12989_c0_g1_i1	TRINITY_DN12989_c0_g1_i1	MSTRG.1390	132	117	122.503	0.187621	0.350019	0.536032	0.591936	0.900756	Dendrobium catenatum	GO:0009507;GO:0009536	Q0WNN7	Pentatricopeptide repeat-containing protein At2g30100, chloroplastic		ath:AT2G30100
TRINITY_DN12997_c0_g1_i2	TRINITY_DN12997_c0_g1_i2	MSTRG.1397	13	8	9.87962	0.657668	1.20577	0.545432	0.585456	0.897917	Apostasia shenzhenica	GO:0005575	Q9ZVI6;A0MFL4	Protein LURP-one-related 17		ath:AT2G38640;ath:AT5G41590
TRINITY_DN12999_c0_g1_i1	TRINITY_DN12999_c0_g1_i1	MSTRG.1399	159	186	168.556	-0.22376	0.301203	-0.742888	0.457549	0.837916	Phalaenopsis equestris	GO:0005384;GO:0005802;GO:0006811;GO:0006828;GO:0010015;GO:0015086;GO:0016020;GO:0016021;GO:0030001;GO:0046873;GO:0048767;GO:0051512;GO:0055072;GO:0070574;GO:0071287;GO:0071421	Q9C6B2;Q2QN30	Metal transporter Nramp6;Metal transporter Nramp2	NRAMP2;	ath:AT1G47240;osa:4352640	natural resistance-associated macrophage protein 2
TRINITY_DN13010_c0_g1_i2	TRINITY_DN13010_c0_g1_i2	MSTRG.1407	22	0	11.8925	5.1857	1.44828	3.5806	0.000342807	0.0118192	Dendrobium hybrid cultivar	GO:0003824;GO:0005576;GO:0005615;GO:0009690;GO:0016491;GO:0019139;GO:0050660;GO:0055114;GO:0071949	Q6YW51;Q9T0N8	Cytokinin dehydrogenase 6;Cytokinin dehydrogenase 1	;cko1	osa:107275892;zma:542585	cytokinin dehydrogenase [EC:1.5.99.12]	Zeatin biosynthesis	AA7(62-248)	N	N	N	1
TRINITY_DN13015_c0_g1_i1	TRINITY_DN13015_c0_g1_i1	MSTRG.1414	8	4	5.61702	1.05995	0.801048	1.3232	0.185767	0.61566	Epidendroideae	GO:0005739;GO:0005743;GO:0005747;GO:0016020;GO:0055114;GO:0070469	Q9FIJ2	NADH dehydrogenase [ubiquinone] 1 alpha subcomplex subunit 2		ath:AT5G47890	NADH dehydrogenase (ubiquinone) 1 alpha subcomplex subunit 2	Oxidative phosphorylation;Metabolic pathways
TRINITY_DN13015_c0_g1_i2	TRINITY_DN13015_c0_g1_i2	MSTRG.1415	186	104	144.897	0.891878	0.430133	2.07349	0.0381264	0.291932	Epidendroideae	GO:0005739;GO:0005743;GO:0005747;GO:0016020;GO:0055114;GO:0070469	Q07842;Q9FIJ2	NADH dehydrogenase [ubiquinone] 1 alpha subcomplex subunit 2;NADH-ubiquinone oxidoreductase 10.5 kDa subunit	nuo10.5;	ncr:NCU03156;ath:AT5G47890	NADH dehydrogenase (ubiquinone) 1 alpha subcomplex subunit 2	Oxidative phosphorylation;Metabolic pathways
TRINITY_DN13016_c0_g1_i2	TRINITY_DN13016_c0_g1_i2	MSTRG.1417	1	3	1.92498	-0.742511	1.43374	-0.517883	0.60454	NA	Medicago truncatula	GO:0004439;GO:0005515;GO:0005634;GO:0005886;GO:0009737;GO:0009738;GO:0009850;GO:0010051;GO:0010067;GO:0010305;GO:0010588;GO:0016020;GO:0016787;GO:0030154;GO:0032957;GO:0034485;GO:0046030;GO:0046855;GO:0046856;GO:0048016;GO:0071472;GO:2000377	Q0WQ41;Q9LR47	Type IV inositol polyphosphate 5-phosphatase 7;Type IV inositol polyphosphate 5-phosphatase 6	CVL1;CVP2	ath:AT2G32010;ath:AT1G05470
TRINITY_DN13016_c1_g1_i1	TRINITY_DN13016_c1_g1_i1	MSTRG.1418	2	4	2.86413	-0.78084	1.23368	-0.632933	0.526778	NA	Dendrobium catenatum	GO:0004439;GO:0005515;GO:0005634;GO:0005886;GO:0009737;GO:0009738;GO:0009850;GO:0010051;GO:0010067;GO:0010305;GO:0010588;GO:0016020;GO:0016787;GO:0030154;GO:0032957;GO:0034485;GO:0046030;GO:0046855;GO:0046856;GO:0048016;GO:0071472;GO:2000377	Q0WQ41;Q9LR47	Type IV inositol polyphosphate 5-phosphatase 6;Type IV inositol polyphosphate 5-phosphatase 7	CVL1;CVP2	ath:AT2G32010;ath:AT1G05470
TRINITY_DN13019_c0_g1_i1	TRINITY_DN13019_c0_g1_i1	MSTRG.1421	179	315	242.036	-0.849363	0.795045	-1.06832	0.285376	0.723545	Petrosaviidae	GO:0000287;GO:0003824;GO:0004301;GO:0005102;GO:0005737;GO:0005777;GO:0005782;GO:0005829;GO:0006625;GO:0006629;GO:0006805;GO:0006874;GO:0006954;GO:0008152;GO:0008217;GO:0009636;GO:0010628;GO:0015643;GO:0016311;GO:0016787;GO:0016791;GO:0017144;GO:0019373;GO:0019439;GO:0033885;GO:0042577;GO:0042632;GO:0042759;GO:0042803;GO:0046272;GO:0046839;GO:0046872;GO:0070062;GO:0072593;GO:0090181;GO:0097176;GO:…	P34913;Q6Q2C2	Bifunctional epoxide hydrolase 2	EPHX2, ABHD20, CEH, SEH;EPHX2	hsa:2053;ssc:414425	soluble epoxide hydrolase / lipid-phosphate phosphatase [EC:3.3.2.10 3.1.3.76]	Arachidonic acid metabolism;Metabolic pathways;Peroxisome
TRINITY_DN13019_c0_g1_i2	TRINITY_DN13019_c0_g1_i2	MSTRG.1422	20	49	37.0352	-1.00736	1.24506	-0.809084	0.418467	0.818068	Petrosaviidae	GO:0000287;GO:0002539;GO:0003824;GO:0004301;GO:0005102;GO:0005737;GO:0005777;GO:0005782;GO:0005829;GO:0006625;GO:0006629;GO:0006805;GO:0006874;GO:0006954;GO:0008152;GO:0008217;GO:0009636;GO:0010628;GO:0015643;GO:0016311;GO:0016787;GO:0016791;GO:0017144;GO:0019233;GO:0019373;GO:0019439;GO:0033885;GO:0042577;GO:0042632;GO:0042759;GO:0042803;GO:0043651;GO:0045777;GO:0046272;GO:0046839;GO:0046872;GO:…	P34913;P80299	Bifunctional epoxide hydrolase 2	EPHX2, ABHD20, CEH, SEH;Ephx2	hsa:2053;rno:65030	soluble epoxide hydrolase / lipid-phosphate phosphatase [EC:3.3.2.10 3.1.3.76]	Arachidonic acid metabolism;Metabolic pathways;Peroxisome
TRINITY_DN13019_c0_g1_i4	TRINITY_DN13019_c0_g1_i4	MSTRG.1424	62	26	42.6033	1.02688	1.47163	0.697784	0.485312	0.855193	Aegilops tauschii subsp. tauschii	GO:0000287;GO:0003824;GO:0004301;GO:0005102;GO:0005737;GO:0005777;GO:0005782;GO:0005829;GO:0006625;GO:0006629;GO:0006805;GO:0006874;GO:0006954;GO:0008152;GO:0008217;GO:0009636;GO:0010628;GO:0015643;GO:0016311;GO:0016787;GO:0016791;GO:0017144;GO:0019373;GO:0019439;GO:0033885;GO:0042577;GO:0042632;GO:0042759;GO:0042803;GO:0046272;GO:0046839;GO:0046872;GO:0070062;GO:0072593;GO:0090181;GO:0097176;GO:…	Q6Q2C2;P34913	Bifunctional epoxide hydrolase 2	EPHX2;EPHX2, ABHD20, CEH, SEH	ssc:414425;hsa:2053	soluble epoxide hydrolase / lipid-phosphate phosphatase [EC:3.3.2.10 3.1.3.76]	Arachidonic acid metabolism;Metabolic pathways;Peroxisome
TRINITY_DN13021_c0_g1_i1	TRINITY_DN13021_c0_g1_i1	MSTRG.1426	194	197	191.574	-6.30214e-05	0.227824	-0.000276623	0.999779	0.999943	Phalaenopsis equestris		NA	NA
TRINITY_DN13026_c0_g1_i1	TRINITY_DN13026_c0_g1_i1	MSTRG.1430	92	23	54.5203	1.90054	0.716407	2.65287	0.00798096	0.111934	Dendrobium catenatum		NA	NA
TRINITY_DN13032_c0_g1_i1	TRINITY_DN13032_c0_g1_i1	MSTRG.1434	1	16	7.76977	-2.66163	1.3752	-1.93544	NA	NA	Phalaenopsis equestris		NA	NA
TRINITY_DN13032_c0_g1_i2	TRINITY_DN13032_c0_g1_i2	MSTRG.1435	21	35	27.2948	-0.720907	0.537334	-1.34164	0.179714	0.6097	Phalaenopsis equestris		NA	NA
TRINITY_DN13037_c0_g1_i2	TRINITY_DN13037_c0_g1_i2	MSTRG.1438	30	33	31.5847	-0.185359	0.584202	-0.317287	0.751026	0.946069	Apostasia shenzhenica	GO:0000724;GO:0005515;GO:0005634;GO:0005737;GO:0006974;GO:0007049;GO:0008270;GO:0008284;GO:0009736;GO:0010082;GO:0016740;GO:0016925;GO:0019789;GO:0030915;GO:0032876;GO:0045931;GO:0046872;GO:0048509;GO:0060250;GO:0080038	Q8GYH7	E3 SUMO-protein ligase MMS21	HPY2	ath:AT3G15150	E3 SUMO-protein ligase NSE2 [EC:2.3.2.-]
TRINITY_DN13038_c0_g1_i1	TRINITY_DN13038_c0_g1_i1	MSTRG.1439	32	31	31.047	0.0600826	0.438174	0.13712	0.890936	0.979224	Phalaenopsis equestris	GO:0000151;GO:0031624;GO:0032182;GO:0045116;GO:0051443;GO:0097602	Q8BZJ7;Q6PH85	DCN1-like protein 2	Dcun1d2, AW495713, mFLJ10704;DCUN1D2, C13orf17	mmu:102323;hsa:55208	DCN1-like protein 1/2
TRINITY_DN13038_c0_g1_i2	TRINITY_DN13038_c0_g1_i2	MSTRG.1440	3	3	3.17356	0.113176	1.1232	0.100763	0.919739	NA	Phalaenopsis equestris	GO:0000151;GO:0031624;GO:0032182;GO:0045116;GO:0051443;GO:0097602	Q8BZJ7;Q6PH85	DCN1-like protein 2	Dcun1d2, AW495713, mFLJ10704;DCUN1D2, C13orf17	mmu:102323;hsa:55208	DCN1-like protein 1/2
TRINITY_DN13039_c0_g1_i1	TRINITY_DN13039_c0_g1_i1	MSTRG.1441	12	31	21.5112	-1.16414	0.722445	-1.61139	0.107094	0.48989	Gossypium barbadense	GO:0004601;GO:0005576;GO:0005618;GO:0006979;GO:0009809;GO:0016491;GO:0020037;GO:0042744;GO:0046872;GO:0055114;GO:0098869	O23237;Q9FJZ9	Peroxidase 72;Peroxidase 49		ath:AT4G36430;ath:AT5G66390	peroxidase [EC:1.11.1.7]	Phenylpropanoid biosynthesis;Metabolic pathways;Biosynthesis of secondary metabolites	AA2(44-316)	AA0	AA0	Y(1-23)	3
TRINITY_DN13041_c0_g1_i1	TRINITY_DN13041_c0_g1_i1	MSTRG.1443	153	144	145.664	0.129877	0.296187	0.438496	0.661026	0.920295	Petrosaviidae		NA	NA
TRINITY_DN13045_c0_g1_i1	TRINITY_DN13045_c0_g1_i1	MSTRG.1445	10	103	52.388	-2.81304	1.10043	-2.55632	NA	NA	Dendrobium catenatum		NA	NA
TRINITY_DN13048_c0_g1_i1	TRINITY_DN13048_c0_g1_i1	MSTRG.1448	85	54	68.6875	0.665397	0.434367	1.53188	0.125553	0.52401	Phalaenopsis equestris	GO:0000176;GO:0000177;GO:0000178;GO:0000467;GO:0003723;GO:0004532;GO:0005515;GO:0005634;GO:0005654;GO:0005730;GO:0005737;GO:0005829;GO:0006364;GO:0006396;GO:0006401;GO:0008150;GO:0016075;GO:0017091;GO:0034427;GO:0034473;GO:0034475;GO:0034476;GO:0042802;GO:0043488;GO:0043928;GO:0071028;GO:0071035;GO:0071038;GO:0071042	Q2KHU3;Q96B26	Exosome complex component RRP43	EXOSC8;EXOSC8, CIP3, EAP2, OIP2, PCH1C, RRP43, Rrp43p, bA421P11.3, p9	bta:532080;hsa:11340	exosome complex component RRP43	RNA degradation
TRINITY_DN13049_c0_g1_i1	TRINITY_DN13049_c0_g1_i1	MSTRG.1450	829	715	764.351	0.192299	0.487127	0.394762	0.693019	0.930853	Phalaenopsis equestris	GO:0001732;GO:0002183;GO:0003743;GO:0004843;GO:0005515;GO:0005634;GO:0005737;GO:0005829;GO:0005852;GO:0006412;GO:0006413;GO:0006508;GO:0008233;GO:0008234;GO:0009744;GO:0009793;GO:0009846;GO:0016020;GO:0016282;GO:0016579;GO:0016787;GO:0031369;GO:0033290;GO:0036459;GO:0071541;GO:0075522	O00303;O04202	Eukaryotic translation initiation factor 3 subunit F	EIF3F, EIF3S5, MRT67, eIF3-p47;EIF2	hsa:8665;ath:AT2G39990	translation initiation factor 3 subunit F	RNA transport
TRINITY_DN13049_c0_g1_i2	TRINITY_DN13049_c0_g1_i2	MSTRG.1451	37	40	38.5956	-0.112461	0.416119	-0.270263	0.786958	0.954656	Phalaenopsis equestris	GO:0001732;GO:0002183;GO:0003743;GO:0004843;GO:0005515;GO:0005634;GO:0005737;GO:0005829;GO:0005852;GO:0006412;GO:0006413;GO:0006508;GO:0008233;GO:0008234;GO:0009744;GO:0009793;GO:0009846;GO:0016020;GO:0016282;GO:0016579;GO:0016787;GO:0031369;GO:0033290;GO:0036459;GO:0071541;GO:0075522	O00303;O04202	Eukaryotic translation initiation factor 3 subunit F	EIF3F, EIF3S5, MRT67, eIF3-p47;EIF2	hsa:8665;ath:AT2G39990	translation initiation factor 3 subunit F	RNA transport
TRINITY_DN13050_c0_g1_i1	TRINITY_DN13050_c0_g1_i1	MSTRG.1452	8	12	9.89506	-0.528725	0.736108	-0.718272	0.47259	0.846748	Dendrobium catenatum	GO:0005886;GO:0006952;GO:0009506;GO:0016020;GO:0016021;GO:0046658;GO:0051607	Q9SJ54;Q9SRN0	NDR1/HIN1-like protein 1;NDR1/HIN1-like protein 12	NHL12;NHL1	ath:AT2G35960;ath:AT3G11660
TRINITY_DN13050_c0_g1_i2	TRINITY_DN13050_c0_g1_i2	MSTRG.1453	727	1020	855.697	-0.446551	0.523487	-0.853032	0.393641	0.800545	Dendrobium catenatum	GO:0005886;GO:0006952;GO:0009506;GO:0016020;GO:0016021;GO:0046658;GO:0051607	Q9SJ54;Q9SRN0	NDR1/HIN1-like protein 12;NDR1/HIN1-like protein 1	NHL12;NHL1	ath:AT2G35960;ath:AT3G11660
TRINITY_DN13052_c0_g1_i1	TRINITY_DN13052_c0_g1_i1	MSTRG.1457	6	0	2.71403	3.21431	1.5616	2.05835	0.0395568	NA	Phalaenopsis equestris	GO:0000124;GO:0003682;GO:0003713;GO:0005634;GO:0005643;GO:0005654;GO:0006325;GO:0006357;GO:0006368;GO:0006406;GO:0015031;GO:0016578;GO:0016973;GO:0045893;GO:0051028;GO:0070390;GO:0071819	Q6DH42;Q6NQ54	Transcription and mRNA export factor ENY2	eny2;	dre:436700;ath:AT3G27100	enhancer of yellow 2 transcription factor
TRINITY_DN13052_c0_g1_i2	TRINITY_DN13052_c0_g1_i2	MSTRG.1458	6	2	4.32007	1.33131	0.874623	1.52216	0.12797	0.529008	Phalaenopsis equestris	GO:0000124;GO:0003682;GO:0003713;GO:0005634;GO:0005643;GO:0005654;GO:0006325;GO:0006357;GO:0006368;GO:0006406;GO:0015031;GO:0016578;GO:0016973;GO:0045893;GO:0051028;GO:0070390;GO:0071819	Q3KPT5;Q6NQ54	Transcription and mRNA export factor ENY2	eny2.L, eny2;	xla:735197;ath:AT3G27100	enhancer of yellow 2 transcription factor
TRINITY_DN13052_c0_g1_i3	TRINITY_DN13052_c0_g1_i3	MSTRG.1459	255	148	200.585	0.791522	0.365144	2.1677	0.0301816	0.255086	Phalaenopsis equestris	GO:0000124;GO:0003682;GO:0003713;GO:0005634;GO:0005643;GO:0005654;GO:0006325;GO:0006357;GO:0006368;GO:0006406;GO:0015031;GO:0016578;GO:0016973;GO:0045893;GO:0051028;GO:0070390;GO:0071819	Q3KPT5;Q6NQ54	Transcription and mRNA export factor ENY2	eny2.L, eny2;	xla:735197;ath:AT3G27100	enhancer of yellow 2 transcription factor
TRINITY_DN13057_c0_g1_i1	TRINITY_DN13057_c0_g1_i1	MSTRG.1463	1233	1235	1221.36	0.193401	0.893817	0.216376	0.828695	0.964198	Dendrobium catenatum	GO:0005515;GO:0005634;GO:0005737;GO:0009739;GO:0009860;GO:0009939;GO:0010325;GO:0010331;GO:0010476;GO:0010629;GO:0016787;GO:0048444;GO:0048530;GO:0052689;GO:0080030	Q940G6;Q9LT10	Probable carboxylesterase 18;Gibberellin receptor GID1C	GID1C;CXE18	ath:AT5G27320;ath:AT5G23530	gibberellin receptor GID1 [EC:3.-.-.-];	Plant hormone signal transduction	CE10(37-343)	N	N	N	1
TRINITY_DN13059_c0_g1_i2	TRINITY_DN13059_c0_g1_i2	MSTRG.1464	15	38	24.8099	-1.13856	1.0973	-1.03761	0.299453	0.735326	Dendrobium catenatum		NA	NA
TRINITY_DN13064_c0_g1_i1	TRINITY_DN13064_c0_g1_i1	MSTRG.1468	93	138	110.057	-0.454035	0.609842	-0.744513	0.456566	0.837572	Dendrobium catenatum		NA	NA
TRINITY_DN13068_c0_g1_i2	TRINITY_DN13068_c0_g1_i2	MSTRG.1471	384	292	326.337	0.397518	0.501877	0.792062	0.428324	0.823452	Dendrobium catenatum	GO:0000413;GO:0003755;GO:0005515;GO:0005516;GO:0005634;GO:0005737;GO:0005783;GO:0005789;GO:0005829;GO:0009734;GO:0009735;GO:0009736;GO:0009793;GO:0009826;GO:0009880;GO:0016020;GO:0016021;GO:0016853;GO:0030010;GO:0030154;GO:0042761;GO:0048364;GO:0048527;GO:0061077;GO:0070370;GO:0099402	Q7DMA9;Q38931	Peptidyl-prolyl cis-trans isomerase FKBP62;Peptidyl-prolyl cis-trans isomerase PASTICCINO1	PAS1;ROF1	ath:AT3G54010;ath:AT3G25230	;FK506-binding protein 4/5 [EC:5.2.1.8]
TRINITY_DN13073_c0_g1_i1	TRINITY_DN13073_c0_g1_i1	MSTRG.1474	10	23	16.3803	-1.18581	0.614874	-1.92855	0.0537868	0.349286	Phalaenopsis equestris		NA	NA
TRINITY_DN13073_c0_g1_i2	TRINITY_DN13073_c0_g1_i2	MSTRG.1475	239	380	300.029	-0.65694	0.389386	-1.68712	0.0915807	0.457521	Phalaenopsis equestris		NA	NA
TRINITY_DN13076_c0_g1_i1	TRINITY_DN13076_c0_g1_i1	MSTRG.1477	7	6	5.9888	0.318556	0.839135	0.379624	0.704225	0.934445	Dendrobium catenatum	GO:0005739;GO:0008270;GO:0009451;GO:0010182;GO:0080156	Q9LW63;Q9SIT7	Putative pentatricopeptide repeat-containing protein At3g23330;Pentatricopeptide repeat-containing protein At2g13600	;SLO2	ath:AT3G23330;ath:AT2G13600
TRINITY_DN13077_c1_g1_i1	TRINITY_DN13077_c1_g1_i1	MSTRG.1479	1	3	2.24172	-1.15675	1.14718	-1.00834	0.313289	NA	Phalaenopsis equestris		NA	NA
TRINITY_DN13080_c0_g1_i2	TRINITY_DN13080_c0_g1_i2	MSTRG.1484	12	2	7.74195	1.98283	1.47527	1.34404	0.178936	0.608934	commelinids		NA	NA
TRINITY_DN13081_c0_g1_i1	TRINITY_DN13081_c0_g1_i1	MSTRG.1486	15	4	9.02829	1.59181	0.91218	1.74506	0.0809741	0.42655	Asparagus officinalis		NA	NA
TRINITY_DN13082_c0_g1_i1	TRINITY_DN13082_c0_g1_i1	MSTRG.1487	8	28	16.9331	-1.72983	0.717931	-2.40946	0.0159761	0.17682	Olea europaea var. sylvestris		NA	NA
TRINITY_DN13083_c0_g1_i2	TRINITY_DN13083_c0_g1_i2	MSTRG.1490	23	21	21.3177	0.149948	0.541345	0.276992	0.781786	0.953776	Dendrobium catenatum	GO:0004806;GO:0005576;GO:0006629;GO:0016042;GO:0016298;GO:0016787;GO:0016788;GO:0043231;GO:0044255	Q3U4B4;P80035	Lipase member N;Gastric triacylglycerol lipase	Lipn, 2210418G03Rik, Lipl4;LIPF	mmu:70166;cfa:403867	lipase member N [EC:3.1.1.-];gastric triacylglycerol lipase [EC:3.1.1.3]	Glycerolipid metabolism;Metabolic pathways;Fat digestion and absorption
TRINITY_DN13084_c0_g1_i2	TRINITY_DN13084_c0_g1_i2	MSTRG.1491	4	4	4.20002	-0.104511	1.16427	-0.089765	0.928474	0.986411	Phalaenopsis equestris	GO:0005634;GO:0005737;GO:0005829;GO:0030170;GO:0042816	Q3T0G5;Q9P6Q1	Pyridoxal phosphate homeostasis protein	PLPBP;	bta:509643;spo:SPAC644.09	PLP dependent protein
TRINITY_DN13084_c0_g1_i3	TRINITY_DN13084_c0_g1_i3	MSTRG.1492	951	1006	969.474	-0.104994	0.419007	-0.250578	0.802141	0.956882	Phalaenopsis equestris	GO:0005739;GO:0030170	Q9Z2Y8;Q3T0G5	Pyridoxal phosphate homeostasis protein	Plpbp, 1700024N20Rik, 2200002F22Rik, Prosc;PLPBP	mmu:114863;bta:509643	PLP dependent protein
TRINITY_DN13090_c0_g1_i1	TRINITY_DN13090_c0_g1_i1	MSTRG.1494	328	279	297.69	0.32499	0.517103	0.628483	0.529688	0.875451	Dendrobium catenatum	GO:0004032;GO:0004033;GO:0005634;GO:0005829;GO:0008106;GO:0009409;GO:0009414;GO:0009507;GO:0009536;GO:0009636;GO:0009651;GO:0016229;GO:0016491;GO:0055114;GO:0070401	Q0PGJ6;Q84TF0	Aldo-keto reductase family 4 member C10;NADPH-dependent aldo-keto reductase, chloroplastic	ChlAKR;AKR4C10	ath:AT2G37770;ath:AT2G37790	;alcohol dehydrogenase (NADP+) [EC:1.1.1.2]	Glycolysis / Gluconeogenesis;Pentose and glucuronate interconversions;Glycerolipid metabolism;Metabolic pathways;Biosynthesis of secondary metabolites
TRINITY_DN13092_c0_g1_i2	TRINITY_DN13092_c0_g1_i2	MSTRG.1497	34	23	27.9116	0.617603	0.645122	0.957343	0.338394	0.76271	Dendrobium catenatum	GO:0000139;GO:0005768;GO:0005774;GO:0005794;GO:0005802;GO:0009505;GO:0010008;GO:0016020;GO:0016021;GO:0072657	Q9C5N2;F4KIB2	Transmembrane 9 superfamily member 8;Transmembrane 9 superfamily member 9	;EMP1	ath:AT5G25100;ath:AT5G10840	transmembrane 9 superfamily member 2/4
TRINITY_DN13092_c0_g1_i3	TRINITY_DN13092_c0_g1_i3	MSTRG.1498	5	4	4.34753	0.152546	0.852125	0.179018	0.857923	0.972109	Dendrobium catenatum	GO:0000139;GO:0005768;GO:0005774;GO:0005794;GO:0005802;GO:0009505;GO:0010008;GO:0016020;GO:0016021;GO:0072657	Q8RWW1;F4KIB2	Transmembrane 9 superfamily member 8;Transmembrane 9 superfamily member 10	;EMP1	ath:AT2G24170;ath:AT5G10840	transmembrane 9 superfamily member 2/4
TRINITY_DN13094_c0_g1_i2	TRINITY_DN13094_c0_g1_i2	MSTRG.1500	265	256	257.753	0.045581	0.297456	0.153236	0.878212	0.976783	Phalaenopsis equestris	GO:0003677;GO:0005515;GO:0005634;GO:0005737;GO:0005829;GO:0006915;GO:0008201;GO:0008285;GO:0010628;GO:0010698;GO:0043065;GO:0043280;GO:0048487;GO:0070062;GO:0071560;GO:0090200;GO:1903638;GO:1903645	O14737;P56812	Programmed cell death protein 5	PDCD5, TFAR19;Pdcd5, 2200003D22Rik, AA408513, Tfar19	hsa:9141;mmu:56330	programmed cell death protein 5
TRINITY_DN13094_c0_g1_i3	TRINITY_DN13094_c0_g1_i3	MSTRG.1501	3	1	1.98131	0.667244	1.33556	0.4996	0.617357	NA	Phalaenopsis equestris	GO:0003677;GO:0005515;GO:0005575;GO:0005634;GO:0005737;GO:0005829;GO:0006915;GO:0008150;GO:0008201;GO:0008285;GO:0010628;GO:0010698;GO:0043065;GO:0043280;GO:0048487;GO:0070062;GO:0071560;GO:0090200;GO:1903638;GO:1903645	O14737;Q54YS0	DNA-binding protein DDB_G0278111;Programmed cell death protein 5	PDCD5, TFAR19;	hsa:9141;ddi:DDB_G0278111	programmed cell death protein 5
TRINITY_DN13095_c0_g1_i1	TRINITY_DN13095_c0_g1_i1	MSTRG.1503	158	124	138.755	0.367175	0.517308	0.70978	0.477841	0.850063	Dendrobium catenatum	GO:0000166;GO:0005515;GO:0005524;GO:0005886;GO:0005975;GO:0006629;GO:0006631;GO:0006633;GO:0016020;GO:0042128	Q9SCY5;Q84VQ1	SNF1-related protein kinase regulatory subunit beta-2;SNF1-related protein kinase regulatory subunit beta-1	;AKINBETA1	ath:AT4G16360;ath:AT5G21170	5'-AMP-activated protein kinase, regulatory beta subunit
TRINITY_DN13095_c0_g1_i2	TRINITY_DN13095_c0_g1_i2	MSTRG.1504	27	6	15.9575	2.04893	0.862681	2.37507	0.0175454	0.186216	Phalaenopsis equestris	GO:0000166;GO:0005515;GO:0005524;GO:0005886;GO:0005975;GO:0006629;GO:0006631;GO:0006633;GO:0016020;GO:0042128	Q9SCY5;Q84VQ1	SNF1-related protein kinase regulatory subunit beta-2;SNF1-related protein kinase regulatory subunit beta-1	;AKINBETA1	ath:AT4G16360;ath:AT5G21170	5'-AMP-activated protein kinase, regulatory beta subunit
TRINITY_DN13098_c0_g1_i1	TRINITY_DN13098_c0_g1_i1	MSTRG.1507	20	23	20.9126	-0.207427	0.526296	-0.394126	0.693488	0.931049	Dendrobium catenatum	GO:0005515;GO:0009507;GO:0009536;GO:0009543;GO:0009579	P81760	Thylakoid lumenal 17.4 kDa protein, chloroplastic		ath:AT5G53490
TRINITY_DN13099_c0_g1_i1	TRINITY_DN13099_c0_g1_i1	MSTRG.1508	2	6	3.63174	-1.26406	1.1668	-1.08336	0.27865	NA	Dendrobium catenatum		NA	NA					GT34(171-292)	N	N	Y(1-40)	1
TRINITY_DN13099_c0_g1_i2	TRINITY_DN13099_c0_g1_i2	MSTRG.1509	35	49	39.1842	-0.37845	0.937549	-0.403659	0.686464	0.929548	Dendrobium catenatum		NA	NA					GT34(105-301)	N	N	Y(1-40)	1
TRINITY_DN13101_c0_g2_i1	TRINITY_DN13101_c0_g2_i1	MSTRG.1510	1	3	1.85504	-1.2414	1.59934	-0.776192	0.437636	NA	Dendrobium catenatum	GO:0004620;GO:0005739;GO:0005811;GO:0006629;GO:0008970;GO:0009507;GO:0009536;GO:0009611;GO:0009695;GO:0010582;GO:0016042;GO:0016787;GO:0030308;GO:0047714;GO:0048449;GO:0050832;GO:0052739;GO:0052740;GO:0102549	Q9MA46;Q8S1D9	Galactolipase DONGLE, chloroplastic;Phospholipase A1 EG1, chloroplastic/mitochondrial	DGL	ath:AT1G05800;
TRINITY_DN13114_c0_g1_i1	TRINITY_DN13114_c0_g1_i1	MSTRG.1519	297	310	297.829	-0.046293	0.272751	-0.169726	0.865226	0.97422	Helianthus annuus	GO:0005515;GO:0005739;GO:0008150;GO:0009507;GO:0009536	Q9LF68	Protein BOLA4, chloroplastic/mitochondrial		ath:AT5G17560
TRINITY_DN13115_c0_g1_i1	TRINITY_DN13115_c0_g1_i1	MSTRG.1520	414	389	395.638	0.1437	0.342232	0.41989	0.674566	0.925644	Apostasia shenzhenica	GO:0003857;GO:0006629;GO:0006631;GO:0008691;GO:0016491;GO:0019605;GO:0030435;GO:0055114;GO:0070403	P45856;Q45223	Probable 3-hydroxybutyryl-CoA dehydrogenase;3-hydroxybutyryl-CoA dehydrogenase	mmgB;hbdA	bsu:BSU24160;bja:blr1379	3-hydroxybutyryl-CoA dehydrogenase [EC:1.1.1.157]	Phenylalanine metabolism;Benzoate degradation;Butanoate metabolism;Metabolic pathways;Microbial metabolism in diverse environments;Carbon metabolism
TRINITY_DN13116_c0_g1_i1	TRINITY_DN13116_c0_g1_i1	MSTRG.1522	13	5	9.08997	1.33003	0.925364	1.4373	0.150632	0.568999	Dendrobium catenatum		NA	NA
TRINITY_DN13116_c0_g1_i2	TRINITY_DN13116_c0_g1_i2	MSTRG.1523	26	19	21.9315	0.456049	0.446326	1.02178	0.306883	0.737542	Dendrobium catenatum		NA	NA
TRINITY_DN13117_c0_g1_i2	TRINITY_DN13117_c0_g1_i2	MSTRG.1525	826	874	830.969	-0.0508086	0.361171	-0.140678	0.888125	0.978425	Phalaenopsis equestris	GO:0000166;GO:0002181;GO:0004812;GO:0004818;GO:0004819;GO:0005515;GO:0005524;GO:0005634;GO:0005737;GO:0005739;GO:0005829;GO:0006412;GO:0006418;GO:0006424;GO:0006425;GO:0016874;GO:0017102;GO:0043039	O82462;O13775	Probable glutamate--tRNA ligase, cytoplasmic;Glutamate--tRNA ligase, cytoplasmic		ath:AT5G26710;spo:SPAC17A5.15c	glutamyl-tRNA synthetase [EC:6.1.1.17]	Porphyrin and chlorophyll metabolism;Aminoacyl-tRNA biosynthesis;Metabolic pathways;Biosynthesis of secondary metabolites	N	N	GT22	N	1
TRINITY_DN13120_c0_g1_i1	TRINITY_DN13120_c0_g1_i1	MSTRG.1527	50	82	63.2658	-0.695847	0.585714	-1.18803	0.234821	0.673253	Dendrobium catenatum		NA	NA
TRINITY_DN13125_c0_g1_i1	TRINITY_DN13125_c0_g1_i1	MSTRG.1532	5	11	7.96704	-0.982809	0.786558	-1.24951	0.21148	0.648956	Dendrobium catenatum	GO:0000387;GO:0002376;GO:0003779;GO:0005515;GO:0005634;GO:0005635;GO:0005737;GO:0016020;GO:0016021;GO:0031965;GO:0032797;GO:0045087;GO:0061760	Q5XVI1;Q9SQR5	Protein SINE1;Protein SINE2		ath:AT1G54385;ath:AT3G03970
TRINITY_DN13125_c0_g1_i1	TRINITY_DN13125_c0_g1_i1	MSTRG.1533	3	7	4.8167	-1.13484	0.866687	-1.3094	0.190399	0.621254	Dendrobium catenatum	GO:0000387;GO:0002376;GO:0003779;GO:0005515;GO:0005634;GO:0005635;GO:0005737;GO:0016020;GO:0016021;GO:0031965;GO:0032797;GO:0045087;GO:0061760	Q5XVI1;Q9SQR5	Protein SINE1;Protein SINE2		ath:AT1G54385;ath:AT3G03970
TRINITY_DN13127_c0_g1_i1	TRINITY_DN13127_c0_g1_i1	MSTRG.1534	21	24	21.3627	-0.113199	0.911424	-0.1242	0.901157	0.980329	Boehmeria nivea	GO:0003674;GO:0005634;GO:0005737;GO:0007275;GO:0009733;GO:0009734;GO:0010029;GO:0040008;GO:1900057;GO:1900140	Q9ZUZ3;O22150	Auxin-responsive protein SAUR36;Auxin-responsive protein SAUR32	;SAUR36	ath:AT2G46690;ath:AT2G45210	SAUR family protein	Plant hormone signal transduction
TRINITY_DN13133_c0_g2_i1	TRINITY_DN13133_c0_g2_i1	MSTRG.1542	1	23	10.9343	-3.45326	1.2451	-2.77347	0.00554612	0.0890359	Dendrobium catenatum	GO:0000166;GO:0001558;GO:0004672;GO:0004674;GO:0005102;GO:0005515;GO:0005524;GO:0005739;GO:0005886;GO:0006468;GO:0006952;GO:0007275;GO:0009664;GO:0009944;GO:0009965;GO:0010087;GO:0010103;GO:0010148;GO:0016020;GO:0016021;GO:0016301;GO:0016310;GO:0016740;GO:0019199;GO:0030155;GO:0033612;GO:0042277;GO:0042742;GO:0048281;GO:0050832;GO:0051302;GO:0070370;GO:0071555;GO:1905421	Q42371;Q9LZV7	Leucine-rich repeat receptor-like protein kinase PXC2;LRR receptor-like serine/threonine-protein kinase ERECTA	ER;	ath:AT2G26330;ath:AT5G01890	LRR receptor-like serine/threonine-protein kinase ERECTA [EC:2.7.11.1];	MAPK signaling pathway - plant
TRINITY_DN13134_c0_g1_i1	TRINITY_DN13134_c0_g1_i1	MSTRG.1543	2	109	49.4831	-4.37525	1.37377	-3.18484	NA	NA	Dendrobium catenatum	GO:0005261;GO:0005515;GO:0005886;GO:0006811;GO:0006812;GO:0008150;GO:0008381;GO:0009612;GO:0016020;GO:0016021;GO:0034220;GO:0042391;GO:0050896;GO:0050974;GO:0050982;GO:0055085;GO:0071260;GO:0098655	Q8CD54;F4IN58	Piezo-type mechanosensitive ion channel homolog;Piezo-type mechanosensitive ion channel component 2	Piezo2, 5930434P17, 9030411M15Rik, 9430028L06Rik, Fam38b, Fam38b2;	mmu:667742;ath:AT2G48060	piezo-type mechanosensitive ion channel component 1/2
TRINITY_DN13136_c0_g1_i1	TRINITY_DN13136_c0_g1_i1	MSTRG.1546	6	7	6.20493	-0.252229	0.848591	-0.297233	0.766289	0.950441	Dendrobium catenatum	GO:0003677;GO:0003690;GO:0003723;GO:0005739;GO:0006353;GO:0006355;GO:0008033;GO:0008380;GO:0009507;GO:0009536;GO:0009658;GO:0009793;GO:0032502;GO:0042793;GO:0042794	Q9SZL6;Q9ZT96	Transcription termination factor MTERF6, chloroplastic/mitochondrial;Transcription termination factor MTERF4, chloroplastic	pde191;BSM	ath:AT4G38160;ath:AT4G02990	mTERF domain-containing protein, mitochondrial
TRINITY_DN13137_c0_g1_i1	TRINITY_DN13137_c0_g1_i1	MSTRG.1548	325	223	270.459	0.576998	0.488463	1.18125	0.237502	0.676671	Phoenix dactylifera	GO:0000454;GO:0001522;GO:0003723;GO:0005634;GO:0005730;GO:0005829;GO:0006364;GO:0009535;GO:0016020;GO:0031429;GO:0034513;GO:0042254	Q9FK53;Q8VZT0	Putative H/ACA ribonucleoprotein complex subunit 1-like protein 1;H/ACA ribonucleoprotein complex subunit 1-like protein 2		ath:AT5G18180;ath:AT3G03920	H/ACA ribonucleoprotein complex subunit 1	Ribosome biogenesis in eukaryotes
TRINITY_DN13147_c0_g1_i1	TRINITY_DN13147_c0_g1_i1	MSTRG.1552	34	16	24.5549	1.0614	0.561876	1.88904	0.058887	0.365941	Elaeis guineensis	GO:0005773;GO:0005783;GO:0005789;GO:0005794;GO:0005886;GO:0016020;GO:0016021;GO:0071458;GO:0071782;GO:0071786	Q9SUR3;Q9SUT9	Reticulon-like protein B1;Reticulon-like protein B2	BTI1;BTI2	ath:AT4G23630;ath:AT4G11220
TRINITY_DN13148_c0_g1_i3	TRINITY_DN13148_c0_g1_i3	MSTRG.1554	1	15	7.55639	-2.75476	1.28899	-2.13715	0.0325861	0.266406	Dendrobium catenatum	GO:0005515;GO:0005634;GO:0005737;GO:0005829;GO:0007623;GO:0009637;GO:0009881;GO:0009908;GO:0015030;GO:0016567;GO:0018298;GO:0019005;GO:0042752;GO:0048511;GO:0050896	Q8W420;Q9C8K7	F-box/kelch-repeat protein At1g51550;Adagio protein 2	LKP2;	ath:AT2G18915;ath:AT1G51550	LOV kelch protein 2;
TRINITY_DN13152_c0_g1_i1	TRINITY_DN13152_c0_g1_i1	MSTRG.1560	34	37	34.3839	-0.0987708	0.362898	-0.272172	0.78549	0.954447	Dendrobium catenatum		NA	NA
TRINITY_DN13152_c0_g1_i2	TRINITY_DN13152_c0_g1_i2	MSTRG.1561	293	348	315.021	-0.234606	0.367592	-0.638226	0.523327	0.873771	Dendrobium catenatum		NA	NA
TRINITY_DN13156_c0_g1_i1	TRINITY_DN13156_c0_g1_i1	MSTRG.1568	8	11	9.51324	-0.353197	0.721602	-0.489462	0.624514	0.909498	Prunus	GO:0004519;GO:0006397;GO:0008270;GO:0009451;GO:0009507;GO:0009536;GO:0016556;GO:0090305	Q3E6Q1;Q0WN60	Pentatricopeptide repeat-containing protein At1g18485;Pentatricopeptide repeat-containing protein At1g11290, chloroplastic	CRR22;	ath:AT1G11290;ath:AT1G18485
TRINITY_DN13156_c0_g3_i1	TRINITY_DN13156_c0_g3_i1	MSTRG.1570	7	5	5.77385	0.416645	0.833607	0.49981	0.617209	0.908394	Camelineae	GO:0000963;GO:0005739;GO:0008270;GO:0009451;GO:0009507;GO:0016554;GO:0080156	Q0WN60;Q9SUH6	Pentatricopeptide repeat-containing protein At4g30700;Pentatricopeptide repeat-containing protein At1g18485	;MEF29	ath:AT1G18485;ath:AT4G30700
TRINITY_DN13164_c0_g1_i1	TRINITY_DN13164_c0_g1_i1	MSTRG.1572	133	165	149.296	0.00206359	1.51355	0.00136341	0.998912	0.999563	Prunus persica	GO:0004497;GO:0005506;GO:0005783;GO:0005789;GO:0009835;GO:0016020;GO:0016021;GO:0016491;GO:0016705;GO:0016709;GO:0020037;GO:0031090;GO:0043231;GO:0046872;GO:0055114	P24465;Q9LIP3	Cytochrome P450 71B37;Cytochrome P450 71A1	CYP71B37	;ath:AT3G26330
TRINITY_DN13164_c0_g1_i2	TRINITY_DN13164_c0_g1_i2	MSTRG.1573	559	506	510.067	0.261466	1.30913	0.199725	NA	NA	Prunus persica	GO:0004497;GO:0005506;GO:0005783;GO:0005789;GO:0009835;GO:0016020;GO:0016021;GO:0016491;GO:0016705;GO:0016709;GO:0020037;GO:0031090;GO:0043231;GO:0046872;GO:0055114	P24465;O81970	Cytochrome P450 71A9;Cytochrome P450 71A1	CYP71A9	;gmx:100806157	cytochrome P450 family 71 subfamily A
TRINITY_DN13165_c0_g1_i1	TRINITY_DN13165_c0_g1_i1	MSTRG.1574	1	3	2.21765	-1.21107	1.55995	-0.77635	0.437542	NA	Dendrobium catenatum	GO:0003674;GO:0005739;GO:0008150	Q9LZP3;Q9FX35	Pentatricopeptide repeat-containing protein At3g62470, mitochondrial;Pentatricopeptide repeat-containing protein At1g73400, mitochondrial		ath:AT3G62470;ath:AT1G73400
TRINITY_DN13166_c0_g1_i3	TRINITY_DN13166_c0_g1_i3	MSTRG.1579	17	14	14.4436	0.346145	1.17525	0.294529	0.768354	0.950612	Dendrobium catenatum	GO:0003723;GO:0005576;GO:0005618;GO:0005737;GO:0006364;GO:0008168;GO:0009405;GO:0016020;GO:0016740;GO:0019835;GO:0020002;GO:0032259;GO:0033644;GO:0042254;GO:0044179;GO:0090729	P9WJ62;P19672	Putative rRNA methyltransferase YqxC;16S/23S rRNA (cytidine-2'-O)-methyltransferase TlyA	tlyA;yqxC	mtc:MT1733;bsu:BSU24260	23S rRNA (cytidine1920-2'-O)/16S rRNA (cytidine1409-2'-O)-methyltransferase [EC:2.1.1.226 2.1.1.227]
TRINITY_DN13168_c0_g1_i2	TRINITY_DN13168_c0_g1_i2	MSTRG.1581	11	9	9.27339	0.337287	0.91966	0.366752	0.713804	0.936402	Phalaenopsis equestris		NA	NA
TRINITY_DN13169_c0_g1_i1	TRINITY_DN13169_c0_g1_i1	MSTRG.1583	33	5	18.0402	2.43432	1.07326	2.26816	0.0233197	0.219471	Dendrobium catenatum		NA	NA
TRINITY_DN13173_c0_g1_i2	TRINITY_DN13173_c0_g1_i2	MSTRG.1587	265	421	332.38	-0.57479	0.536717	-1.07094	0.284198	0.721893	Medicago truncatula	GO:0005886;GO:0009055;GO:0016020;GO:0022900;GO:0031225;GO:0046658;GO:0046872;GO:0055114	P80728;O82081	Mavicyanin;Uclacyanin 1	UCC1	;ath:AT2G32300
TRINITY_DN13174_c0_g1_i1	TRINITY_DN13174_c0_g1_i1	MSTRG.1588	32	134	90.9251	-1.94535	1.14189	-1.70363	NA	NA	Orchidaceae	GO:0016020;GO:0016021;GO:0016567;GO:0016740;GO:0046872	Q6NQG7;Q9SG96	RING-H2 finger protein ATL72;RING-H2 finger protein ATL78		ath:AT1G49230;ath:AT3G10910	E3 ubiquitin-protein ligase ATL10/75/76/77/78 [EC:2.3.2.27];
TRINITY_DN13176_c0_g2_i1	TRINITY_DN13176_c0_g2_i1	MSTRG.1589	7	8	6.99247	0.0448064	1.24178	0.0360824	0.971217	0.995487	Phalaenopsis equestris	GO:0005737;GO:0007005;GO:0007049;GO:0007275;GO:0009737;GO:0048312	F4JKH6;F4J5S1	Clustered mitochondria protein;Protein TSS	;NOXY38	ath:AT4G28080;ath:AT3G52140	protein TIF31
TRINITY_DN13177_c0_g1_i1	TRINITY_DN13177_c0_g1_i1	MSTRG.1590	461	762	601.614	-0.733048	0.35414	-2.06994	0.0384581	0.293506	Dendrobium catenatum	GO:0000257;GO:0006807;GO:0016787;GO:0016810;GO:0016829;GO:0019499;GO:0019500;GO:0047427;GO:0047558;GO:0051410;GO:0080109	Q5QGZ8;Q6H849	Bifunctional nitrilase/nitrile hydratase NIT4A;Bifunctional nitrilase/nitrile hydratase NIT4	NIT4, NIT4A;	lang:109351736;osa:4330077	beta-cyano-L-alanine hydratase/nitrilase [EC:3.5.5.4 4.2.1.65]	Cyanoamino acid metabolism;Metabolic pathways;Biosynthesis of secondary metabolites
TRINITY_DN13177_c0_g1_i2	TRINITY_DN13177_c0_g1_i2	MSTRG.1591	12	23	17.5255	-0.929485	0.587668	-1.58165	0.113729	0.503019	Dendrobium catenatum	GO:0000257;GO:0006807;GO:0016787;GO:0016810;GO:0016829;GO:0019499;GO:0019500;GO:0047427;GO:0047558;GO:0051410;GO:0080109	Q5QGZ8;Q6H849	Bifunctional nitrilase/nitrile hydratase NIT4A;Bifunctional nitrilase/nitrile hydratase NIT4	NIT4, NIT4A;	lang:109351736;osa:4330077	beta-cyano-L-alanine hydratase/nitrilase [EC:3.5.5.4 4.2.1.65]	Cyanoamino acid metabolism;Metabolic pathways;Biosynthesis of secondary metabolites
TRINITY_DN13177_c0_g1_i3	TRINITY_DN13177_c0_g1_i3	MSTRG.1592	1	4	2.35263	-0.887106	1.45462	-0.609853	0.54196	NA	Dendrobium catenatum	GO:0000257;GO:0006807;GO:0016787;GO:0016810;GO:0019499;GO:0019500;GO:0047427;GO:0080109	Q6H849;Q42966	Bifunctional nitrilase/nitrile hydratase NIT4;Bifunctional nitrilase/nitrile hydratase NIT4B	;NIT4B, TNIT4B, nitrilase	osa:4330077;nta:107832013	beta-cyano-L-alanine hydratase/nitrilase [EC:3.5.5.4 4.2.1.65]	Cyanoamino acid metabolism;Metabolic pathways;Biosynthesis of secondary metabolites
TRINITY_DN13180_c0_g1_i1	TRINITY_DN13180_c0_g1_i1	MSTRG.1594	129	124	123.799	0.0748023	0.249677	0.299596	0.764485	0.950215	Phalaenopsis equestris		NA	NA
TRINITY_DN13181_c0_g1_i1	TRINITY_DN13181_c0_g1_i1	MSTRG.1595	5	77	46.5175	-3.399	1.28801	-2.63896	NA	NA	Dendrobium catenatum	GO:0000166;GO:0003924;GO:0005515;GO:0005525;GO:0006886;GO:0009507;GO:0009527;GO:0009536;GO:0009707;GO:0009941;GO:0015031;GO:0015450;GO:0016020;GO:0016021;GO:0016787;GO:0019750;GO:0042802;GO:0045036;GO:0046872;GO:0071806	Q38906;Q41009	Translocase of chloroplast 34;Translocase of chloroplast 34, chloroplastic	TOC34	ath:AT5G05000;
TRINITY_DN13181_c0_g1_i2	TRINITY_DN13181_c0_g1_i2	MSTRG.1596	399	219	288.983	0.784427	0.926351	0.846792	0.397111	0.802996	Dendrobium catenatum	GO:0000166;GO:0003924;GO:0005515;GO:0005525;GO:0006886;GO:0009507;GO:0009527;GO:0009536;GO:0009707;GO:0009941;GO:0015031;GO:0015450;GO:0016020;GO:0016021;GO:0016787;GO:0019750;GO:0042802;GO:0045036;GO:0046872;GO:0071806	Q38906;Q41009	Translocase of chloroplast 34;Translocase of chloroplast 34, chloroplastic	TOC34	ath:AT5G05000;
TRINITY_DN13182_c0_g1_i1	TRINITY_DN13182_c0_g1_i1	MSTRG.1597	1160	704	926.174	0.747989	0.407129	1.83723	0.066176	0.386656	Dendrobium catenatum	GO:0005739;GO:0005747;GO:0005758;GO:0006120;GO:0009536;GO:0055114;GO:0070469	Q8LGE7;Q9SQT4	NADH dehydrogenase [ubiquinone] 1 alpha subcomplex subunit 8-A;NADH dehydrogenase [ubiquinone] 1 alpha subcomplex subunit 8-B		ath:AT5G18800;ath:AT3G06310	NADH dehydrogenase (ubiquinone) 1 alpha subcomplex subunit 8	Oxidative phosphorylation;Metabolic pathways
TRINITY_DN13182_c0_g1_i2	TRINITY_DN13182_c0_g1_i2	MSTRG.1598	96	65	80.1901	0.606084	0.492936	1.22954	0.21887	0.656047	Dendrobium catenatum	GO:0005739;GO:0005747;GO:0005758;GO:0006120;GO:0009536;GO:0055114;GO:0070469	Q9SQT4;Q8LGE7	NADH dehydrogenase [ubiquinone] 1 alpha subcomplex subunit 8-B;NADH dehydrogenase [ubiquinone] 1 alpha subcomplex subunit 8-A		ath:AT3G06310;ath:AT5G18800	NADH dehydrogenase (ubiquinone) 1 alpha subcomplex subunit 8	Oxidative phosphorylation;Metabolic pathways
TRINITY_DN13185_c0_g1_i1	TRINITY_DN13185_c0_g1_i1	MSTRG.1601	41	39	38.8313	0.0800412	0.379033	0.211172	0.832753	0.96564	Dendrobium catenatum		NA	NA
TRINITY_DN13187_c0_g1_i1	TRINITY_DN13187_c0_g1_i1	MSTRG.1603	437	398	411.121	0.165758	0.237289	0.698548	0.484835	0.85452	fabids	GO:0005739;GO:0005759;GO:0005829;GO:0009055;GO:0022900;GO:0055114	A2XQV4;Q7F9U3	Electron transfer flavoprotein subunit beta, mitochondrial		;osa:4335102	electron transfer flavoprotein beta subunit
TRINITY_DN13194_c0_g1_i1	TRINITY_DN13194_c0_g1_i1	MSTRG.1613	41	5	24.2861	2.9628	0.98285	3.0145	0.00257402	0.0519118	Orchidaceae	GO:0000166;GO:0002229;GO:0004672;GO:0004674;GO:0004675;GO:0005524;GO:0005886;GO:0006468;GO:0006952;GO:0007178;GO:0016020;GO:0016021;GO:0016301;GO:0016310;GO:0016740;GO:0030246;GO:0042742	Q9M2S4;Q9SZD5	L-type lectin-domain containing receptor kinase S.4;L-type lectin-domain containing receptor kinase V.9		ath:AT3G55550;ath:AT4G29050
TRINITY_DN13198_c0_g1_i1	TRINITY_DN13198_c0_g1_i1	MSTRG.1617	3	4	3.44833	-0.388546	1.0885	-0.356956	0.721125	NA	Dendrobium catenatum	GO:0000139;GO:0005768;GO:0005794;GO:0005802;GO:0005975;GO:0006004;GO:0009505;GO:0010412;GO:0016020;GO:0016021;GO:0016740;GO:0016757;GO:0051753;GO:0052325;GO:0071555;GO:0097502	Q0WPA5;Q9LU40	Protein MANNAN SYNTHESIS-RELATED 2;Protein MANNAN SYNTHESIS-RELATED 1	MSR2;MSR1	ath:AT1G51630;ath:AT3G21190			GT106(140-323)	GT106	GT106	N	3
TRINITY_DN13202_c0_g1_i1	TRINITY_DN13202_c0_g1_i1	MSTRG.1621	9	95	55.4237	-3.05447	1.073	-2.84667	0.00441788	0.076173	Epidendroideae		NA	NA
TRINITY_DN13202_c0_g1_i2	TRINITY_DN13202_c0_g1_i2	MSTRG.1622	215	168	187.745	0.406216	0.325433	1.24823	0.211947	0.649942	Epidendroideae		NA	NA
TRINITY_DN13202_c0_g1_i4	TRINITY_DN13202_c0_g1_i4	MSTRG.1624	19	5	12.1785	1.81393	0.944631	1.92025	0.0548259	0.352585	Epidendroideae		NA	NA
TRINITY_DN13204_c0_g1_i2	TRINITY_DN13204_c0_g1_i2	MSTRG.1625	26	39	31.0971	-0.577361	0.483008	-1.19535	0.231952	0.670349	fabids	GO:0016020;GO:0016021	B4FF80;B6SGC5	Cell number regulator 5;Cell number regulator 6	CNR05;pco141127	zma:100193499;zma:100280451
TRINITY_DN13204_c0_g1_i3	TRINITY_DN13204_c0_g1_i3	MSTRG.1626	12	9	10.4264	0.309014	0.730684	0.422911	0.672361	0.9248	fabids	GO:0016020;GO:0016021	B6SGC5	Cell number regulator 6	pco141127	zma:100280451
TRINITY_DN13205_c0_g1_i1	TRINITY_DN13205_c0_g1_i1	MSTRG.1627	5	249	114.67	-3.77497	1.4499	-2.60362	NA	NA	Dendrobium catenatum	GO:0004252;GO:0005576;GO:0005618;GO:0006508;GO:0008233;GO:0008236;GO:0009505;GO:0010214;GO:0016020;GO:0016485;GO:0016787;GO:0048046;GO:0048359;GO:0080001	Q9LUM3;O65351	Subtilisin-like protease SBT1.5;Subtilisin-like protease SBT1.7	;ARA12	ath:AT3G14240;ath:AT5G67360
TRINITY_DN13206_c0_g2_i2	TRINITY_DN13206_c0_g2_i2	MSTRG.1630	67	69	66.6304	-0.0034384	0.317302	-0.0108364	0.991354	0.998243	Phalaenopsis equestris		NA	NA
TRINITY_DN13208_c0_g1_i1	TRINITY_DN13208_c0_g1_i1	MSTRG.1632	265	274	263.176	-0.00940422	0.280857	-0.033484	0.973289	0.995783	Dendrobium catenatum	GO:0003723;GO:0005634;GO:0005730;GO:0006364;GO:0008168;GO:0016740;GO:0032259;GO:0070475	Q8K4F6;Q96P11	Probable 28S rRNA (cytosine-C(5))-methyltransferase	Nsun5, 9830109N13Rik, AI326939, Nol1r, Wbscr20, Wbscr20a;NSUN5, NOL1, NOL1R, NSUN5A, WBSCR20, WBSCR20A, p120, p120(NOL1)	mmu:100609;hsa:55695	25S rRNA (cytosine2278-C5)-methyltransferase [EC:2.1.1.311]
TRINITY_DN13210_c0_g1_i1	TRINITY_DN13210_c0_g1_i1	MSTRG.1633	59	51	52.5849	0.211975	0.695257	0.304887	0.760453	0.949056	Phalaenopsis equestris	GO:0004040;GO:0005737;GO:0005829;GO:0008150;GO:0016787;GO:0043864	Q9URY4;A0A1P8B760	Probable amidase At4g34880;Putative amidase C869.01		spo:SPAC869.01;ath:AT4G34880	amidase [EC:3.5.1.4]	Arginine and proline metabolism;Phenylalanine metabolism;Tryptophan metabolism;Metabolic pathways
TRINITY_DN13210_c0_g1_i2	TRINITY_DN13210_c0_g1_i2	MSTRG.1634	28	11	18.9408	1.16371	1.08639	1.07117	0.284092	0.721791	Dendrobium catenatum	GO:0004040;GO:0016787;GO:0043864	A0A1P8B760	Probable amidase At4g34880		ath:AT4G34880	amidase [EC:3.5.1.4]	Arginine and proline metabolism;Phenylalanine metabolism;Tryptophan metabolism;Metabolic pathways
TRINITY_DN13211_c0_g1_i1	TRINITY_DN13211_c0_g1_i1	MSTRG.1636	141	21	83.6932	2.61206	1.05365	2.47906	0.0131729	0.157246	Epidendroideae	GO:0003676;GO:0003700;GO:0005634;GO:0006355;GO:0044212;GO:0046872	Q9SHD0;Q9M202	Zinc finger protein ZAT4;Zinc finger protein ZAT9		ath:AT2G45120;ath:AT3G60580
TRINITY_DN13216_c0_g2_i1	TRINITY_DN13216_c0_g2_i1	MSTRG.1641	3	3	2.90688	0.308312	0.936178	0.32933	0.741906	NA	Dendrobium catenatum	GO:0003674;GO:0008150	Q9FJE6	Putative pentatricopeptide repeat-containing protein At5g59900		ath:AT5G59900
TRINITY_DN13218_c0_g1_i1	TRINITY_DN13218_c0_g1_i1	MSTRG.1643	921	839	869.361	0.144541	0.303053	0.47695	0.633398	0.912066	Dendrobium catenatum	GO:0005515;GO:0005739;GO:0006457;GO:0007275;GO:0008219;GO:0009507;GO:0009534;GO:0009535;GO:0009536;GO:0009570;GO:0009579;GO:0009658;GO:0009704;GO:0009706;GO:0009793;GO:0009941;GO:0016020;GO:0016021;GO:0031966;GO:0044183;GO:0055035;GO:0061077;GO:1904216	Q9FN50;G5DBJ0	Protein CHAPERONE-LIKE PROTEIN OF POR1, chloroplastic	CDF1	ath:AT5G23040;
TRINITY_DN13219_c0_g1_i1	TRINITY_DN13219_c0_g1_i1	MSTRG.1646	49	45	46.2449	0.124329	0.440033	0.282544	0.777526	0.9524	Dendrobium catenatum		NA	NA
TRINITY_DN13219_c0_g1_i2	TRINITY_DN13219_c0_g1_i2	MSTRG.1647	3	4	3.12074	-0.405065	1.19647	-0.33855	0.734949	NA	Dendrobium catenatum		NA	NA
TRINITY_DN13220_c0_g1_i1	TRINITY_DN13220_c0_g1_i1	MSTRG.1649	574	1189	868.19	-1.03531	0.39549	-2.61779	0.00885007	0.120581	Dendrobium catenatum	GO:0003677;GO:0003680;GO:0003700;GO:0005634;GO:0006355;GO:0009640;GO:0009647;GO:0009908;GO:0010228;GO:0042826;GO:0043621	O49662;O22130	AT-hook motif nuclear-localized protein 24;AT-hook motif nuclear-localized protein 22	;AHL22	ath:AT4G22810;ath:AT2G45430
TRINITY_DN13221_c0_g2_i1	TRINITY_DN13221_c0_g2_i1	MSTRG.1650	3	3	3.10703	-0.0316753	1.03426	-0.0306262	0.975568	NA	Cephalotus follicularis	GO:0000943;GO:0003676;GO:0003964;GO:0004190;GO:0004518;GO:0004519;GO:0006278;GO:0006310;GO:0006508;GO:0008233;GO:0015074;GO:0016740;GO:0016787;GO:0046872;GO:0090305	Q94HW2;Q9ZT94	Retrovirus-related Pol polyprotein from transposon RE2;Retrovirus-related Pol polyprotein from transposon RE1		;
TRINITY_DN13224_c0_g1_i1	TRINITY_DN13224_c0_g1_i1	MSTRG.1651	124	511	295.075	-1.83368	0.898209	-2.04148	0.0412028	0.306148	Dendrobium catenatum	GO:0003677;GO:0003700;GO:0005634;GO:0006355;GO:0009877;GO:0043565;GO:0045893	A0A1X9PY88;A2Q5W1	Ethylene-responsive transcription factor ERN1		;mtr:MTR_7g085810	EREBP-like factor
TRINITY_DN13224_c0_g2_i1	TRINITY_DN13224_c0_g2_i1	MSTRG.1652	502	166	341.75	1.66064	0.7994	2.07735	0.0377691	0.290448	Pentapetalae	GO:0003677;GO:0003700;GO:0005634;GO:0006355;GO:0009877;GO:0043565;GO:0045893	A0A1X9PY88;A2Q5W1	Ethylene-responsive transcription factor ERN1		;mtr:MTR_7g085810	EREBP-like factor
TRINITY_DN13228_c0_g1_i1	TRINITY_DN13228_c0_g1_i1	MSTRG.1656	5	4	4.03382	0.363292	0.821084	0.442453	0.658161	NA	Dendrobium catenatum	GO:0000302;GO:0005777;GO:0005782;GO:0006457;GO:0009408;GO:0009651;GO:0042542;GO:0043621;GO:0051082;GO:0051259	Q652V8;Q9FHQ3	16.0 kDa heat shock protein, peroxisomal;15.7 kDa heat shock protein, peroxisomal		osa:4340661;ath:AT5G37670	HSP20 family protein	Protein processing in endoplasmic reticulum
TRINITY_DN13228_c0_g1_i4	TRINITY_DN13228_c0_g1_i4	MSTRG.1659	65	46	55.0153	0.493706	0.389375	1.26794	0.204818	0.642054	Dendrobium catenatum	GO:0000302;GO:0005777;GO:0005782;GO:0006457;GO:0009408;GO:0009651;GO:0042542;GO:0043621;GO:0051082;GO:0051259	Q652V8;Q9FHQ3	16.0 kDa heat shock protein, peroxisomal;15.7 kDa heat shock protein, peroxisomal		osa:4340661;ath:AT5G37670	HSP20 family protein	Protein processing in endoplasmic reticulum
TRINITY_DN13230_c0_g1_i1	TRINITY_DN13230_c0_g1_i1	MSTRG.1660	9	15	11.5025	-0.678268	0.70826	-0.957654	0.338237	0.762613	Sorghum bicolor	GO:0003676;GO:0003700;GO:0005634;GO:0006355;GO:0010200;GO:0043565;GO:0046872;GO:0071289;GO:2000280	Q681X4;Q9SLD4	Zinc finger protein ZAT5;Zinc finger protein ZAT11	;ZAT11	ath:AT2G28200;ath:AT2G37430
TRINITY_DN13231_c0_g1_i1	TRINITY_DN13231_c0_g1_i1	MSTRG.1661	19	196	100.755	-2.6417	1.32719	-1.99045	0.0465416	0.32616	Dendrobium catenatum	GO:0003677;GO:0003700;GO:0005515;GO:0005634;GO:0005737;GO:0006355;GO:0009736;GO:0009873;GO:0042802;GO:0043565;GO:0048364;GO:0048366;GO:0048825	Q9SUQ2;Q9SUE3	Ethylene-responsive transcription factor CRF2;Ethylene-responsive transcription factor CRF4	CRF2;CRF4	ath:AT4G23750;ath:AT4G27950
TRINITY_DN13235_c0_g1_i1	TRINITY_DN13235_c0_g1_i1	MSTRG.1669	498	383	435.94	0.382248	0.277741	1.37628	0.168736	0.595367	Zea mays	GO:0004842;GO:0005515;GO:0005634;GO:0005654;GO:0005829;GO:0006357;GO:0006366;GO:0006368;GO:0006511;GO:0016032;GO:0016567;GO:0032968;GO:0043687;GO:0061418;GO:0070449	Q15369	Elongin-C	ELOC, SIII, TCEB1	hsa:6921	elongin-C	HIF-1 signaling pathway;Ubiquitin mediated proteolysis;Human immunodeficiency virus 1 infection;Pathways in cancer;Renal cell carcinoma
TRINITY_DN13235_c0_g1_i2	TRINITY_DN13235_c0_g1_i2	MSTRG.1670	45	31	37.4155	0.522686	0.482565	1.08314	0.278745	0.717862	Zea mays	GO:0003674;GO:0004842;GO:0005515;GO:0005634;GO:0005654;GO:0005737;GO:0005829;GO:0006357;GO:0006366;GO:0006368;GO:0006511;GO:0016032;GO:0016567;GO:0032968;GO:0034243;GO:0043687;GO:0061418;GO:0070449	Q15369;Q9USX9	Elongin-C	ELOC, SIII, TCEB1;	hsa:6921;spo:SPBC1861.07	elongin-C	HIF-1 signaling pathway;Ubiquitin mediated proteolysis;Human immunodeficiency virus 1 infection;Pathways in cancer;Renal cell carcinoma
TRINITY_DN13236_c0_g1_i1	TRINITY_DN13236_c0_g1_i1	MSTRG.1671	61	54	55.5433	0.232256	0.637067	0.364571	0.715431	0.936521	Mesangiospermae		NA	NA
TRINITY_DN13236_c0_g1_i2	TRINITY_DN13236_c0_g1_i2	MSTRG.1672	9	8	7.99889	0.290553	0.774262	0.375265	0.707464	0.93595	Mesangiospermae		NA	NA
TRINITY_DN13239_c0_g1_i1	TRINITY_DN13239_c0_g1_i1	MSTRG.1677	10	5	7.41506	0.837329	1.04849	0.798605	0.424519	0.821062	Petrosaviidae	GO:0005515;GO:0009507;GO:0009536;GO:0016020;GO:0016021;GO:0031969;GO:0046872;GO:0050821;GO:1904143	Q8VYD8;A0A0D3MU35	Protein ORANGE-LIKE, chloroplastic;Protein ORANGE-GREEN, chloroplastic	;OR	ath:AT5G06130;cmo:103504703
TRINITY_DN13239_c0_g1_i2	TRINITY_DN13239_c0_g1_i2	MSTRG.1678	18	17	17.2233	0.0930123	0.480672	0.193505	0.846564	0.969068	Petrosaviidae	GO:0005515;GO:0009507;GO:0009536;GO:0016020;GO:0016021;GO:0031969;GO:0046872;GO:0050821;GO:1904143	A0A0D3MU35;Q8VYD8	Protein ORANGE-GREEN, chloroplastic;Protein ORANGE-LIKE, chloroplastic	OR;	cmo:103504703;ath:AT5G06130
TRINITY_DN13239_c0_g1_i3	TRINITY_DN13239_c0_g1_i3	MSTRG.1679	293	223	248.258	0.443719	1.06236	0.417672	0.676187	0.925749	Petrosaviidae	GO:0005515;GO:0009507;GO:0009536;GO:0016020;GO:0016021;GO:0031969;GO:0046872;GO:0050821;GO:1904143	Q8VYD8;A0A0D3MU35	Protein ORANGE-LIKE, chloroplastic;Protein ORANGE-GREEN, chloroplastic	;OR	ath:AT5G06130;cmo:103504703
TRINITY_DN13245_c0_g2_i1	TRINITY_DN13245_c0_g2_i1	MSTRG.1685	4	3	3.21397	0.566504	1.04195	0.543695	0.586651	NA	Apostasia shenzhenica	GO:0009507;GO:0009536;GO:0042254;GO:0042644	Q9LT27	Large ribosomal RNA subunit accumulation protein YCED homolog 1, chloroplastic		ath:AT3G19810
TRINITY_DN13245_c0_g2_i2	TRINITY_DN13245_c0_g2_i2	MSTRG.1686	37	30	33.28	0.299177	0.391393	0.764391	0.444634	0.832687	Dendrobium catenatum	GO:0009507;GO:0009536;GO:0042254;GO:0042644	Q9LT27;A0A1D6HQ92	Large ribosomal RNA subunit accumulation protein YCED homolog 1, chloroplastic		ath:AT3G19810;zma:103627916
TRINITY_DN13250_c0_g1_i2	TRINITY_DN13250_c0_g1_i2	MSTRG.1691	24	31	26.8971	-0.138908	1.13685	-0.122187	0.902751	0.980936	Apostasia shenzhenica	GO:0005773;GO:0005886;GO:0009055;GO:0009507;GO:0016020;GO:0022900;GO:0031225;GO:0032578;GO:0046658;GO:0048046	Q9T076;Q5JNJ5	Early nodulin-like protein 1;Early nodulin-like protein 2	ENODL2;	ath:AT4G27520;osa:9268422
TRINITY_DN13252_c0_g1_i1	TRINITY_DN13252_c0_g1_i1	MSTRG.1692	688	882	760.308	-0.331304	0.270682	-1.22396	0.220968	0.658482	Dendrobium catenatum	GO:0005515;GO:0005634;GO:0005635;GO:0006355;GO:0007275;GO:0007283;GO:0016363;GO:0030154;GO:0042802	Q96IK5;Q920G9	Germ cell-less protein-like 1	GMCL1, BTBD13, GCL, GCL1, SPATA29;Gmcl1, 2810049L19Rik, Btbd13, DIP, Gcl, Gcl-1, glc-1, mglc-1	hsa:64395;mmu:23885	BTB/POZ domain-containing protein 13 (germ cell-less protein-like 1)
TRINITY_DN13262_c0_g1_i1	TRINITY_DN13262_c0_g1_i1	MSTRG.1701	498	482	482.806	0.0806339	0.331666	0.243118	0.807914	0.958116	Dendrobium catenatum		NA	NA
TRINITY_DN13266_c0_g1_i1	TRINITY_DN13266_c0_g1_i1	MSTRG.1705	23	38	29.5364	-0.697552	0.548309	-1.27219	0.203307	0.640359	Phalaenopsis equestris		NA	NA
TRINITY_DN13266_c0_g1_i2	TRINITY_DN13266_c0_g1_i2	MSTRG.1706	9	6	7.76699	0.674292	1.09442	0.616119	0.537816	0.877757	Phalaenopsis equestris		NA	NA
TRINITY_DN13270_c0_g1_i1	TRINITY_DN13270_c0_g1_i1	MSTRG.1708	2	2	1.85592	0.246326	1.24683	0.197561	0.843388	NA	Vitis vinifera	GO:0000387;GO:0000398;GO:0000932;GO:0000956;GO:0003723;GO:0005634;GO:0005681;GO:0005688;GO:0006396;GO:0006397;GO:0008380;GO:0017070;GO:0033962	Q9LGE6;Q43582	Probable U6 snRNA-associated Sm-like protein LSm4		osa:4326227;	U6 snRNA-associated Sm-like protein LSm4	RNA degradation;Spliceosome
TRINITY_DN13270_c0_g1_i2	TRINITY_DN13270_c0_g1_i2	MSTRG.1709	225	185	201.554	0.295613	0.297469	0.993759	0.32034	0.748738	rosids	GO:0000387;GO:0000398;GO:0000932;GO:0000956;GO:0003723;GO:0005634;GO:0005681;GO:0005688;GO:0006396;GO:0006397;GO:0008380;GO:0017070;GO:0033962	Q43582;Q9LGE6	Probable U6 snRNA-associated Sm-like protein LSm4		;osa:4326227	U6 snRNA-associated Sm-like protein LSm4	RNA degradation;Spliceosome
TRINITY_DN13271_c0_g1_i1	TRINITY_DN13271_c0_g1_i1	MSTRG.1710	32	35	31.8021	0.0159589	1.13064	0.014115	0.988738	0.997892	Dendrobium catenatum	GO:0000166;GO:0004430;GO:0004674;GO:0005524;GO:0005634;GO:0005777;GO:0005829;GO:0009651;GO:0009737;GO:0009909;GO:0016020;GO:0016301;GO:0016310;GO:0016740;GO:0035091;GO:0046777;GO:0046854;GO:1902074	Q9ZPY9;Q9FNF8	Phosphatidylinositol 4-kinase gamma 4;Phosphatidylinositol 4-kinase gamma 3	PI4K_GAMMA_4;	ath:AT2G46500;ath:AT5G24240
TRINITY_DN13273_c0_g1_i1	TRINITY_DN13273_c0_g1_i1	MSTRG.1712	245	3	112.729	4.85093	1.33962	3.62113	NA	NA	Mesangiospermae	GO:0003723;GO:0003729;GO:0003735;GO:0005730;GO:0005829;GO:0005840;GO:0005886;GO:0006412;GO:0009506;GO:0016020;GO:0022625;GO:0022626;GO:0042788	Q9FE58;Q9M9W1	60S ribosomal protein L22-3;60S ribosomal protein L22-2		ath:AT5G27770;ath:AT3G05560	large subunit ribosomal protein L22e	Ribosome
TRINITY_DN13273_c0_g1_i3	TRINITY_DN13273_c0_g1_i3	MSTRG.1714	702	417	560.206	0.740437	0.49483	1.49635	0.134563	0.540087	Glycine max	GO:0003723;GO:0003729;GO:0003735;GO:0005730;GO:0005829;GO:0005840;GO:0005886;GO:0006412;GO:0009506;GO:0016020;GO:0022625;GO:0022626;GO:0042788	Q9FE58;Q9M9W1	60S ribosomal protein L22-3;60S ribosomal protein L22-2		ath:AT5G27770;ath:AT3G05560	large subunit ribosomal protein L22e	Ribosome
TRINITY_DN13275_c0_g1_i1	TRINITY_DN13275_c0_g1_i1	MSTRG.1716	54	14	31.3562	1.4332	1.40747	1.01828	0.308546	0.738951	Dendrobium catenatum	GO:0006066;GO:0009409;GO:0016020;GO:0016021;GO:0016491;GO:0016614;GO:0046577;GO:0050660;GO:0055114	B5WWZ9;B5WWZ8	Long-chain-alcohol oxidase FAO2;Long-chain-alcohol oxidase FAO1	FAO1	;ag:CAP15762	long-chain-alcohol oxidase [EC:1.1.3.20]		AA3(237-738)	N	AA3	N	2
TRINITY_DN13278_c0_g1_i2	TRINITY_DN13278_c0_g1_i2	MSTRG.1722	429	963	665.948	-1.10542	0.729028	-1.51629	0.129445	0.53164	Dendrobium catenatum	GO:0003676;GO:0003723;GO:0003729;GO:0003735;GO:0005840;GO:0006412;GO:0009507;GO:0009536;GO:0009570;GO:0009579;GO:0009735;GO:0016020	P29344;Q93VC7	30S ribosomal protein S1, chloroplastic	RPS1	;ath:AT5G30510	small subunit ribosomal protein S1	Ribosome
TRINITY_DN13280_c0_g1_i1	TRINITY_DN13280_c0_g1_i1	MSTRG.1725	5	11	7.5186	-0.922739	0.85711	-1.07657	0.281672	0.719925	rosids	GO:0001731;GO:0002188;GO:0003723;GO:0003743;GO:0005515;GO:0005737;GO:0005829;GO:0005886;GO:0006412;GO:0006413;GO:0006974;GO:0007049;GO:0008284;GO:0022627;GO:0032790;GO:0040008;GO:0075522	Q9ULC4;Q5PPY1	Malignant T-cell-amplified sequence 1-A;Malignant T-cell-amplified sequence 1	MCTS1, MCT-1, MCT1;mcts1.S, MCT-1A, mct-1, mct1, mcts1, mcts1-a, mcts1-b	hsa:28985;xla:503679	malignant T-cell-amplified sequence
TRINITY_DN13280_c0_g1_i2	TRINITY_DN13280_c0_g1_i2	MSTRG.1726	361	191	272.297	0.937134	0.272153	3.44341	0.000574436	0.0173129	Punica granatum	GO:0001731;GO:0002188;GO:0003723;GO:0003743;GO:0005515;GO:0005737;GO:0005829;GO:0005886;GO:0006412;GO:0006413;GO:0006974;GO:0007049;GO:0008284;GO:0022627;GO:0032790;GO:0040008;GO:0075522	Q5PPY1;Q9ULC4	Malignant T-cell-amplified sequence 1-A;Malignant T-cell-amplified sequence 1	mcts1.S, MCT-1A, mct-1, mct1, mcts1, mcts1-a, mcts1-b;MCTS1, MCT-1, MCT1	xla:503679;hsa:28985	malignant T-cell-amplified sequence
TRINITY_DN13282_c0_g1_i2	TRINITY_DN13282_c0_g1_i2	MSTRG.1730	5	2	3.34559	1.51756	1.08085	1.40404	0.160307	NA	Phalaenopsis equestris	GO:0003824;GO:0005783;GO:0005789;GO:0006633;GO:0009409;GO:0009416;GO:0009826;GO:0009922;GO:0010025;GO:0016020;GO:0016021;GO:0016740;GO:0016746;GO:0016747;GO:0048868;GO:0102336;GO:0102337;GO:0102338;GO:0102756	Q9C6L5;Q9XF43	3-ketoacyl-CoA synthase 5;3-ketoacyl-CoA synthase 6	KCS5;KCS6	ath:AT1G25450;ath:AT1G68530	3-ketoacyl-CoA synthase [EC:2.3.1.199]	Fatty acid elongation;Metabolic pathways;Biosynthesis of secondary metabolites;Plant-pathogen interaction
TRINITY_DN13285_c0_g1_i1	TRINITY_DN13285_c0_g1_i1	MSTRG.1731	292	309	291.364	-0.0365941	0.372773	-0.0981672	0.921799	0.984576	Dendrobium catenatum	GO:0000166;GO:0005524;GO:0009901;GO:0010584;GO:0016020;GO:0016021;GO:0016787;GO:0030659;GO:0031410;GO:0102485;GO:0102486;GO:0102487;GO:0102488;GO:0102489;GO:0102490;GO:0102491	Q8H1D8;O80612	Probable apyrase 4;Probable apyrase 6		ath:AT1G14230;ath:AT2G02970	apyrase [EC:3.6.1.5]	Purine metabolism;Pyrimidine metabolism;Metabolic pathways
TRINITY_DN13286_c0_g1_i1	TRINITY_DN13286_c0_g1_i1	MSTRG.1732	26	132	74.7384	-2.08366	0.919903	-2.26509	0.023507	0.220325	Panicoideae	GO:0005634;GO:0006970;GO:0008150;GO:0009414;GO:0009651;GO:0009737;GO:0009738;GO:0010029;GO:0010228	Q93ZT5;Q9LF38	EID1-like F-box protein 1;EID1-like F-box protein 3	EDL3;EDL1	ath:AT3G63060;ath:AT5G15440
TRINITY_DN13288_c0_g1_i1	TRINITY_DN13288_c0_g1_i1	MSTRG.1733	1	3	2.09516	-1.28099	1.27314	-1.00616	0.314338	NA	Apostasia shenzhenica	GO:0009807;GO:0010283;GO:0010284;GO:0016491;GO:0055114;GO:1902125;GO:1902131;GO:1902132;GO:1902138	E6Y2X0;B5KRH5	Bifunctional pinoresinol-lariciresinol reductase 2;Bifunctional pinoresinol-lariciresinol reductase	PLR_Lc1	;ag:ABW86959	pinoresinol/lariciresinol reductase [EC:1.23.1.1 1.23.1.2 1.23.1.3 1.23.1.4]
TRINITY_DN13288_c0_g1_i2	TRINITY_DN13288_c0_g1_i2	MSTRG.1734	6	11	8.24121	-0.838113	1.3321	-0.629169	0.529239	0.875233	Cynara cardunculus var. scolymus	GO:0009807;GO:0010283;GO:0010284;GO:0016491;GO:0055114;GO:1902125;GO:1902131;GO:1902132;GO:1902138	B5KRH5;P52581	Isoflavone reductase homolog;Bifunctional pinoresinol-lariciresinol reductase	PLR_Lc1	ag:ABW86959;	pinoresinol/lariciresinol reductase [EC:1.23.1.1 1.23.1.2 1.23.1.3 1.23.1.4]
TRINITY_DN13288_c0_g2_i1	TRINITY_DN13288_c0_g2_i1	MSTRG.1735	1	4	2.55786	-1.27523	1.25871	-1.01312	0.311002	NA	Tarenaya hassleriana	GO:0009807;GO:0010283;GO:0010284;GO:0016491;GO:0055114;GO:1902125;GO:1902129;GO:1902131;GO:1902132;GO:1902138	Q4R0I0;B5KRH5	Bifunctional pinoresinol-lariciresinol reductase	PLR_Lc1	;ag:ABW86959	pinoresinol/lariciresinol reductase [EC:1.23.1.1 1.23.1.2 1.23.1.3 1.23.1.4]
TRINITY_DN13289_c0_g1_i1	TRINITY_DN13289_c0_g1_i1	MSTRG.1736	77	70	71.8463	0.148896	0.345452	0.431017	0.666456	0.922273	Dendrobium catenatum	GO:0003674;GO:0005515;GO:0016020;GO:0016021;GO:0016192	Q3EDD7;Q84W04	Probable protein cornichon homolog 2;Protein cornichon homolog 4		ath:AT1G12340;ath:AT1G12390	protein cornichon
TRINITY_DN13289_c0_g1_i2	TRINITY_DN13289_c0_g1_i2	MSTRG.1737	26	29	25.8974	-0.148794	1.06207	-0.140099	0.888582	0.978573	Elaeis guineensis	GO:0003674;GO:0005515;GO:0016020;GO:0016021;GO:0016192	Q3EDD7;Q84W04	Protein cornichon homolog 4;Probable protein cornichon homolog 2		ath:AT1G12340;ath:AT1G12390	protein cornichon
TRINITY_DN13290_c0_g1_i3	TRINITY_DN13290_c0_g1_i3	MSTRG.1738	33	0	18.9094	3.70314	1.57125	2.35681	NA	NA	Dendrobium catenatum	GO:0006811;GO:0009705;GO:0015743;GO:0016020;GO:0016021	O23086;Q9SJE8	Aluminum-activated malate transporter 10;Aluminum-activated malate transporter 2		;ath:AT1G08440
TRINITY_DN13293_c0_g1_i1	TRINITY_DN13293_c0_g1_i1	MSTRG.1739	13	3	7.71978	1.56676	1.19987	1.30577	0.19163	0.62315	Dendrobium catenatum	GO:0000373;GO:0003723;GO:0005515;GO:0006397;GO:0008380;GO:0009507;GO:0009536;GO:0015979	A0MFS5;Q65XL5	Protein WHAT'S THIS FACTOR 1 homolog	WTF1;	ath:AT4G01037;osa:4339664
TRINITY_DN13293_c0_g1_i3	TRINITY_DN13293_c0_g1_i3	MSTRG.1740	7	11	8.65782	-0.675566	0.700779	-0.964021	0.335035	0.760436	Dendrobium catenatum	GO:0000373;GO:0003723;GO:0005515;GO:0006397;GO:0008380;GO:0009507;GO:0009536;GO:0015979	A0MFS5;Q65XL5	Protein WHAT'S THIS FACTOR 1 homolog	WTF1;	ath:AT4G01037;osa:4339664
TRINITY_DN13295_c0_g1_i1	TRINITY_DN13295_c0_g1_i1	MSTRG.1743	15	24	18.9031	-0.604322	0.801327	-0.754151	0.450759	0.835109	Dendrobium catenatum		NA	NA
TRINITY_DN13295_c0_g1_i2	TRINITY_DN13295_c0_g1_i2	MSTRG.1744	195	263	226.564	-0.333978	0.560375	-0.59599	0.551182	0.884004	Dendrobium catenatum		NA	NA
TRINITY_DN13300_c0_g1_i1	TRINITY_DN13300_c0_g1_i1	MSTRG.1747	92	107	97.8382	-0.217722	0.309399	-0.703693	0.481624	0.852378	Epidendroideae	GO:0003700;GO:0005515;GO:0005634;GO:0006355;GO:0008270;GO:0043565;GO:0044212;GO:0046872	Q9C7E8;O82256	Zinc finger protein CONSTANS-LIKE 15;Zinc finger protein CONSTANS-LIKE 13	BBX13;	ath:AT1G28050;ath:AT2G47890
TRINITY_DN13301_c0_g1_i1	TRINITY_DN13301_c0_g1_i1	MSTRG.1748	492	648	553.785	-0.382395	0.397077	-0.963024	0.335535	0.760556	Apostasia shenzhenica		NA	NA
TRINITY_DN13301_c0_g1_i2	TRINITY_DN13301_c0_g1_i2	MSTRG.1749	18	31	23.7202	-0.763871	0.516744	-1.47824	0.139343	0.550533	Apostasia shenzhenica		NA	NA
TRINITY_DN13302_c0_g1_i1	TRINITY_DN13302_c0_g1_i1	MSTRG.1750	3	1	1.96234	1.26404	1.41923	0.89065	0.373117	NA	Panicum hallii		NA	NA
TRINITY_DN13302_c0_g1_i2	TRINITY_DN13302_c0_g1_i2	MSTRG.1751	3	1	1.90608	1.15679	1.23748	0.934797	0.349893	NA	Panicum hallii		NA	NA
TRINITY_DN13302_c0_g1_i3	TRINITY_DN13302_c0_g1_i3	MSTRG.1752	6	3	4.82755	0.837915	0.834547	1.00404	0.315361	0.745081	Panicum hallii		NA	NA
TRINITY_DN13303_c0_g1_i1	TRINITY_DN13303_c0_g1_i1	MSTRG.1753	237	166	200.987	0.484742	0.66143	0.732869	0.463638	0.841602	Apostasia shenzhenica		NA	NA
TRINITY_DN13303_c0_g1_i2	TRINITY_DN13303_c0_g1_i2	MSTRG.1754	0	4	2.16646	-2.48208	1.47244	-1.68569	0.0918559	NA	Apostasia shenzhenica	GO:0005789;GO:0005793;GO:0016020;GO:0016021;GO:0030134;GO:0030173	Q6P301;Q6GN58	Protein YIF1B-A;Protein YIF1B	yif1b;yif1b.S, FinGER8, yif1b-a, yif1b-b	xtr:394896;xla:443676	protein transport protein YIF1
TRINITY_DN13303_c0_g1_i3	TRINITY_DN13303_c0_g1_i3	MSTRG.1755	50	56	52.1601	-0.131902	0.373465	-0.353185	0.72395	0.938265	Apostasia shenzhenica	GO:0005789;GO:0005793;GO:0016020;GO:0016021;GO:0030134;GO:0030173	Q6GN58;Q6P301	Protein YIF1B;Protein YIF1B-A	yif1b.S, FinGER8, yif1b-a, yif1b-b;yif1b	xla:443676;xtr:394896	protein transport protein YIF1
TRINITY_DN13304_c0_g1_i1	TRINITY_DN13304_c0_g1_i1	MSTRG.1756	2	5	3.37729	-0.814825	1.25953	-0.646926	0.51768	NA	Apostasia shenzhenica	GO:0005829;GO:0008150	Q9LV66	Uncharacterized protein At5g48480		ath:AT5G48480
TRINITY_DN13304_c0_g1_i2	TRINITY_DN13304_c0_g1_i2	MSTRG.1757	20	88	49.9587	-1.56416	1.28853	-1.21391	0.224781	0.661883	Apostasia shenzhenica	GO:0005829;GO:0008150	Q9LV66	Uncharacterized protein At5g48480		ath:AT5G48480
TRINITY_DN13309_c0_g1_i1	TRINITY_DN13309_c0_g1_i1	MSTRG.1758	7	4	5.75112	0.70607	0.851091	0.829605	0.406762	0.809946	Dendrobium catenatum	GO:0016567;GO:0016740;GO:0046872	Q852U6	Probable E3 ubiquitin-protein ligase RHY1A		ath:AT1G49850
TRINITY_DN13309_c0_g1_i3	TRINITY_DN13309_c0_g1_i3	MSTRG.1759	193	132	161.395	0.612925	0.532317	1.15143	0.249556	0.688994	Dendrobium catenatum	GO:0016567;GO:0016740;GO:0046872	Q852U6	Probable E3 ubiquitin-protein ligase RHY1A		ath:AT1G49850
TRINITY_DN13314_c0_g1_i1	TRINITY_DN13314_c0_g1_i1	MSTRG.1765	2	1	1.84313	0.650148	1.24905	0.520514	0.602705	NA	Dendrobium catenatum		NA	NA
TRINITY_DN13314_c0_g1_i2	TRINITY_DN13314_c0_g1_i2	MSTRG.1766	5	7	6.03342	-0.410318	0.85375	-0.480607	0.630796	0.911406	Dendrobium catenatum		NA	NA
TRINITY_DN13319_c0_g1_i1	TRINITY_DN13319_c0_g1_i1	MSTRG.1769	155	67	104.954	1.09981	0.776537	1.4163	0.156689	0.576353	Dendrobium catenatum		NA	NA
TRINITY_DN13319_c0_g1_i2	TRINITY_DN13319_c0_g1_i2	MSTRG.1770	3	5	4.16922	-0.542148	0.892621	-0.607367	0.543607	0.880111	Dendrobium catenatum		NA	NA
TRINITY_DN13322_c0_g1_i1	TRINITY_DN13322_c0_g1_i1	MSTRG.1774	6	5	5.6274	0.372628	0.867377	0.429604	0.667484	0.922725	Dendrobium catenatum		NA	NA
TRINITY_DN13322_c0_g1_i1	TRINITY_DN13322_c0_g1_i1	MSTRG.1775	2	5	3.24574	-1.2705	1.15205	-1.10282	0.270104	NA	Dendrobium catenatum		NA	NA
TRINITY_DN13326_c0_g1_i1	TRINITY_DN13326_c0_g1_i1	MSTRG.1779	34	22	27.996	0.646585	0.581573	1.11179	0.26623	0.704904	Dendrobium catenatum	GO:0000502;GO:0004175;GO:0004298;GO:0005634;GO:0005737;GO:0005839;GO:0006508;GO:0008233;GO:0010498;GO:0010499;GO:0016787;GO:0019774;GO:0043161;GO:0051603	P93395;Q8LD27	Proteasome subunit beta type-6	;PBA1	nta:107815086;ath:AT4G31300	20S proteasome subunit beta 1 [EC:3.4.25.1]	Proteasome
TRINITY_DN13326_c0_g1_i2	TRINITY_DN13326_c0_g1_i2	MSTRG.1780	409	329	366.656	0.349082	0.368158	0.948186	0.343035	0.767306	Dendrobium catenatum	GO:0000502;GO:0004175;GO:0004298;GO:0005634;GO:0005737;GO:0005839;GO:0006508;GO:0008233;GO:0010498;GO:0010499;GO:0016787;GO:0019774;GO:0043161;GO:0051603	P93395;Q8LD27	Proteasome subunit beta type-6	;PBA1	nta:107815086;ath:AT4G31300	20S proteasome subunit beta 1 [EC:3.4.25.1]	Proteasome
TRINITY_DN13329_c0_g1_i1	TRINITY_DN13329_c0_g1_i1	MSTRG.1781	924	866	876.187	0.154048	0.451352	0.341303	0.732876	0.941387	Phalaenopsis equestris	GO:0005515;GO:0005886;GO:0009630;GO:0016567;GO:0016740;GO:0046872;GO:0048364;GO:0061630	Q9ZQ46;Q9LTA6	E3 ubiquitin-protein ligase WAVH1;E3 ubiquitin-protein ligase WAV3	WAVH1;	ath:AT2G22680;ath:AT5G49665
TRINITY_DN13329_c0_g2_i1	TRINITY_DN13329_c0_g2_i1	MSTRG.1782	218	235	218.39	-0.0986164	0.469994	-0.209824	0.833805	0.965807	Dendrobium catenatum	GO:0005515;GO:0005886;GO:0009630;GO:0016567;GO:0016740;GO:0046872;GO:0048364;GO:0061630	Q9ZQ46;Q9LTA6	E3 ubiquitin-protein ligase WAV3;E3 ubiquitin-protein ligase WAVH1	WAVH1;	ath:AT2G22680;ath:AT5G49665
TRINITY_DN13331_c0_g1_i1	TRINITY_DN13331_c0_g1_i1	MSTRG.1783	5	9	6.84403	-0.861138	0.836646	-1.02927	0.303351	0.736571	Dendrobium catenatum	GO:0005794;GO:0016020;GO:0016021;GO:0016491;GO:0046872;GO:0055114	Q9SWS1;Q9C540	Probable transmembrane ascorbate ferrireductase 2;Probable transmembrane ascorbate ferrireductase 4	CYB-1;	ath:AT5G38630;ath:AT1G26100	cytochrome b-561 [EC:7.2.1.3]
TRINITY_DN13331_c0_g1_i2	TRINITY_DN13331_c0_g1_i2	MSTRG.1784	0	5	2.31506	-3.58501	1.37901	-2.59969	0.00933082	NA	Dendrobium catenatum	GO:0005794;GO:0016020;GO:0016021;GO:0016491;GO:0046872;GO:0055114	Q9SWS1;Q9C540	Probable transmembrane ascorbate ferrireductase 4;Probable transmembrane ascorbate ferrireductase 2	CYB-1;	ath:AT5G38630;ath:AT1G26100	cytochrome b-561 [EC:7.2.1.3]
TRINITY_DN13336_c0_g1_i1	TRINITY_DN13336_c0_g1_i1	MSTRG.1789	61	46	52.6612	0.332767	0.649758	0.512141	0.608553	0.905584	Dendrobium catenatum	GO:0000166;GO:0004638;GO:0005524;GO:0005829;GO:0006164;GO:0006189;GO:0009113;GO:0009507;GO:0009536;GO:0016829;GO:0016831;GO:0043727;GO:0046872	P15567;P55195	Phosphoribosylaminoimidazole carboxylase, chloroplastic;Phosphoribosylaminoimidazole carboxylase	ade6	spo:SPCC1322.13;	phosphoribosylaminoimidazole carboxylase [EC:4.1.1.21]	Purine metabolism;Metabolic pathways;Biosynthesis of secondary metabolites
TRINITY_DN13337_c0_g1_i3	TRINITY_DN13337_c0_g1_i3	MSTRG.1793	5	5	4.84535	0.172175	0.921611	0.186819	0.851802	0.970232	Petrosaviidae	GO:0005886;GO:0016020;GO:0016021;GO:0016567;GO:0016740;GO:0046872	P0C035;Q9SRM0	RING-H2 finger protein ATL66;RING-H2 finger protein ATL60		ath:AT1G53820;ath:AT3G11110
TRINITY_DN13340_c0_g1_i1	TRINITY_DN13340_c0_g1_i1	MSTRG.1795	48	59	52.7167	-0.3047	0.528956	-0.576041	0.564588	0.889125	Oryza sativa	GO:0003674;GO:0006897;GO:0007015;GO:0030479;GO:0032587;GO:0035091;GO:0051015;GO:0051017;GO:0051666;GO:1900027	Q9URW6;Q6DFH5	SH3 domain-containing protein PJ696.02	;sh3yl1.L, sh3yl1	spo:SPAPJ696.02;xla:446367	SH3 domain-containing YSC84-like protein 1
TRINITY_DN13340_c0_g1_i2	TRINITY_DN13340_c0_g1_i2	MSTRG.1796	3	3	2.75438	-0.212197	1.18674	-0.178808	0.858089	NA	Oryza sativa	GO:0003674;GO:0006897;GO:0007015;GO:0030479;GO:0032587;GO:0035091;GO:0051015;GO:0051017;GO:0051666;GO:1900027	Q9URW6;Q6DFH5	SH3 domain-containing protein PJ696.02	;sh3yl1.L, sh3yl1	spo:SPAPJ696.02;xla:446367	SH3 domain-containing YSC84-like protein 1
TRINITY_DN13343_c0_g1_i1	TRINITY_DN13343_c0_g1_i1	MSTRG.1799	6	3	4.38712	0.792724	0.975147	0.812928	0.41626	0.816063	Phalaenopsis equestris	GO:0000166;GO:0000329;GO:0004672;GO:0004674;GO:0005515;GO:0005524;GO:0005634;GO:0005737;GO:0005886;GO:0006468;GO:0006897;GO:0009740;GO:0009908;GO:0010476;GO:0016301;GO:0016310;GO:0016740;GO:0018105;GO:0018107;GO:0023052;GO:0030100;GO:0040008;GO:0048586	P40234;Q852L0	Casein kinase I homolog 2;Casein kinase 1-like protein HD16	cki2;	spo:SPBP35G2.05c;osa:4334396	casein kinase 1 [EC:2.7.11.1];	MAPK signaling pathway - yeast
TRINITY_DN13343_c0_g1_i2	TRINITY_DN13343_c0_g1_i2	MSTRG.1800	713	655	665.372	0.116965	0.384305	0.304354	0.760858	0.949103	Phalaenopsis equestris	GO:0000166;GO:0004672;GO:0004674;GO:0005515;GO:0005524;GO:0005634;GO:0005737;GO:0006468;GO:0006897;GO:0009506;GO:0009740;GO:0009908;GO:0010476;GO:0016301;GO:0016310;GO:0016740;GO:0018105;GO:0018107;GO:0030054;GO:0040008;GO:0048586	P42158;Q852L0	Casein kinase 1-like protein 1;Casein kinase 1-like protein HD16	CK1;	ath:AT4G26100;osa:4334396	casein kinase 1 [EC:2.7.11.1];
TRINITY_DN13344_c0_g1_i1	TRINITY_DN13344_c0_g1_i1	MSTRG.1801	4	3	3.59472	0.255656	1.0168	0.251431	0.801481	NA	Phalaenopsis equestris	GO:0000166;GO:0001653;GO:0004383;GO:0004672;GO:0004674;GO:0005515;GO:0005524;GO:0005886;GO:0006182;GO:0006468;GO:0009507;GO:0016020;GO:0016021;GO:0016301;GO:0016310;GO:0016740;GO:0016829;GO:0031347;GO:0045087;GO:0046777	Q9FN37;Q9ZVR7	Phytosulfokine receptor 1;Phytosulfokine receptor 2	PSKR2;PSKR1	ath:AT5G53890;ath:AT2G02220
TRINITY_DN13350_c0_g1_i1	TRINITY_DN13350_c0_g1_i1	MSTRG.1805	79	96	85.2056	-0.254265	0.290774	-0.874441	0.381878	0.792552	Dendrobium catenatum	GO:0008150;GO:0016567	Q9T0B0;Q93YV9	F-box protein SKIP8;Probable F-box protein At4g23960		ath:AT4G23960;ath:AT4G10925
TRINITY_DN13351_c0_g1_i1	TRINITY_DN13351_c0_g1_i1	MSTRG.1806	5	0	2.52078	3.4553	1.47744	2.33871	0.0193507	NA	Corchorus	GO:0071465;GO:1902075	P22242	Desiccation-related protein PCC13-62
TRINITY_DN13351_c0_g1_i2	TRINITY_DN13351_c0_g1_i2	MSTRG.1807	316	0	151.224	8.05783	1.12532	7.16047	8.04014e-13	2.58844e-10	Corchorus	GO:0071465;GO:1902075	P22242	Desiccation-related protein PCC13-62
TRINITY_DN13353_c0_g1_i1	TRINITY_DN13353_c0_g1_i1	MSTRG.1808	127	35	76.2592	1.73612	0.795559	2.18226	0.0290903	0.249972	Phalaenopsis equestris	GO:0000166;GO:0004672;GO:0004674;GO:0005515;GO:0005524;GO:0005886;GO:0006468;GO:0009789;GO:0010030;GO:0016020;GO:0016021;GO:0016301;GO:0016310;GO:0016740;GO:0042631	C0LGS3;Q94C77	Receptor protein kinase-like protein At4g34220;Probable LRR receptor-like serine/threonine-protein kinase At4g37250		ath:AT4G37250;ath:AT4G34220
TRINITY_DN13363_c0_g1_i3	TRINITY_DN13363_c0_g1_i3	MSTRG.1818	32	18	24.1621	0.772352	0.660349	1.16961	0.242157	0.681956	Ziziphus jujuba	GO:0000166;GO:0003824;GO:0004592;GO:0005524;GO:0005737;GO:0005829;GO:0008152;GO:0009793;GO:0015940;GO:0016874;GO:0033317;GO:0042803	O24210;Q9FKB3	Pantoate--beta-alanine ligase	PANC	;ath:AT5G48840	pantoate--beta-alanine ligase [EC:6.3.2.1]	beta-Alanine metabolism;Pantothenate and CoA biosynthesis;Metabolic pathways;Biosynthesis of secondary metabolites
TRINITY_DN13365_c0_g2_i1	TRINITY_DN13365_c0_g2_i1	MSTRG.1819	123	124	124.029	-0.0590991	0.61149	-0.0966476	0.923006	0.984901	Daucus carota subsp. sativus	GO:0005794;GO:0008643;GO:0009507;GO:0009536;GO:0009643;GO:0015120;GO:0015297;GO:0015713;GO:0016020;GO:0016021;GO:0022857;GO:0031969;GO:0035436;GO:0055085;GO:0071917	Q9ZSR7;P21727	Triose phosphate/phosphate translocator TPT, chloroplastic;Triose phosphate/phosphate translocator, chloroplastic	APE2	ath:AT5G46110;	solute carrier family 35, member E1
TRINITY_DN13367_c0_g1_i2	TRINITY_DN13367_c0_g1_i2	MSTRG.1822	45	44	43.3764	0.0495816	0.428631	0.115674	0.907911	0.981639	Durio zibethinus	GO:0003723;GO:0003735;GO:0005840;GO:0006412;GO:0009507;GO:0009536;GO:0009570;GO:0009941;GO:0019843	P82249;Q9FWS4	50S ribosomal protein L31, chloroplastic	emb2184	;ath:AT1G75350	large subunit ribosomal protein L31	Ribosome
TRINITY_DN13373_c0_g1_i1	TRINITY_DN13373_c0_g1_i1	MSTRG.1826	16	15	14.9308	0.0830955	0.609691	0.136291	0.891591	0.979224	Dendrobium catenatum		NA	NA
TRINITY_DN13375_c0_g1_i1	TRINITY_DN13375_c0_g1_i1	MSTRG.1828	28	33	29.5558	-0.187997	0.632955	-0.297015	0.766455	0.950441	Dendrobium catenatum	GO:0005773;GO:0005886;GO:0006811;GO:0015095;GO:0015693;GO:0016020;GO:0016021;GO:0030001;GO:0046873;GO:0055085;GO:1903830	Q9S9N4;Q9SAH0	Magnesium transporter MRS2-10;Magnesium transporter MRS2-1	MGT2;MGT1	ath:AT1G16010;ath:AT1G80900	magnesium transporter
TRINITY_DN13375_c0_g1_i2	TRINITY_DN13375_c0_g1_i2	MSTRG.1829	2	4	3.18046	-0.797389	0.998312	-0.798737	0.424443	NA	Dendrobium catenatum	GO:0005773;GO:0005886;GO:0006811;GO:0015095;GO:0015693;GO:0016020;GO:0016021;GO:0030001;GO:0046873;GO:0055085;GO:1903830	Q9S9N4;Q9SAH0	Magnesium transporter MRS2-1;Magnesium transporter MRS2-10	MGT2;MGT1	ath:AT1G16010;ath:AT1G80900	magnesium transporter
TRINITY_DN13376_c0_g1_i1	TRINITY_DN13376_c0_g1_i1	MSTRG.1830	38	2	19.6678	3.511	1.26852	2.76779	0.00564371	0.0900958	Dendrobium catenatum		NA	NA
TRINITY_DN13377_c0_g2_i1	TRINITY_DN13377_c0_g2_i1	MSTRG.1832	7	12	8.59762	-0.687251	0.812358	-0.845995	0.397556	0.803201	Dendrobium catenatum	GO:0005634;GO:0005737;GO:0005739;GO:0006457;GO:0030424;GO:0030425;GO:0030544;GO:0050750;GO:0051087;GO:0070628;GO:0070852;GO:0090084	Q9JLC8;Q9NZJ4	Sacsin	Sacs, A230052M14, DNAJC29, E130115J16Rik;SACS, ARSACS, DNAJC29, PPP1R138, SPAX6	mmu:50720;hsa:26278	sacsin
TRINITY_DN13379_c0_g1_i2	TRINITY_DN13379_c0_g1_i2	MSTRG.1835	83	21	50.5968	1.72394	1.05739	1.63037	0.103023	0.482271	Dendrobium catenatum	GO:0000224;GO:0016787	P81898	Peptide-N4-(N-acetyl-beta-glucosaminyl)asparagine amidase A
TRINITY_DN13380_c0_g1_i1	TRINITY_DN13380_c0_g1_i1	MSTRG.1836	24	67	47.5378	-1.48669	0.899489	-1.65282	0.0983677	0.472213	Dendrobium catenatum		NA	NA
TRINITY_DN13383_c0_g1_i2	TRINITY_DN13383_c0_g1_i2	MSTRG.1840	85	14	48.0898	2.18817	1.24667	1.75521	0.0792231	0.422334	Prunus yedoensis var. nudiflora		NA	NA
TRINITY_DN13386_c0_g1_i1	TRINITY_DN13386_c0_g1_i1	MSTRG.1845	43	263	143.478	-2.29534	1.07285	-2.13949	0.0323964	0.265878	Dendrobium catenatum	GO:0005575;GO:0006541;GO:0016740;GO:0016787;GO:2000032	P49865;Q8H0Z4	Putative glutamine amidotransferase GAT1_2.1;Protein NtpR	;GAT1_2.1	ehr:EHR_08225;ath:AT1G15040	putative glutamine amidotransferase;
TRINITY_DN13388_c0_g1_i1	TRINITY_DN13388_c0_g1_i1	MSTRG.1846	52	13	30.9541	1.42386	1.42423	0.99974	NA	NA	Pentapetalae		NA	NA
TRINITY_DN13388_c0_g1_i2	TRINITY_DN13388_c0_g1_i2	MSTRG.1847	272	61	163.674	2.06564	0.643153	3.21174	0.00131934	0.0322223	Corchorus olitorius	GO:0003824;GO:0004721;GO:0004722;GO:0004724;GO:0006470;GO:0016787;GO:0043169;GO:0046872	Q2QN36;O81760	Probable protein phosphatase 2C 78;Probable protein phosphatase 2C 63		osa:4352638;ath:AT4G33920
TRINITY_DN13393_c0_g1_i1	TRINITY_DN13393_c0_g1_i1	MSTRG.1853	85	64	72.6128	0.415248	0.399772	1.03871	0.298939	0.734932	rosids		NA	NA
TRINITY_DN13395_c0_g2_i1	TRINITY_DN13395_c0_g2_i1	MSTRG.1856	652	895	755.456	-0.403797	0.268939	-1.50144	0.133241	0.537313	Apostasia shenzhenica		NA	NA
TRINITY_DN13400_c0_g1_i1	TRINITY_DN13400_c0_g1_i1	MSTRG.1861	2	2	1.71944	-0.0209703	1.26591	-0.0165654	0.986783	NA	Dendrobium catenatum	GO:0000162;GO:0003824;GO:0004834;GO:0005737;GO:0006568;GO:0008652;GO:0009073;GO:0009507;GO:0009536;GO:0009570;GO:0009630;GO:0009735;GO:0009851;GO:0016829;GO:0033984;GO:0042742;GO:0052544	O22765;Q42529	Tryptophan synthase alpha chain;Tryptophan synthase alpha chain, chloroplastic	;TSA1	ath:AT4G02610;ath:AT3G54640	tryptophan synthase alpha chain [EC:4.2.1.20]	Glycine, serine and threonine metabolism;Phenylalanine, tyrosine and tryptophan biosynthesis;Metabolic pathways;Biosynthesis of secondary metabolites;Biosynthesis of amino acids
TRINITY_DN13400_c0_g1_i2	TRINITY_DN13400_c0_g1_i2	MSTRG.1862	339	342	342.681	0.0358203	0.619881	0.0577857	0.953919	0.992245	Dendrobium catenatum	GO:0000162;GO:0003824;GO:0004834;GO:0005737;GO:0006568;GO:0008652;GO:0009073;GO:0009507;GO:0009536;GO:0009570;GO:0009630;GO:0009735;GO:0009851;GO:0016829;GO:0033984;GO:0042742;GO:0052544	O22765;Q42529	Tryptophan synthase alpha chain, chloroplastic;Tryptophan synthase alpha chain	;TSA1	ath:AT4G02610;ath:AT3G54640	tryptophan synthase alpha chain [EC:4.2.1.20]	Glycine, serine and threonine metabolism;Phenylalanine, tyrosine and tryptophan biosynthesis;Metabolic pathways;Biosynthesis of secondary metabolites;Biosynthesis of amino acids
TRINITY_DN13406_c0_g1_i2	TRINITY_DN13406_c0_g1_i2	MSTRG.1865	95	179	134.751	-0.877337	1.02054	-0.859678	0.389966	0.797865	Dendrobium catenatum	GO:0000049;GO:0002939;GO:0005634;GO:0005654;GO:0005730;GO:0005737;GO:0005829;GO:0008033;GO:0008168;GO:0009019;GO:0015629;GO:0016740;GO:0030488;GO:0032259;GO:0052905	Q3MHI8;O14214	tRNA (guanine(9)-N1)-methyltransferase;tRNA methyltransferase 10 homolog A	TRMT10A;trm10	bta:616544;spo:SPAC6B12.09	tRNA (guanine9-N1)-methyltransferase [EC:2.1.1.221]
TRINITY_DN13406_c0_g1_i4	TRINITY_DN13406_c0_g1_i4	MSTRG.1867	6	3	4.77111	0.883373	0.807198	1.09437	0.273793	0.712773	Dendrobium catenatum	GO:0000049;GO:0002939;GO:0005634;GO:0005654;GO:0005730;GO:0005737;GO:0005829;GO:0008033;GO:0008168;GO:0009019;GO:0015629;GO:0016740;GO:0030488;GO:0032259;GO:0052905	Q3MHI8;O14214	tRNA (guanine(9)-N1)-methyltransferase;tRNA methyltransferase 10 homolog A	TRMT10A;trm10	bta:616544;spo:SPAC6B12.09	tRNA (guanine9-N1)-methyltransferase [EC:2.1.1.221]
TRINITY_DN13408_c0_g1_i1	TRINITY_DN13408_c0_g1_i1	MSTRG.1869	58	63	60.3585	-0.0687263	0.630081	-0.109075	0.913143	0.981989	Dendrobium catenatum	GO:0005737;GO:0008168;GO:0016020;GO:0016021;GO:0016740;GO:0032259	Q6DJF8	Methyltransferase-like protein 23	mettl23.S, c17orf95, mettl23	xla:444818	methyltransferase-like protein 23 [EC:2.1.1.-]
TRINITY_DN13408_c0_g1_i2	TRINITY_DN13408_c0_g1_i2	MSTRG.1870	7	2	3.96395	1.68128	1.18455	1.41934	0.1558	NA	Dendrobium catenatum	GO:0005634;GO:0005737;GO:0008134;GO:0008168;GO:0016020;GO:0016021;GO:0016740;GO:0031072;GO:0032259;GO:0032991;GO:0045944;GO:0050890	Q6DJF8;A2AA28	Methyltransferase-like protein 23	mettl23.S, c17orf95, mettl23;Mettl23, 1110005A03Rik, 1500035B17Rik, 4933424L15Rik	xla:444818;mmu:74319	methyltransferase-like protein 23 [EC:2.1.1.-]
TRINITY_DN13408_c0_g1_i3	TRINITY_DN13408_c0_g1_i3	MSTRG.1871	26	30	27.8231	-0.182757	0.447355	-0.408528	0.682886	0.928875	Dendrobium catenatum	GO:0005634;GO:0005737;GO:0008134;GO:0008168;GO:0016020;GO:0016021;GO:0016740;GO:0031072;GO:0032259;GO:0032991;GO:0045944;GO:0050890	Q6DJF8;A2AA28	Methyltransferase-like protein 23	mettl23.S, c17orf95, mettl23;Mettl23, 1110005A03Rik, 1500035B17Rik, 4933424L15Rik	xla:444818;mmu:74319	methyltransferase-like protein 23 [EC:2.1.1.-]
TRINITY_DN13409_c0_g1_i1	TRINITY_DN13409_c0_g1_i1	MSTRG.1872	12	1	6.45586	2.79891	1.02377	2.73392	0.00625845	0.0968533	Phalaenopsis equestris		NA	NA
TRINITY_DN13411_c0_g1_i1	TRINITY_DN13411_c0_g1_i1	MSTRG.1874	361	585	469.967	-0.710015	0.422048	-1.68231	0.0925092	0.459392	Phalaenopsis equestris	GO:0005737;GO:0009807;GO:0016491;GO:0050664;GO:0055114	P52578;B9HRL7	Isoflavone reductase homolog;Isoflavone reductase homolog PCBER	CP100;	sot:102586164;pop:7464022	phenylcoumaran benzylic ether reductase [EC:1.3.1.-]
TRINITY_DN13411_c0_g1_i2	TRINITY_DN13411_c0_g1_i2	MSTRG.1875	2	6	4.53793	-1.2063	1.23778	-0.974572	0.329773	0.75588	Phalaenopsis equestris	GO:0005737;GO:0016491;GO:0055114	E1U332;P52578	Isoflavone reductase homolog;Isoflavone reductase-like protein	CP100	;sot:102586164	phenylcoumaran benzylic ether reductase [EC:1.3.1.-]
TRINITY_DN13415_c0_g1_i1	TRINITY_DN13415_c0_g1_i1	MSTRG.1877	1557	1374	1441.95	0.215288	0.238373	0.903156	0.366443	0.783337	Dendrobium catenatum	GO:0004177;GO:0005737;GO:0005773;GO:0005829;GO:0006508;GO:0008233;GO:0008235;GO:0009507;GO:0009536;GO:0009570;GO:0016787;GO:0016805;GO:0019538;GO:0030145;GO:0046686;GO:0046872	P30184;Q6K669	Leucine aminopeptidase 1;Leucine aminopeptidase 2, chloroplastic	LAP1	ath:AT2G24200;	leucyl aminopeptidase [EC:3.4.11.1]	Glutathione metabolism;Metabolic pathways
TRINITY_DN13416_c0_g1_i1	TRINITY_DN13416_c0_g1_i1	MSTRG.1878	673	564	601.833	0.278931	0.468816	0.594968	0.551865	0.88437	Dendrobium catenatum	GO:0000166;GO:0000911;GO:0003677;GO:0003723;GO:0003725;GO:0004386;GO:0004518;GO:0004519;GO:0004525;GO:0005515;GO:0005524;GO:0005634;GO:0005737;GO:0006396;GO:0007275;GO:0009616;GO:0009880;GO:0010228;GO:0010267;GO:0010445;GO:0010599;GO:0016075;GO:0016442;GO:0016787;GO:0016891;GO:0030422;GO:0031047;GO:0035196;GO:0035279;GO:0046872;GO:0048317;GO:0090305;GO:0090501;GO:0090502;GO:2000034	Q9SP32;Q8LMR2	Endoribonuclease Dicer homolog 1	DCL1	ath:AT1G01040;	endoribonuclease Dicer [EC:3.1.26.-]
TRINITY_DN13418_c0_g1_i1	TRINITY_DN13418_c0_g1_i1	MSTRG.1880	52	63	54.8287	-0.168533	0.779848	-0.216111	0.828902	0.964276	Pentapetalae	GO:0003677;GO:0003700;GO:0005515;GO:0005634;GO:0006355;GO:0006952;GO:0007263;GO:0009739;GO:0010150;GO:0010200;GO:0042742;GO:0043565;GO:0044212;GO:0045892	Q9FLX8;O04609	WRKY transcription factor 22;Probable WRKY transcription factor 27	WRKY27;WRKY22	ath:AT5G52830;ath:AT4G01250	;WRKY transcription factor 22	MAPK signaling pathway - plant;Plant-pathogen interaction
TRINITY_DN13418_c0_g1_i2	TRINITY_DN13418_c0_g1_i2	MSTRG.1881	9	13	10.7073	-0.584263	0.663983	-0.879937	0.378893	0.791503	Olea europaea var. sylvestris	GO:0003677;GO:0003700;GO:0005515;GO:0005634;GO:0006355;GO:0006952;GO:0007263;GO:0009739;GO:0010150;GO:0010200;GO:0042742;GO:0043565;GO:0044212;GO:0045892	O04609;Q9FLX8	Probable WRKY transcription factor 27;WRKY transcription factor 22	WRKY22;WRKY27	ath:AT4G01250;ath:AT5G52830	WRKY transcription factor 22;	MAPK signaling pathway - plant;Plant-pathogen interaction
TRINITY_DN13424_c0_g2_i1	TRINITY_DN13424_c0_g2_i1	MSTRG.1884	9	11	9.80081	-0.178083	0.634167	-0.280813	0.778853	0.95272	Mesangiospermae	GO:0000243;GO:0000387;GO:0003723;GO:0003729;GO:0005634;GO:0005682;GO:0005685;GO:0005686;GO:0005687;GO:0005689;GO:0005730;GO:0005774;GO:0005829;GO:0006396;GO:0006397;GO:0008380;GO:0016020;GO:0016607;GO:0034715;GO:0034719;GO:0035194;GO:0043484;GO:0071013	Q9SY09;Q9SSF1	Small nuclear ribonucleoprotein SmD1b;Small nuclear ribonucleoprotein SmD1a		ath:AT4G02840;ath:AT3G07590	small nuclear ribonucleoprotein D1	Spliceosome
TRINITY_DN13424_c0_g2_i2	TRINITY_DN13424_c0_g2_i2	MSTRG.1885	228	225	223.675	0.0436622	0.336818	0.129632	0.896858	0.979775	Mesangiospermae	GO:0000243;GO:0000387;GO:0003723;GO:0003729;GO:0005634;GO:0005682;GO:0005685;GO:0005686;GO:0005687;GO:0005689;GO:0005730;GO:0005774;GO:0005829;GO:0006396;GO:0006397;GO:0008380;GO:0016020;GO:0016607;GO:0034715;GO:0034719;GO:0035194;GO:0043484;GO:0071013	Q9SY09;Q9SSF1	Small nuclear ribonucleoprotein SmD1a;Small nuclear ribonucleoprotein SmD1b		ath:AT4G02840;ath:AT3G07590	small nuclear ribonucleoprotein D1	Spliceosome
TRINITY_DN13427_c0_g1_i1	TRINITY_DN13427_c0_g1_i1	MSTRG.1887	41	30	35.0736	0.4679	0.407178	1.14913	0.250503	0.690101	Dendrobium catenatum		NA	NA
TRINITY_DN13431_c0_g1_i1	TRINITY_DN13431_c0_g1_i1	MSTRG.1892	3	3	2.92509	0.345025	1.07427	0.321172	0.74808	NA	Dendrobium catenatum	GO:0005739;GO:0008380	Q9FVX2;Q9S7R4	Pentatricopeptide repeat-containing protein At1g77360, mitochondrial;Pentatricopeptide repeat-containing protein At1g74900, mitochondrial	APPR6;OTP43	ath:AT1G77360;ath:AT1G74900
TRINITY_DN13431_c0_g1_i2	TRINITY_DN13431_c0_g1_i2	MSTRG.1893	1	2	1.63105	-0.977392	1.27494	-0.766619	0.443308	NA	Dendrobium catenatum	GO:0005739;GO:0008380	Q9FVX2;Q9S7R4	Pentatricopeptide repeat-containing protein At1g74900, mitochondrial;Pentatricopeptide repeat-containing protein At1g77360, mitochondrial	APPR6;OTP43	ath:AT1G77360;ath:AT1G74900
TRINITY_DN13438_c0_g1_i2	TRINITY_DN13438_c0_g1_i2	MSTRG.1897	3	6	4.35202	-1.1153	0.962659	-1.15856	0.246635	0.685804	Dendrobium catenatum	GO:0000154;GO:0000179;GO:0003723;GO:0005737;GO:0006364;GO:0008168;GO:0008649;GO:0009409;GO:0009507;GO:0009536;GO:0016422;GO:0016433;GO:0016740;GO:0031167;GO:0032259;GO:0052908;GO:0080009	O65090;Q6ME80	Ribosomal RNA small subunit methyltransferase A;Ribosomal RNA small subunit methyltransferase, chloroplastic	PFC1;ksgA	ath:AT1G01860;pcu:pc0395	;16S rRNA (adenine1518-N6/adenine1519-N6)-dimethyltransferase [EC:2.1.1.182]
TRINITY_DN13448_c0_g1_i1	TRINITY_DN13448_c0_g1_i1	MSTRG.1904	1769	1158	1455.11	0.643478	0.336473	1.91242	0.055822	0.356295	Stevia ovata	GO:0000166;GO:0000287;GO:0003824;GO:0004775;GO:0005507;GO:0005524;GO:0005739;GO:0006099;GO:0006104;GO:0006105;GO:0016874;GO:0046686;GO:0046872	Q84LB6;Q6K9N6	Succinate--CoA ligase [ADP-forming] subunit beta, mitochondrial		;osa:4330016	succinyl-CoA synthetase beta subunit [EC:6.2.1.4 6.2.1.5]	Citrate cycle (TCA cycle);Propanoate metabolism;Metabolic pathways;Biosynthesis of secondary metabolites;Carbon metabolism
TRINITY_DN13448_c0_g1_i2	TRINITY_DN13448_c0_g1_i2	MSTRG.1905	3	4	3.38108	-0.0875342	0.877659	-0.099736	0.920554	NA	Mesangiospermae	GO:0000166;GO:0000287;GO:0003824;GO:0004775;GO:0005507;GO:0005524;GO:0005739;GO:0005794;GO:0006099;GO:0016874;GO:0046686;GO:0046872	O82662;Q6K9N6	Succinate--CoA ligase [ADP-forming] subunit beta, mitochondrial		ath:AT2G20420;osa:4330016	succinyl-CoA synthetase beta subunit [EC:6.2.1.4 6.2.1.5]	Citrate cycle (TCA cycle);Propanoate metabolism;Metabolic pathways;Biosynthesis of secondary metabolites;Carbon metabolism
TRINITY_DN13455_c0_g1_i1	TRINITY_DN13455_c0_g1_i1	MSTRG.1911	19	2	9.81066	2.91423	0.99044	2.94236	0.00325724	0.0614867	Dendrobium catenatum	GO:0004553;GO:0005975;GO:0006952;GO:0008152;GO:0009607;GO:0016787;GO:0016798;GO:0042973;GO:0046658	A7PQW3;Q02439	Glucan endo-1,3-beta-glucosidase;Putative glucan endo-1,3-beta-glucosidase GVI		vvi:100265368;			GH17(16-326)	GH17	GH17	N	3
TRINITY_DN13455_c0_g1_i2	TRINITY_DN13455_c0_g1_i2	MSTRG.1913	226	25	118.783	2.88071	1.02913	2.79918	0.0051233	0.0841033	Dendrobium catenatum	GO:0004553;GO:0005975;GO:0006952;GO:0008152;GO:0009607;GO:0016787;GO:0016798;GO:0042973;GO:0046658	A7PQW3;Q02439	Putative glucan endo-1,3-beta-glucosidase GVI;Glucan endo-1,3-beta-glucosidase		vvi:100265368;			GH17(28-338)	GH17	GH17	N	3
TRINITY_DN13457_c0_g1_i1	TRINITY_DN13457_c0_g1_i1	MSTRG.1914	324	518	424.824	-0.704581	0.49461	-1.42452	0.154297	0.573665	Dendrobium catenatum	GO:0000502;GO:0005515;GO:0005634;GO:0005829;GO:0005838;GO:0006508;GO:0008541;GO:0009408;GO:0009647;GO:0009733;GO:0009735;GO:0009736;GO:0009908;GO:0009941;GO:0030163;GO:0031540;GO:0043161;GO:0043248;GO:0048366;GO:0048528;GO:0048825;GO:0051788	Q9FHY0;Q9SGW3	26S proteasome non-ATPase regulatory subunit 8 homolog A;Putative 26S proteasome non-ATPase regulatory subunit 8 homolog B	RPN12b;RPN12a	ath:AT5G42040;ath:AT1G64520	26S proteasome regulatory subunit N12	Proteasome
TRINITY_DN13457_c0_g1_i2	TRINITY_DN13457_c0_g1_i2	MSTRG.1915	7	6	6.42357	0.344827	0.804838	0.428443	0.668328	0.92277	Elaeis guineensis	GO:0000502;GO:0005515;GO:0005634;GO:0005829;GO:0005838;GO:0006508;GO:0008541;GO:0009408;GO:0009647;GO:0009733;GO:0009735;GO:0009736;GO:0009908;GO:0009941;GO:0030163;GO:0031540;GO:0043161;GO:0043248;GO:0048366;GO:0048528;GO:0048825;GO:0051788	Q9SGW3;Q9FHY0	26S proteasome non-ATPase regulatory subunit 8 homolog A;Putative 26S proteasome non-ATPase regulatory subunit 8 homolog B	RPN12a;RPN12b	ath:AT1G64520;ath:AT5G42040	26S proteasome regulatory subunit N12	Proteasome
TRINITY_DN13459_c0_g1_i2	TRINITY_DN13459_c0_g1_i2	MSTRG.1918	582	561	561.486	0.0711886	0.196459	0.362359	0.717084	0.937048	Dendrobium catenatum	GO:0005515;GO:0005634;GO:0005737;GO:0005829;GO:0007165;GO:0031929	Q8VXY4;Q54MI6	TIP41-like protein		ath:AT4G34270;ddi:DDB_G0285919	type 2A phosphatase activator TIP41
TRINITY_DN13464_c0_g1_i1	TRINITY_DN13464_c0_g1_i1	MSTRG.1920	310	210	256.851	0.573243	0.383121	1.49625	0.13459	0.540087	Dendrobium catenatum	GO:0003824;GO:0004721;GO:0004722;GO:0004724;GO:0005886;GO:0006470;GO:0016787;GO:0046872	Q9SA22;Q6ZKL8	Probable protein phosphatase 2C 6;Probable protein phosphatase 2C 66		ath:AT1G16220;osa:4345947
TRINITY_DN13467_c0_g1_i1	TRINITY_DN13467_c0_g1_i1	MSTRG.1923	285	326	300.604	-0.162911	0.292566	-0.556833	0.577642	0.894649	Petrosaviidae	GO:0005515;GO:0005737;GO:0005829;GO:0006457;GO:0016272;GO:0051082	Q9M4B5;Q9M4C4	Probable prefoldin subunit 4	AIP3	ath:AT1G08780;	prefoldin subunit 4
TRINITY_DN13467_c0_g1_i2	TRINITY_DN13467_c0_g1_i2	MSTRG.1924	7	6	6.39364	0.251037	0.802551	0.312798	0.754434	0.94763	Petrosaviidae	GO:0005515;GO:0005737;GO:0005829;GO:0006457;GO:0016272;GO:0051082	Q9M4B5;Q9M4C4	Probable prefoldin subunit 4	AIP3	ath:AT1G08780;	prefoldin subunit 4
TRINITY_DN13468_c0_g1_i1	TRINITY_DN13468_c0_g1_i1	MSTRG.1925	40	30	34.4072	0.4078	0.547066	0.745431	0.456011	0.837308	Dendrobium catenatum		NA	NA
TRINITY_DN13469_c0_g1_i1	TRINITY_DN13469_c0_g1_i1	MSTRG.1926	4	6	4.93504	-0.409747	1.17225	-0.34954	0.726684	0.93961	Dendrobium catenatum	GO:0005515;GO:0050829;GO:1905761	Q9M2Z5;Q9S9V9	F-box/LRR-repeat protein At3g48880		ath:AT3G48880;
TRINITY_DN13469_c0_g1_i2	TRINITY_DN13469_c0_g1_i2	MSTRG.1927	79	127	99.6735	-0.683765	1.01978	-0.670502	0.502538	0.86385	Dendrobium catenatum		NA	NA
TRINITY_DN13471_c0_g1_i1	TRINITY_DN13471_c0_g1_i1	MSTRG.1930	356	8744	4199.65	-3.82162	1.20688	-3.16653	0.00154268	0.035863	Dendrobium	GO:0003824;GO:0004451;GO:0005777;GO:0006097;GO:0006099;GO:0009514;GO:0016829;GO:0019752;GO:0046872	P17069;Q9SE26	Isocitrate lyase		;
TRINITY_DN13471_c0_g1_i2	TRINITY_DN13471_c0_g1_i2	MSTRG.1931	9	195	93.8957	-3.73652	1.1743	-3.18192	NA	NA	Dendrobium	GO:0003824;GO:0004451;GO:0005777;GO:0006097;GO:0006099;GO:0009514;GO:0016829;GO:0019752;GO:0046872	P17069;Q9SE26	Isocitrate lyase		;
TRINITY_DN13475_c0_g1_i1	TRINITY_DN13475_c0_g1_i1	MSTRG.1935	23	31	25.9832	-0.447641	0.544204	-0.822562	0.410757	0.812828	Dendrobium catenatum	GO:0005515;GO:0006397;GO:0008270;GO:0009451;GO:0009507;GO:0009536;GO:0031425	Q9SR82;Q9LN01	Pentatricopeptide repeat-containing protein At1g08070, chloroplastic;Putative pentatricopeptide repeat-containing protein At3g08820	;OTP82	ath:AT3G08820;ath:AT1G08070			N	N	GH28	N	1
TRINITY_DN13476_c0_g1_i1	TRINITY_DN13476_c0_g1_i1	MSTRG.1936	99	139	117.459	-0.505268	0.435489	-1.16023	0.245954	0.685154	Dendrobium catenatum	GO:0008270;GO:0009409;GO:0009507;GO:0009536;GO:0009570;GO:0009579;GO:0009941;GO:0010319;GO:0016491;GO:0035671;GO:0035798;GO:0048046;GO:0055114;GO:0102978	Q9ZUC1;K4BW79	NADPH-dependent alkenal/one oxidoreductase, chloroplastic;2-methylene-furan-3-one reductase	AOR;EO	ath:AT1G23740;sly:101250690	2-methylene-furan-3-one reductase [EC:1.3.1.105]
TRINITY_DN13478_c0_g1_i2	TRINITY_DN13478_c0_g1_i2	MSTRG.1939	34	78	58.3249	-1.12497	0.828135	-1.35844	0.174324	0.602594	Dendrobium catenatum	GO:0005515;GO:0005886;GO:0009738;GO:0016020;GO:1900458	Q7XII4	Remorin 4.1		osa:4343649
TRINITY_DN13487_c0_g2_i1	TRINITY_DN13487_c0_g2_i1	MSTRG.1947	2	6	3.8222	-1.30218	1.23184	-1.0571	0.290466	NA	Setaria italica	GO:0003824;GO:0009058;GO:0009813;GO:0016210;GO:0016740;GO:0016746;GO:0016747	O23731;O23729	Chalcone synthase 8;Chalcone synthase 3		;
TRINITY_DN13488_c0_g1_i2	TRINITY_DN13488_c0_g1_i2	MSTRG.1949	65	58	60.0751	0.190536	0.305922	0.622825	0.533399	0.876624	Lotus japonicus	GO:0005623;GO:0006662;GO:0015035;GO:0045454;GO:0055114	Q7XSQ7;Q8LCH9	Thioredoxin-like 3-3		osa:4336649;ath:AT3G53220	thioredoxin 1
TRINITY_DN13488_c0_g1_i3	TRINITY_DN13488_c0_g1_i3	MSTRG.1950	3	3	2.73255	-0.17067	1.07315	-0.159037	0.87364	NA	Lotus japonicus	GO:0005623;GO:0006662;GO:0015035;GO:0045454;GO:0055114	Q8LCH9;Q7XSQ7	Thioredoxin-like 3-3		ath:AT3G53220;osa:4336649	thioredoxin 1
TRINITY_DN13489_c0_g1_i1	TRINITY_DN13489_c0_g1_i1	MSTRG.1951	1599	1373	1462.36	0.220495	0.271062	0.813448	0.415961	0.815797	Phalaenopsis equestris	GO:0000139;GO:0005737;GO:0005794;GO:0005829;GO:0006888;GO:0006890;GO:0015031;GO:0016020;GO:0016192;GO:0030126;GO:0030137;GO:0030663;GO:0031410;GO:0051645	Q0DJ99;Q0DJA0	Coatomer subunit delta-2;Coatomer subunit delta-1		osa:4338376;osa:4338375	coatomer subunit delta
TRINITY_DN1349_c0_g1_i1	TRINITY_DN1349_c0_g1_i1	MSTRG.1961	533	292	410.539	0.884754	0.393171	2.25031	0.0244296	0.226672	Petrosaviidae		NA	NA
TRINITY_DN13490_c0_g1_i1	TRINITY_DN13490_c0_g1_i1	MSTRG.1953	7	7	7.2931	0.0641595	0.835469	0.0767947	0.938787	0.988765	Jatropha curcas		NA	NA
TRINITY_DN13496_c0_g1_i1	TRINITY_DN13496_c0_g1_i1	MSTRG.1958	18	29	23.7155	-0.734358	0.600144	-1.22364	0.221089	0.658674	Dendrobium catenatum	GO:0004180;GO:0004185;GO:0005576;GO:0005773;GO:0006508;GO:0008233;GO:0009505;GO:0009506;GO:0016787;GO:0051603	Q93Y09;Q8VY01	Serine carboxypeptidase-like 46;Serine carboxypeptidase-like 45	SCPL45;scpl46	ath:AT1G28110;ath:AT2G33530	serine carboxypeptidase-like clade II [EC:3.4.16.-]
TRINITY_DN13498_c0_g1_i2	TRINITY_DN13498_c0_g1_i2	MSTRG.1960	195	117	154.638	0.72991	0.348622	2.0937	0.0362869	0.284511	Dendrobium catenatum		NA	NA
TRINITY_DN13500_c0_g1_i1	TRINITY_DN13500_c0_g1_i1	MSTRG.1962	34	88	59.4735	-1.3574	0.600731	-2.25957	0.0238477	0.222733	Dendrobium catenatum	GO:0000166;GO:0004672;GO:0004674;GO:0005515;GO:0005524;GO:0005886;GO:0006468;GO:0009789;GO:0010030;GO:0016020;GO:0016021;GO:0016301;GO:0016310;GO:0016740;GO:0042631	C0LGS3;Q94C77	Probable LRR receptor-like serine/threonine-protein kinase At4g37250;Receptor protein kinase-like protein At4g34220		ath:AT4G37250;ath:AT4G34220
TRINITY_DN13502_c0_g1_i1	TRINITY_DN13502_c0_g1_i1	MSTRG.1965	1434	1470	1430.26	-0.00341817	0.302105	-0.0113145	0.990973	0.998243	Phalaenopsis equestris	GO:0000166;GO:0004672;GO:0004674;GO:0005524;GO:0005886;GO:0006468;GO:0009506;GO:0009741;GO:0009826;GO:0016020;GO:0016021;GO:0016301;GO:0016310;GO:0016740;GO:0046777	Q9FN92;Q9LX66	Probable receptor-like protein kinase At5g59700;Receptor-like protein kinase HERK 1	;HERK1	ath:AT5G59700;ath:AT3G46290			N	N	CBM57	N	1
TRINITY_DN13507_c0_g2_i1	TRINITY_DN13507_c0_g2_i1	MSTRG.1969	6	18	11.5212	-1.31327	1.04218	-1.26012	0.207626	0.644861	Phalaenopsis equestris	GO:0000166;GO:0002237;GO:0004672;GO:0004674;GO:0004675;GO:0005515;GO:0005524;GO:0005886;GO:0006468;GO:0007178;GO:0009409;GO:0009625;GO:0009742;GO:0016020;GO:0016021;GO:0016301;GO:0016310;GO:0016740;GO:0046777;GO:0050826	Q93YN1;Q6K4T4	LRR receptor kinase SERK2;Cold-responsive protein kinase 1		ath:AT1G16670;osa:4329032
TRINITY_DN13508_c0_g1_i1	TRINITY_DN13508_c0_g1_i1	MSTRG.1970	5	1	3.22613	1.70479	1.26231	1.35053	0.176846	NA	Dendrobium catenatum	GO:0000122;GO:0003677;GO:0003700;GO:0005515;GO:0005634;GO:0007507	Q9BQ70;Q8R3L2	Transcription factor 25	TCF25, FKSG26, Hulp1, NULP1, PRO2620, hKIAA1049;Tcf25, 1100001J13Rik, 1810041K11Rik, D8Ertd325e, Nulp1, mKIAA1049	hsa:22980;mmu:66855
TRINITY_DN13508_c0_g1_i2	TRINITY_DN13508_c0_g1_i2	MSTRG.1971	72	77	72.6809	-0.0369917	0.369857	-0.100016	0.920331	0.984244	Dendrobium catenatum	GO:0000122;GO:0003677;GO:0003700;GO:0005515;GO:0005634;GO:0007507	Q9BQ70;Q8R3L2	Transcription factor 25	TCF25, FKSG26, Hulp1, NULP1, PRO2620, hKIAA1049;Tcf25, 1100001J13Rik, 1810041K11Rik, D8Ertd325e, Nulp1, mKIAA1049	hsa:22980;mmu:66855
TRINITY_DN13510_c0_g1_i2	TRINITY_DN13510_c0_g1_i2	MSTRG.1973	4	4	4.17638	0.0741141	0.872457	0.0849487	0.932302	0.988034	Dendrobium catenatum		NA	NA
TRINITY_DN13514_c0_g1_i2	TRINITY_DN13514_c0_g1_i2	MSTRG.1977	12	3	7.6249	1.89177	0.97079	1.94869	0.0513327	0.342403	Dendrobium catenatum	GO:0000166;GO:0004672;GO:0004674;GO:0005515;GO:0005524;GO:0005886;GO:0006468;GO:0009506;GO:0016020;GO:0016021;GO:0016301;GO:0016310;GO:0016740;GO:0046777	Q9M9S4;Q8LFN2	Probable LRR receptor-like serine/threonine-protein kinase At1g14390;Probable inactive leucine-rich repeat receptor-like protein kinase At3g03770		ath:AT1G14390;ath:AT3G03770
TRINITY_DN1352_c0_g1_i1	TRINITY_DN1352_c0_g1_i1	MSTRG.1996	4	2	3.05624	0.548273	1.47968	0.370536	0.710983	NA	Dendrobium catenatum	GO:0009908;GO:0009958;GO:0016567;GO:0071944	O80970;Q9FN09	BTB/POZ domain-containing protein NPY2;BTB/POZ domain-containing protein NPY3	NPY2;NPY3	ath:AT2G14820;ath:AT5G67440
TRINITY_DN13520_c0_g1_i1	TRINITY_DN13520_c0_g1_i1	MSTRG.1982	3	1	1.61982	1.56564	1.28009	1.22307	0.221303	NA	Dendrobium catenatum	GO:0000943;GO:0003676;GO:0003964;GO:0004190;GO:0004518;GO:0004519;GO:0006278;GO:0006310;GO:0006508;GO:0008233;GO:0015074;GO:0016740;GO:0016787;GO:0046872;GO:0090305	Q9ZT94;Q94HW2	Retrovirus-related Pol polyprotein from transposon RE2;Retrovirus-related Pol polyprotein from transposon RE1		;
TRINITY_DN13524_c0_g1_i1	TRINITY_DN13524_c0_g1_i1	MSTRG.1989	1	49	22.4117	-3.59081	1.55076	-2.31552	NA	NA	Dendrobium catenatum	GO:0005886;GO:0008150;GO:0016020	Q9SH58	Probable membrane-associated kinase regulator 2	MAKR2	ath:AT1G64080
TRINITY_DN13527_c0_g1_i1	TRINITY_DN13527_c0_g1_i1	MSTRG.1993	5	9	6.71471	-0.599982	1.19494	-0.502103	0.615595	0.90773	Phalaenopsis equestris		NA	NA
TRINITY_DN13527_c0_g1_i1	TRINITY_DN13527_c0_g1_i1	MSTRG.1994	2	6	3.7141	-1.31509	0.947267	-1.3883	0.165044	NA	Phalaenopsis equestris		NA	NA
TRINITY_DN13530_c0_g1_i1	TRINITY_DN13530_c0_g1_i1	MSTRG.1997	295	327	304.253	-0.129969	0.231774	-0.560757	0.574963	0.893434	Dendrobium catenatum		NA	NA
TRINITY_DN13530_c0_g1_i2	TRINITY_DN13530_c0_g1_i2	MSTRG.1998	4	7	5.30286	-0.70575	0.797043	-0.88546	0.375908	0.789525	Dendrobium catenatum		NA	NA
TRINITY_DN13531_c0_g1_i2	TRINITY_DN13531_c0_g1_i2	MSTRG.1999	1	3	1.70843	-1.61658	1.36773	-1.18195	0.237225	NA	Phyllostachys edulis	GO:0003676;GO:0003677;GO:0003723;GO:0003824;GO:0003887;GO:0003964;GO:0004190;GO:0004518;GO:0004519;GO:0005575;GO:0005634;GO:0006278;GO:0006310;GO:0006508;GO:0008152;GO:0008233;GO:0015074;GO:0016740;GO:0016779;GO:0016787;GO:0046872;GO:0071897;GO:0090305	P0CT41;P0CT34	Transposon Tf2-1 polyprotein;Transposon Tf2-12 polyprotein	Tf2-6;Tf2-2	spo:SPAC27E2.08;spo:SPAC167.08
TRINITY_DN13536_c0_g1_i1	TRINITY_DN13536_c0_g1_i1	MSTRG.2001	218	168	187.698	0.348402	0.659542	0.528248	0.597327	0.90187	Dendrobium catenatum	GO:0004553;GO:0005576;GO:0005618;GO:0005773;GO:0005774;GO:0005975;GO:0008152;GO:0009044;GO:0009505;GO:0009506;GO:0009507;GO:0016787;GO:0016798;GO:0031222;GO:0045493;GO:0046556;GO:0048046	Q9LXA8;Q9SGZ5	Probable beta-D-xylosidase 6;Probable beta-D-xylosidase 7		ath:AT5G10560;ath:AT1G78060			GH3(97-348)	GH3	GH3	N	3
TRINITY_DN13537_c0_g1_i3	TRINITY_DN13537_c0_g1_i3	MSTRG.2002	70	125	91.8068	-0.745494	1.08955	-0.68422	0.493836	0.859028	Dendrobium catenatum	GO:0000166;GO:0004672;GO:0004674;GO:0004675;GO:0005515;GO:0005524;GO:0005886;GO:0006468;GO:0007178;GO:0009734;GO:0009742;GO:0010051;GO:0010233;GO:0010305;GO:0016020;GO:0016021;GO:0016301;GO:0016310;GO:0016740	Q7G768;Q9ZPS9	Serine/threonine-protein kinase BRI1-like 2;Brassinosteroid LRR receptor kinase BRL2	;BRL2	osa:4347982;ath:AT2G01950
TRINITY_DN13539_c0_g1_i1	TRINITY_DN13539_c0_g1_i1	MSTRG.2003	5	5	4.54407	0.0461199	0.886895	0.0520016	0.958527	0.993114	Tarenaya hassleriana	GO:0000166;GO:0003676;GO:0003723;GO:0004386;GO:0005524;GO:0005634;GO:0005730;GO:0006364;GO:0016787;GO:0042254	A1C595;Q5A9Z6	ATP-dependent RNA helicase FAL1;ATP-dependent RNA helicase fal1	;FAL1, CaO19.2488	act:ACLA_002740;cal:CAALFM_C105640CA	ATP-dependent RNA helicase [EC:3.6.4.13]	RNA transport;mRNA surveillance pathway;Spliceosome
TRINITY_DN13539_c0_g1_i2	TRINITY_DN13539_c0_g1_i2	MSTRG.2004	1	10	6.10401	-2.29167	1.31655	-1.74065	0.0817442	0.42865	Tarenaya hassleriana		NA	NA
TRINITY_DN13540_c0_g1_i1	TRINITY_DN13540_c0_g1_i1	MSTRG.2005	77	62	68.7254	0.298213	0.38285	0.778928	0.436022	0.827633	Dendrobium catenatum	GO:0000166;GO:0000400;GO:0000722;GO:0000724;GO:0003677;GO:0003697;GO:0005515;GO:0005524;GO:0005634;GO:0005654;GO:0005657;GO:0005737;GO:0005739;GO:0005759;GO:0005829;GO:0006281;GO:0006302;GO:0006310;GO:0006974;GO:0008094;GO:0008821;GO:0010033;GO:0010824;GO:0033065;GO:0036297;GO:0045003;GO:0048471;GO:0051321;GO:0071140;GO:0090267;GO:0090656;GO:0090737	Q9CXE6;Q9FKM5	DNA repair protein XRCC3 homolog;DNA repair protein XRCC3	Xrcc3;XRCC3	mmu:74335;ath:AT5G57450	DNA-repair protein XRCC3	Homologous recombination
TRINITY_DN13543_c0_g1_i1	TRINITY_DN13543_c0_g1_i1	MSTRG.2008	197	182	185.958	0.127885	0.508961	0.251266	0.801608	0.95687	Phalaenopsis equestris		NA	NA
TRINITY_DN13543_c0_g1_i2	TRINITY_DN13543_c0_g1_i2	MSTRG.2009	2	2	2.06705	-0.0479942	1.13645	-0.0422318	0.966314	NA	Phalaenopsis equestris		NA	NA
TRINITY_DN13543_c0_g1_i3	TRINITY_DN13543_c0_g1_i3	MSTRG.2010	6	11	8.68955	-0.782669	0.722836	-1.08278	0.278908	0.717897	Apostasia shenzhenica		NA	NA
TRINITY_DN13543_c0_g2_i1	TRINITY_DN13543_c0_g2_i1	MSTRG.2011	9	3	5.47131	1.54387	0.930638	1.65893	0.0971291	0.469793	Petrosaviidae		NA	NA
TRINITY_DN13547_c0_g1_i1	TRINITY_DN13547_c0_g1_i1	MSTRG.2014	304	309	302.243	0.0169385	0.304977	0.05554	0.955708	0.992354	Phalaenopsis equestris	GO:0003948;GO:0005737;GO:0005764;GO:0006508;GO:0006517;GO:0008233;GO:0008798;GO:0016787;GO:0051604	Q56W64;B4NWI1	Putative N(4)-(beta-N-acetylglucosaminyl)-L-asparaginase GE19290;Probable isoaspartyl peptidase/L-asparaginase 3		ath:AT5G61540;dya:Dyak_GE19290	N4-(beta-N-acetylglucosaminyl)-L-asparaginase [EC:3.5.1.26]	Other glycan degradation;Lysosome
TRINITY_DN13549_c0_g1_i1	TRINITY_DN13549_c0_g1_i1	MSTRG.2019	1220	172	657.721	2.64056	0.861417	3.06536	0.00217405	0.046148	Dendrobium catenatum	GO:0004553;GO:0005576;GO:0005618;GO:0005975;GO:0006952;GO:0008152;GO:0016787;GO:0016798;GO:0042973;GO:0046658;GO:0071555	Q9M069;P52409	Glucan endo-1,3-beta-glucosidase 7;Glucan endo-1,3-beta-glucosidase		ath:AT4G34480;			CBM43(10-93);GH17(32-345)	N;GH17	N;GH17	N;N	1;3
TRINITY_DN13549_c0_g1_i2	TRINITY_DN13549_c0_g1_i2	MSTRG.2020	36	6	20.0854	2.31003	0.978828	2.36	0.0182751	0.190681	Dendrobium catenatum	GO:0004553;GO:0005576;GO:0005975;GO:0006076;GO:0006952;GO:0008152;GO:0016787;GO:0016798;GO:0042803;GO:0042973	P52409;Q94G86	Glucan endo-1,3-beta-D-glucosidase;Glucan endo-1,3-beta-glucosidase		;			GH17(32-345)+CBM43(367-450)	GH17	CBM43	N	3
TRINITY_DN13550_c0_g1_i2	TRINITY_DN13550_c0_g1_i2	MSTRG.2021	30	84	56.8789	-1.4643	0.561538	-2.60766	0.00911631	0.122986	Dendrobium catenatum	GO:0000166;GO:0004672;GO:0004674;GO:0004842;GO:0005524;GO:0006468;GO:0016301;GO:0016310;GO:0016567;GO:0016740	Q5WA76;Q8GUH1	U-box domain-containing protein 33;U-box domain-containing protein 70		osa:4340220;ath:AT2G45910
TRINITY_DN13552_c0_g1_i1	TRINITY_DN13552_c0_g1_i1	MSTRG.2022	0	9	4.44311	-2.68616	1.57668	-1.70368	NA	NA	Dendrobium catenatum	GO:0005739;GO:0005741;GO:0016020;GO:0016021;GO:0019375;GO:0031966;GO:0050665	Q55GJ3;Q8GUK1	Nuclear control of ATPase protein 2;Protein DGS1, mitochondrial	;DGS1	ddi:DDB_G0267648;ath:AT5G12290	nuclear control of ATPase protein 2
TRINITY_DN13553_c0_g1_i1	TRINITY_DN13553_c0_g1_i1	MSTRG.2025	123	112	116.397	0.16383	0.44166	0.370941	0.710681	0.935978	Dendrobium catenatum		NA	NA
TRINITY_DN13553_c0_g1_i2	TRINITY_DN13553_c0_g1_i2	MSTRG.2026	8	4	6.08626	0.835168	0.724615	1.15257	0.249088	0.688695	Dendrobium catenatum		NA	NA
TRINITY_DN13553_c0_g1_i3	TRINITY_DN13553_c0_g1_i3	MSTRG.2027	3	1	1.85325	1.25403	1.28187	0.978281	0.327935	NA	Dendrobium catenatum		NA	NA
TRINITY_DN13555_c0_g1_i1	TRINITY_DN13555_c0_g1_i1	MSTRG.2028	288	363	317.551	-0.317183	0.226423	-1.40084	0.161262	0.58365	Dendrobium catenatum	GO:0000166;GO:0003674;GO:0004674;GO:0005524;GO:0005575;GO:0005739;GO:0006468;GO:0008150;GO:0016301;GO:0016310;GO:0016740	Q55G83;Q02981	Probable serine/threonine-protein kinase abkC;ABC1 family protein YPL109C, mitochondrial	abkC;MCO76	ddi:DDB_G0267774;sce:YPL109C	aarF domain-containing kinase
TRINITY_DN13557_c0_g1_i1	TRINITY_DN13557_c0_g1_i1	MSTRG.2029	36	29	31.7904	0.306064	0.554928	0.551538	0.581265	0.896148	Dendrobium catenatum	GO:0003682;GO:0004518;GO:0005515;GO:0005634;GO:0016787;GO:0031936;GO:0035098;GO:0035102;GO:0046872;GO:0090305	Q94K49;Q9M2U3	Protein ALP1-like;Protein ANTAGONIST OF LIKE HETEROCHROMATIN PROTEIN 1		ath:AT3G63270;ath:AT3G55350
TRINITY_DN13557_c0_g1_i2	TRINITY_DN13557_c0_g1_i2	MSTRG.2030	11	1	6.07635	3.39514	1.24296	2.73149	0.00630491	0.0971478	Epidendroideae		NA	NA
TRINITY_DN13559_c0_g2_i1	TRINITY_DN13559_c0_g2_i1	MSTRG.2031	234	275	251.981	-0.27202	0.496818	-0.547526	0.584018	0.896894	Dendrobium catenatum	GO:0005886;GO:0008150;GO:0009506;GO:0016020;GO:0031225;GO:0046658	Q8GUI4	Uncharacterized GPI-anchored protein At1g61900		ath:AT1G61900
TRINITY_DN13561_c0_g1_i1	TRINITY_DN13561_c0_g1_i1	MSTRG.2033	258	235	244.713	0.170911	0.356388	0.479563	0.631538	0.911406	Elaeis guineensis	GO:0005515;GO:0005634;GO:0005730;GO:0005737;GO:0005739;GO:0005743;GO:0005747;GO:0005773;GO:0005774;GO:0005794;GO:0005886;GO:0007005;GO:0009505;GO:0009507;GO:0009651;GO:0009697;GO:0009723;GO:0009733;GO:0009941;GO:0016020;GO:0016021;GO:0042742;GO:0044877;GO:0048527;GO:0051301;GO:0051782;GO:0071731	O04331;Q9LK25	Prohibitin-3, mitochondrial;Prohibitin-4, mitochondrial	PHB3;PHB4	ath:AT5G40770;ath:AT3G27280	prohibitin 1
TRINITY_DN13562_c0_g1_i2	TRINITY_DN13562_c0_g1_i2	MSTRG.2035	37	81	57.414	-1.08862	0.379269	-2.8703	0.00410082	0.0723299	Dendrobium catenatum	GO:0005737;GO:0005829;GO:0005975;GO:0005985;GO:0005986;GO:0006000;GO:0006002;GO:0006094;GO:0009409;GO:0009507;GO:0009536;GO:0009570;GO:0009735;GO:0009773;GO:0010319;GO:0015979;GO:0016311;GO:0016787;GO:0016791;GO:0019253;GO:0030388;GO:0042132;GO:0042578;GO:0046872;GO:0048046	P22418;O64422	Fructose-1,6-bisphosphatase, chloroplastic		;osa:4332364	fructose-1,6-bisphosphatase I [EC:3.1.3.11]	Glycolysis / Gluconeogenesis;Pentose phosphate pathway;Fructose and mannose metabolism;Carbon fixation in photosynthetic organisms;Metabolic pathways;Biosynthesis of secondary metabolites;Carbon metabolism
TRINITY_DN13563_c0_g1_i1	TRINITY_DN13563_c0_g1_i1	MSTRG.2036	21	21	20.2106	-0.0276605	0.54685	-0.0505816	0.959659	0.993802	Dendrobium catenatum	GO:0005794;GO:0006890;GO:0016020;GO:0016021	Q8LF05	Rhomboid-like protein 19		ath:AT3G07950
TRINITY_DN13563_c0_g1_i2	TRINITY_DN13563_c0_g1_i2	MSTRG.2037	7	6	6.32689	0.403495	0.715392	0.564019	0.572741	0.892424	Dendrobium catenatum	GO:0003674;GO:0005634;GO:0005794;GO:0006486;GO:0006890;GO:0016020;GO:0016021;GO:0017119;GO:0032580;GO:0042802	Q9WUH1;Q8LF05	Transmembrane protein 115;Rhomboid-like protein 19	Tmem115, C78915, Pl6, Pp6;	mmu:56395;ath:AT3G07950
TRINITY_DN13563_c0_g1_i3	TRINITY_DN13563_c0_g1_i3	MSTRG.2038	2	4	2.91426	-0.842953	1.11517	-0.755896	0.449711	NA	Dendrobium catenatum	GO:0005794;GO:0006890;GO:0016020;GO:0016021	Q8LF05	Rhomboid-like protein 19		ath:AT3G07950
TRINITY_DN13564_c0_g1_i1	TRINITY_DN13564_c0_g1_i1	MSTRG.2039	321	408	359.87	-0.336174	0.346363	-0.970582	0.331757	0.75716	Dendrobium catenatum	GO:0005739;GO:0005829;GO:0006574;GO:0008442;GO:0009083;GO:0016491;GO:0050661;GO:0051287;GO:0055114	Q9SZE1;Q949M8	Probable 3-hydroxyisobutyrate dehydrogenase-like 3, mitochondrial;Probable 3-hydroxyisobutyrate dehydrogenase-like 1, mitochondrial		ath:AT4G29120;ath:AT1G71180	3-hydroxyisobutyrate dehydrogenase [EC:1.1.1.31]	Valine, leucine and isoleucine degradation;Metabolic pathways
TRINITY_DN13567_c0_g1_i1	TRINITY_DN13567_c0_g1_i1	MSTRG.2042	192	199	191.057	0.00865185	0.418306	0.0206831	0.983499	0.997817	Phalaenopsis equestris	GO:0000166;GO:0003677;GO:0003684;GO:0003697;GO:0005524;GO:0005737;GO:0005739;GO:0006259;GO:0006281;GO:0006310;GO:0006974;GO:0008094;GO:0009432	B9JFS7;Q9ZUP2	DNA repair protein recA homolog 3, mitochondrial;Protein RecA	recA;RECA2	ara:Arad_2618;ath:AT2G19490	recombination protein RecA	Homologous recombination
TRINITY_DN13567_c0_g1_i2	TRINITY_DN13567_c0_g1_i2	MSTRG.2043	2	4	3.10271	-1.01714	1.08642	-0.936235	0.349152	NA	Phalaenopsis equestris	GO:0000166;GO:0003677;GO:0003684;GO:0003697;GO:0005524;GO:0005737;GO:0005739;GO:0006259;GO:0006281;GO:0006310;GO:0006974;GO:0008094;GO:0009432	B9JFS7;Q9ZUP2	DNA repair protein recA homolog 3, mitochondrial;Protein RecA	recA;RECA2	ara:Arad_2618;ath:AT2G19490	recombination protein RecA	Homologous recombination
TRINITY_DN13569_c0_g1_i1	TRINITY_DN13569_c0_g1_i1	MSTRG.2045	162	244	197.491	-0.546573	0.419947	-1.30153	0.193077	0.625381	Dendrobium catenatum	GO:0005739;GO:0008380;GO:0009507;GO:0009536	Q9M891;Q9STK5	Pentatricopeptide repeat-containing protein At3g02490, mitochondrial;Pentatricopeptide repeat-containing protein At3g48250, chloroplastic	;BIR6	ath:AT3G02490;ath:AT3G48250
TRINITY_DN13571_c0_g1_i1	TRINITY_DN13571_c0_g1_i1	MSTRG.2046	2	13	8.53659	-2.35929	1.26763	-1.86118	0.0627188	0.376987	Phalaenopsis equestris	GO:0003723;GO:0003735;GO:0005840;GO:0006412;GO:0019843	B6IRQ7;Q2W2J2	50S ribosomal protein L4	rplD;	rce:RC1_0712;mag:amb3129	large subunit ribosomal protein L4	Ribosome
TRINITY_DN13571_c0_g1_i2	TRINITY_DN13571_c0_g1_i2	MSTRG.2047	44	35	38.8165	0.360441	0.434632	0.829303	0.406933	0.809946	Dendrobium catenatum	GO:0003723;GO:0003735;GO:0005840;GO:0006412;GO:0019843	Q2W2J2;B6IRQ7	50S ribosomal protein L4	;rplD	mag:amb3129;rce:RC1_0712	large subunit ribosomal protein L4	Ribosome
TRINITY_DN13571_c0_g1_i3	TRINITY_DN13571_c0_g1_i3	MSTRG.2048	3	3	2.98286	-0.0179256	0.943877	-0.0189914	0.984848	NA	Dendrobium catenatum	GO:0003723;GO:0003735;GO:0005840;GO:0006412;GO:0019843	B6IRQ7;Q2W2J2	50S ribosomal protein L4	rplD;	rce:RC1_0712;mag:amb3129	large subunit ribosomal protein L4	Ribosome
TRINITY_DN13573_c0_g1_i1	TRINITY_DN13573_c0_g1_i1	MSTRG.2049	6	1	3.37107	2.07906	1.30736	1.59028	0.111772	NA	Elaeis guineensis		NA	NA
TRINITY_DN13573_c0_g1_i2	TRINITY_DN13573_c0_g1_i2	MSTRG.2050	31	15	22.522	0.82798	1.49886	0.552407	0.58067	0.895862	Elaeis guineensis		NA	NA
TRINITY_DN13575_c0_g1_i1	TRINITY_DN13575_c0_g1_i1	MSTRG.2053	1	4	2.22846	-2.10101	1.25771	-1.67051	0.0948188	NA	Solanum lycopersicum	GO:0009507;GO:0009536	P46666	Putative uncharacterized protein ycf15	ZemaCp073	zma:1466372
TRINITY_DN13576_c0_g1_i1	TRINITY_DN13576_c0_g1_i1	MSTRG.2054	71	33	48.9327	0.862409	1.42726	0.604241	0.545684	0.881465	Dendrobium catenatum		NA	NA
TRINITY_DN13579_c0_g1_i1	TRINITY_DN13579_c0_g1_i1	MSTRG.2055	3	4	3.42474	-0.431049	1.3099	-0.32907	0.742103	NA	Dendrobium catenatum	GO:0005576;GO:0005783;GO:0006952;GO:0016020;GO:0042742;GO:0050832;GO:0052033	Q54P23;Q93ZE8	Stromal cell-derived factor 2-like protein	;SDF2	ddi:DDB_G0284847;ath:AT2G25110
TRINITY_DN13579_c0_g1_i2	TRINITY_DN13579_c0_g1_i2	MSTRG.2056	6	6	5.96621	0.0325961	0.842848	0.0386737	0.969151	0.995323	Dendrobium catenatum	GO:0005576;GO:0005783;GO:0006952;GO:0016020;GO:0042742;GO:0050832;GO:0052033	Q93ZE8;Q54P23	Stromal cell-derived factor 2-like protein	SDF2;	ath:AT2G25110;ddi:DDB_G0284847
TRINITY_DN13588_c0_g1_i1	TRINITY_DN13588_c0_g1_i1	MSTRG.2062	6	7	6.50285	0.051367	1.12391	0.0457037	0.963546	0.994164	Arachis	GO:0004601;GO:0009507;GO:0009536;GO:0009543;GO:0009579;GO:0016209;GO:0016491;GO:0045454;GO:0051920;GO:0055114;GO:0098869	Q6QPJ6;Q75SY5	Peroxiredoxin Q, chloroplastic		;
TRINITY_DN1359_c0_g1_i1	TRINITY_DN1359_c0_g1_i1	MSTRG.2074	12	11	11.1505	0.168074	0.601287	0.279524	0.779843	0.952747	Phalaenopsis equestris		NA	NA
TRINITY_DN1359_c0_g1_i2	TRINITY_DN1359_c0_g1_i2	MSTRG.2075	119	91	103.364	0.407189	0.310032	1.31338	0.189055	0.620298	Phalaenopsis equestris		NA	NA
TRINITY_DN13592_c0_g1_i1	TRINITY_DN13592_c0_g1_i1	MSTRG.2069	79	51	63.8694	0.607954	0.392469	1.54905	0.12137	0.515235	Dendrobium catenatum		NA	NA
TRINITY_DN13594_c0_g1_i2	TRINITY_DN13594_c0_g1_i2	MSTRG.2071	207	215	204.958	0.117496	1.295	0.0907308	0.927706	0.986105	Dendrobium catenatum		NA	NA
TRINITY_DN13609_c0_g1_i1	TRINITY_DN13609_c0_g1_i1	MSTRG.2078	12	28	19.2759	-0.56283	1.55935	-0.360938	0.718146	0.937048	Setaria italica	GO:0000786;GO:0003677;GO:0005515;GO:0005634;GO:0005694;GO:0010369;GO:0031492;GO:0046982	P68427;P59226	Histone H3.2		;ath:AT1G09200	histone H3
TRINITY_DN13625_c0_g1_i1	TRINITY_DN13625_c0_g1_i1	MSTRG.2085	42	4	24.3095	3.04468	1.08727	2.8003	0.00510558	0.0839543	Apostasia shenzhenica	GO:0005381;GO:0005384;GO:0005773;GO:0005774;GO:0006811;GO:0006880;GO:0016020;GO:0016021;GO:0030026;GO:0034755;GO:0055072;GO:0071421	Q9M2C0;B7F138	Vacuolar iron transporter homolog 4;Vacuolar iron transporter homolog 2		ath:AT3G43660;osa:4336526	vacuolar iron transporter family protein
TRINITY_DN13625_c0_g1_i2	TRINITY_DN13625_c0_g1_i2	MSTRG.2086	13	9	10.8788	0.475598	0.99308	0.478913	0.632001	0.911406	Brachypodium distachyon	GO:0005381;GO:0005384;GO:0005773;GO:0005774;GO:0006811;GO:0006880;GO:0010039;GO:0016020;GO:0016021;GO:0030026;GO:0034755;GO:0055072;GO:0071421	B7F138;Q9M2C3	Vacuolar iron transporter homolog 3;Vacuolar iron transporter homolog 2		osa:4336526;ath:AT3G43630	vacuolar iron transporter family protein
TRINITY_DN13651_c0_g1_i1	TRINITY_DN13651_c0_g1_i1	MSTRG.2095	9	24	16.0267	-1.16348	0.856511	-1.3584	0.174338	0.602594	Phalaenopsis equestris		NA	NA
TRINITY_DN13651_c0_g1_i2	TRINITY_DN13651_c0_g1_i2	MSTRG.2096	10	10	9.8462	0.115501	0.667757	0.172969	0.862676	0.973533	Phalaenopsis equestris		NA	NA
TRINITY_DN13652_c0_g1_i3	TRINITY_DN13652_c0_g1_i3	MSTRG.2097	8	23	15.5959	-1.4263	0.773399	-1.8442	0.0651536	0.38338	Apostasia shenzhenica	GO:0009507;GO:0009536;GO:0010287	Q9SSR1	DCC family protein At1g52590, chloroplastic		ath:AT1G52590
TRINITY_DN13655_c0_g1_i1	TRINITY_DN13655_c0_g1_i1	MSTRG.2099	9	5	6.84396	0.902602	0.969265	0.931223	0.351738	0.774046	Phalaenopsis equestris	GO:0003824;GO:0005783;GO:0005789;GO:0006633;GO:0009409;GO:0009416;GO:0009826;GO:0009922;GO:0010025;GO:0016020;GO:0016021;GO:0016740;GO:0016746;GO:0016747;GO:0048868;GO:0102336;GO:0102337;GO:0102338;GO:0102756	Q9C6L5;Q9XF43	3-ketoacyl-CoA synthase 6;3-ketoacyl-CoA synthase 5	KCS5;KCS6	ath:AT1G25450;ath:AT1G68530	3-ketoacyl-CoA synthase [EC:2.3.1.199]	Fatty acid elongation;Metabolic pathways;Biosynthesis of secondary metabolites;Plant-pathogen interaction
TRINITY_DN13655_c0_g2_i1	TRINITY_DN13655_c0_g2_i1	MSTRG.2100	4	1	2.55822	1.16321	1.42045	0.818898	0.412845	NA	Phalaenopsis equestris	GO:0003824;GO:0005783;GO:0005789;GO:0006633;GO:0009409;GO:0009416;GO:0009826;GO:0009922;GO:0010025;GO:0016020;GO:0016021;GO:0016740;GO:0016746;GO:0016747;GO:0048868;GO:0102336;GO:0102337;GO:0102338;GO:0102756	Q9XF43;Q9C6L5	3-ketoacyl-CoA synthase 6;3-ketoacyl-CoA synthase 5	KCS6;KCS5	ath:AT1G68530;ath:AT1G25450	3-ketoacyl-CoA synthase [EC:2.3.1.199]	Fatty acid elongation;Metabolic pathways;Biosynthesis of secondary metabolites;Plant-pathogen interaction
TRINITY_DN13668_c0_g1_i1	TRINITY_DN13668_c0_g1_i1	MSTRG.2105	117	124	118.93	-0.117177	0.451447	-0.259559	0.795204	0.956177	Dendrobium catenatum	GO:0003676;GO:0003723;GO:0005515;GO:0006397;GO:0009409;GO:0009507;GO:0009536;GO:0016554;GO:1900871;GO:1901002;GO:1990904	Q8L440;Q9FFZ6	Organelle RRM domain-containing protein 1, chloroplastic;Small RNA-binding protein 11, chloroplastic		ath:AT3G20930;ath:AT5G06210
TRINITY_DN13675_c0_g1_i1	TRINITY_DN13675_c0_g1_i1	MSTRG.2108	2	3	2.17515	-0.629563	1.33089	-0.473038	0.636186	NA	Dendrobium catenatum		NA	NA
TRINITY_DN13675_c0_g2_i1	TRINITY_DN13675_c0_g2_i1	MSTRG.2109	0	3	1.52964	-1.80915	1.58757	-1.13958	0.254464	NA	Phalaenopsis equestris	GO:0000079;GO:0000278;GO:0000307;GO:0004672;GO:0005515;GO:0005634;GO:0005737;GO:0006468;GO:0007049;GO:0007088;GO:0008284;GO:0010444;GO:0016538;GO:0019901;GO:0045787;GO:0048316;GO:0051301;GO:1901371	Q9FGQ7;Q9SN11	Cyclin-D3-3;Cyclin-D3-2	CYCD3;2;CYCD3;3	ath:AT5G67260;ath:AT3G50070	cyclin D3, plant	Plant hormone signal transduction
TRINITY_DN13676_c0_g1_i1	TRINITY_DN13676_c0_g1_i1	MSTRG.2110	63	34	48.032	0.935807	0.610467	1.53293	0.125292	0.52354	Phalaenopsis equestris	GO:0005515;GO:0005615;GO:0005634;GO:0005654;GO:0005737;GO:0005829;GO:0005886;GO:0016020;GO:0031072;GO:0032781;GO:0035176	Q8WXX5;Q9FL54	Chaperone protein dnaJ 6;DnaJ homolog subfamily C member 9	DNAJC9, HDJC9, JDD1, SB73;ATJ6	hsa:23234;ath:AT5G06910	DnaJ homolog subfamily C member 9
TRINITY_DN13716_c0_g1_i1	TRINITY_DN13716_c0_g1_i1	MSTRG.2127	241	250	238.503	-0.023129	0.295262	-0.0783336	0.937563	0.988476	Phalaenopsis equestris	GO:0001671;GO:0003674;GO:0005515;GO:0005634;GO:0005737;GO:0005739;GO:0005829;GO:0016226;GO:0032781;GO:0042802;GO:0044571;GO:0046872;GO:0051087;GO:0051259;GO:0097428	Q8K3A0;Q8IWL3	Iron-sulfur cluster co-chaperone protein HscB, mitochondrial	Hscb, AI325508, AW049829, Hsc20;HSCB, DNAJC20, HSC20, JAC1	mmu:100900;hsa:150274	molecular chaperone HscB
TRINITY_DN13716_c0_g1_i2	TRINITY_DN13716_c0_g1_i2	MSTRG.2128	3	2	2.41775	0.15797	1.20458	0.131141	0.895664	NA	Fragaria vesca subsp. vesca		NA	NA
TRINITY_DN13724_c0_g1_i2	TRINITY_DN13724_c0_g1_i2	MSTRG.2130	22	23	21.8286	-0.0555895	0.505253	-0.110023	0.912391	0.981983	Hordeum vulgare subsp. vulgare	GO:0016567	Q93YV9	F-box protein SKIP8		ath:AT4G10925
TRINITY_DN13724_c0_g1_i3	TRINITY_DN13724_c0_g1_i3	MSTRG.2131	8	1	4.49509	2.3063	0.990618	2.32814	0.0199045	0.200891	Hordeum vulgare subsp. vulgare	GO:0016567	Q93YV9	F-box protein SKIP8		ath:AT4G10925
TRINITY_DN13725_c0_g1_i1	TRINITY_DN13725_c0_g1_i1	MSTRG.2132	7	17	11.0487	-1.2374	0.719315	-1.72025	0.0853867	0.44015	Dendrobium catenatum	GO:0000166;GO:0000943;GO:0003676;GO:0003677;GO:0003723;GO:0003824;GO:0003887;GO:0003964;GO:0004190;GO:0004518;GO:0004519;GO:0004523;GO:0004540;GO:0005524;GO:0005634;GO:0005737;GO:0006278;GO:0006310;GO:0006508;GO:0008152;GO:0008233;GO:0008270;GO:0015074;GO:0016740;GO:0016779;GO:0016787;GO:0032197;GO:0046872;GO:0071897;GO:0090305;GO:0090501;GO:0090502	Q7LHG5;Q99315	Transposon Ty3-G Gag-Pol polyprotein;Transposon Ty3-I Gag-Pol polyprotein		sce:YIL082W-A;sce:YGR109W-B	putative transposase
TRINITY_DN13728_c0_g1_i3	TRINITY_DN13728_c0_g1_i3	MSTRG.2136	108	138	120.198	-0.32515	0.345938	-0.939908	0.347265	0.770694	Pentapetalae	GO:0004364;GO:0005737;GO:0005829;GO:0006749;GO:0006952;GO:0009407;GO:0009636;GO:0016740	Q9XIF8;Q9FQA3	Glutathione transferase GST 23;Glutathione S-transferase U16	GSTU16;	ath:AT1G59700;zma:541845	glutathione S-transferase [EC:2.5.1.18]	Glutathione metabolism;Metabolic pathways
TRINITY_DN13737_c0_g1_i2	TRINITY_DN13737_c0_g1_i2	MSTRG.2140	17	14	15.4952	0.344082	0.59651	0.576826	0.564057	0.889125	Phalaenopsis equestris	GO:0000421;GO:0005515;GO:0005737;GO:0005773;GO:0005774;GO:0005856;GO:0005874;GO:0006914;GO:0006995;GO:0015031;GO:0016020;GO:0031410	Q9LZZ9;Q8VYK7	Autophagy-related protein 8g;Autophagy-related protein 8f	ATG8G;ATG8F	ath:AT3G60640;ath:AT4G16520	GABA(A) receptor-associated protein	Autophagy - other
TRINITY_DN13740_c0_g2_i1	TRINITY_DN13740_c0_g2_i1	MSTRG.2143	3	6	4.81613	-0.765895	1.00828	-0.759609	0.447488	0.833353	Phalaenopsis equestris	GO:0004842;GO:0009877;GO:0016567;GO:0016740	D1FP57;C6L7U1	Putative E3 ubiquitin-protein ligase LIN-1;Putative E3 ubiquitin-protein ligase LIN-2		;
TRINITY_DN13760_c0_g1_i1	TRINITY_DN13760_c0_g1_i1	MSTRG.2146	15	26	20.0221	-0.766204	0.488287	-1.56917	0.116608	0.50679	Dendrobium catenatum	GO:0000373;GO:0003677;GO:0003723;GO:0003727;GO:0006397;GO:0008270;GO:0008380;GO:0009507;GO:0009535;GO:0009536;GO:0009579;GO:0009658;GO:0009793;GO:0016020;GO:1990825	Q9STF9;Q9LVW6	Protein THYLAKOID ASSEMBLY 8-like, chloroplastic;Protein THYLAKOID ASSEMBLY 8, chloroplastic	;EMB3123	ath:AT3G46870;ath:AT3G27750
TRINITY_DN13760_c0_g1_i2	TRINITY_DN13760_c0_g1_i2	MSTRG.2147	3	6	4.53324	-0.97994	0.833462	-1.17575	0.239696	0.679709	Dendrobium catenatum	GO:0000373;GO:0003677;GO:0003723;GO:0003727;GO:0006397;GO:0008270;GO:0008380;GO:0009507;GO:0009535;GO:0009536;GO:0009579;GO:0009658;GO:0009793;GO:0016020;GO:1990825	Q9LVW6;Q9STF9	Protein THYLAKOID ASSEMBLY 8, chloroplastic;Protein THYLAKOID ASSEMBLY 8-like, chloroplastic	EMB3123;	ath:AT3G27750;ath:AT3G46870
TRINITY_DN13764_c0_g1_i1	TRINITY_DN13764_c0_g1_i1	MSTRG.2148	3	1	2.02948	1.00168	1.22311	0.81896	0.412809	NA	Dendrobium catenatum		NA	NA
TRINITY_DN13764_c0_g1_i2	TRINITY_DN13764_c0_g1_i2	MSTRG.2149	43	34	37.1745	0.291913	0.512705	0.569359	0.569113	0.891975	Dendrobium catenatum		NA	NA
TRINITY_DN13764_c0_g1_i3	TRINITY_DN13764_c0_g1_i3	MSTRG.2150	13	8	10.2968	0.566802	0.734296	0.771898	0.440175	0.829372	Dendrobium catenatum		NA	NA
TRINITY_DN13766_c0_g2_i1	TRINITY_DN13766_c0_g2_i1	MSTRG.2151	17	10	13.3723	0.728441	0.628587	1.15885	0.246515	0.685804	Dendrobium catenatum	GO:0004519;GO:0006397;GO:0008270;GO:0009451;GO:0009507;GO:0009536;GO:0016556;GO:0090305	Q9LW63;Q3E6Q1	Putative pentatricopeptide repeat-containing protein At3g23330;Pentatricopeptide repeat-containing protein At1g11290, chloroplastic	;CRR22	ath:AT3G23330;ath:AT1G11290
TRINITY_DN13766_c1_g1_i1	TRINITY_DN13766_c1_g1_i1	MSTRG.2152	34	17	24.8641	0.909261	0.661363	1.37483	0.169185	0.595863	Dendrobium catenatum	GO:0008270;GO:0009451	Q9SHZ8;Q9SVP7	Pentatricopeptide repeat-containing protein At2g22070;Pentatricopeptide repeat-containing protein At4g13650		ath:AT2G22070;ath:AT4G13650
TRINITY_DN13768_c0_g1_i1	TRINITY_DN13768_c0_g1_i1	MSTRG.2154	2	3	2.13382	-0.605091	1.04724	-0.577798	0.5634	NA	Dendrobium catenatum	GO:0000287;GO:0004614;GO:0005737;GO:0005829;GO:0005975;GO:0005978;GO:0006006;GO:0016853;GO:0016868;GO:0019388;GO:0046872;GO:0071704	Q9SGC1;Q9ZSQ4	Probable phosphoglucomutase, cytoplasmic 2;Phosphoglucomutase, cytoplasmic	PGM2	ath:AT1G70730;	phosphoglucomutase [EC:5.4.2.2]	Glycolysis / Gluconeogenesis;Pentose phosphate pathway;Galactose metabolism;Purine metabolism;Starch and sucrose metabolism;Amino sugar and nucleotide sugar metabolism;Metabolic pathways;Biosynthesis of secondary metabolites
TRINITY_DN13768_c0_g1_i3	TRINITY_DN13768_c0_g1_i3	MSTRG.2157	8	10	9.15038	-0.224173	0.66656	-0.336313	0.736634	0.941881	Dendrobium catenatum	GO:0000287;GO:0004614;GO:0005737;GO:0005829;GO:0005975;GO:0005978;GO:0006006;GO:0016853;GO:0016868;GO:0019388;GO:0046872;GO:0071704	P93262;P93805	Phosphoglucomutase, cytoplasmic 2;Phosphoglucomutase, cytoplasmic		;zma:542358	phosphoglucomutase [EC:5.4.2.2]	Glycolysis / Gluconeogenesis;Pentose phosphate pathway;Galactose metabolism;Purine metabolism;Starch and sucrose metabolism;Amino sugar and nucleotide sugar metabolism;Metabolic pathways;Biosynthesis of secondary metabolites
TRINITY_DN13770_c0_g1_i1	TRINITY_DN13770_c0_g1_i1	MSTRG.2159	5	0	2.46956	2.12298	1.57684	1.34635	0.17819	NA	Dendrobium catenatum	GO:0000242;GO:0000775;GO:0000776;GO:0000777;GO:0000919;GO:0000922;GO:0005634;GO:0005635;GO:0005694;GO:0005737;GO:0005813;GO:0005814;GO:0005815;GO:0005828;GO:0005856;GO:0007049;GO:0009524;GO:0009553;GO:0009555;GO:0032467;GO:0036064;GO:0045177;GO:0051301;GO:0060236;GO:0071539;GO:2000694	B3H5K9;Q3B7M6	Protein NEDD1	NEDD1	ath:AT5G05970;bta:519463	protein NEDD1		N	N	GT1	N	1
TRINITY_DN13770_c0_g1_i3	TRINITY_DN13770_c0_g1_i3	MSTRG.2160	7	12	9.51126	-0.658506	0.697896	-0.943558	0.345395	0.768717	Dendrobium catenatum	GO:0000242;GO:0000775;GO:0000776;GO:0000777;GO:0000919;GO:0000922;GO:0005634;GO:0005635;GO:0005694;GO:0005737;GO:0005813;GO:0005814;GO:0005815;GO:0005828;GO:0005856;GO:0007049;GO:0009524;GO:0009553;GO:0009555;GO:0032467;GO:0036064;GO:0045177;GO:0051301;GO:0060236;GO:0071539;GO:2000694	B3H5K9;Q3B7M6	Protein NEDD1	NEDD1	ath:AT5G05970;bta:519463	protein NEDD1		N	N	GT1	N	1
TRINITY_DN13770_c0_g1_i4	TRINITY_DN13770_c0_g1_i4	MSTRG.2161	1	4	2.3677	-1.49733	1.25826	-1.18999	0.234049	NA	Dendrobium catenatum	GO:0000242;GO:0000775;GO:0000776;GO:0000777;GO:0000919;GO:0000922;GO:0005634;GO:0005635;GO:0005694;GO:0005737;GO:0005813;GO:0005814;GO:0005815;GO:0005828;GO:0005856;GO:0007049;GO:0009524;GO:0009553;GO:0009555;GO:0032467;GO:0036064;GO:0045177;GO:0051301;GO:0060236;GO:0071539;GO:2000694	Q3B7M6;B3H5K9	Protein NEDD1	NEDD1	bta:519463;ath:AT5G05970	protein NEDD1		N	N	GT1	N	1
TRINITY_DN13774_c0_g1_i1	TRINITY_DN13774_c0_g1_i1	MSTRG.2163	141	160	145.386	-0.0327252	0.750663	-0.043595	0.965227	0.994479	rosids		NA	NA
TRINITY_DN13774_c0_g1_i2	TRINITY_DN13774_c0_g1_i2	MSTRG.2164	10	11	10.1374	0.0944764	0.952807	0.0991559	0.921014	0.984244	Dendrobium catenatum		NA	NA
TRINITY_DN13775_c0_g1_i1	TRINITY_DN13775_c0_g1_i1	MSTRG.2165	1	49	23.2299	-4.32611	1.15735	-3.73794	NA	NA	rosids	GO:0004497;GO:0005506;GO:0005515;GO:0005783;GO:0007275;GO:0008284;GO:0010154;GO:0016020;GO:0016021;GO:0016491;GO:0016705;GO:0016709;GO:0020037;GO:0035265;GO:0040008;GO:0040009;GO:0046622;GO:0046872;GO:0048316;GO:0048437;GO:0055114	Q9LMX7;Q9SLP1	Cytochrome P450 78A9;Cytochrome P450 78A5	CYP78A5;CYP78A9	ath:AT1G13710;ath:AT3G61880	cytochrome P450 family 78 subfamily A
TRINITY_DN13775_c0_g2_i1	TRINITY_DN13775_c0_g2_i1	MSTRG.2166	1	38	18.0795	-4.29453	1.36436	-3.14766	0.00164583	0.0377653	Dendrobium catenatum	GO:0004497;GO:0005506;GO:0007275;GO:0016020;GO:0016021;GO:0016491;GO:0016705;GO:0016709;GO:0020037;GO:0040008;GO:0046872;GO:0055114	O65012;Q9FIB0	Cytochrome P450 78A7;Cytochrome P450 78A4	CYP78A7	;ath:AT5G09970	cytochrome P450 family 78 subfamily A
TRINITY_DN13777_c0_g1_i1	TRINITY_DN13777_c0_g1_i1	MSTRG.2169	193	177	180.7	0.108698	0.367393	0.295862	0.767335	0.950612	Dendrobium catenatum	GO:0000166;GO:0005515;GO:0005524;GO:0005886;GO:0009611;GO:0009651;GO:0009737;GO:0009897;GO:0010222;GO:0010588;GO:0015245;GO:0015908;GO:0016020;GO:0016021;GO:0016887;GO:0042626;GO:0042803;GO:0055085;GO:0080051	Q9ZUU9;Q8RXN0	ABC transporter G family member 3;ABC transporter G family member 11	ABCG3;ABCG11	ath:AT2G28070;ath:AT1G17840
TRINITY_DN13781_c0_g1_i1	TRINITY_DN13781_c0_g1_i1	MSTRG.2174	1079	1685	1336.29	-0.615056	0.279386	-2.20146	0.0277038	0.243345	Dendrobium catenatum	GO:0000166;GO:0000388;GO:0000398;GO:0003676;GO:0003723;GO:0004004;GO:0004386;GO:0005515;GO:0005524;GO:0005634;GO:0005681;GO:0005682;GO:0005730;GO:0005829;GO:0006397;GO:0008026;GO:0008380;GO:0009506;GO:0010228;GO:0016020;GO:0016787;GO:0046540;GO:0071013;GO:0071014	Q9SYP1;O48534	DExH-box ATP-dependent RNA helicase DExH13;DExH-box ATP-dependent RNA helicase DExH12	emb1507;	ath:AT1G20960;ath:AT2G42270	pre-mRNA-splicing helicase BRR2 [EC:3.6.4.13]	Spliceosome
TRINITY_DN13782_c0_g1_i1	TRINITY_DN13782_c0_g1_i1	MSTRG.2175	32	45	36.7303	-0.446447	0.545956	-0.817735	0.413509	0.814143	Dendrobium catenatum	GO:0000243;GO:0000398;GO:0003676;GO:0003723;GO:0005515;GO:0005634;GO:0005681;GO:0006397;GO:0008270;GO:0008380;GO:0009737;GO:0009738;GO:0045131;GO:0046872	Q54BM5;Q9LU44	Branchpoint-bridging protein;Splicing factor-like protein 1	sf1;	ddi:DDB_G0293554;ath:AT5G51300	splicing factor 1
TRINITY_DN13787_c0_g1_i1	TRINITY_DN13787_c0_g1_i1	MSTRG.2176	13	17	15.3534	-0.330791	0.658566	-0.502291	0.615463	0.907685	Dendrobium catenatum	GO:0000166;GO:0004672;GO:0004674;GO:0005515;GO:0005524;GO:0006468;GO:0007623;GO:0009507;GO:0009534;GO:0009535;GO:0009536;GO:0009579;GO:0009643;GO:0016020;GO:0016301;GO:0016310;GO:0016740;GO:0042548;GO:0042549;GO:0042651	Q9LZV4;Q9S713	Serine/threonine-protein kinase STN8, chloroplastic;Serine/threonine-protein kinase STN7, chloroplastic	STN8;STN7	ath:AT5G01920;ath:AT1G68830
TRINITY_DN13788_c0_g1_i2	TRINITY_DN13788_c0_g1_i2	MSTRG.2177	6	3	4.07529	1.03074	1.21948	0.845229	0.397983	0.803682	Olea europaea var. sylvestris	GO:0000987;GO:0003677;GO:0003700;GO:0005634;GO:0006355;GO:0009555;GO:0009653;GO:0009725;GO:0009734;GO:0010208;GO:0048830;GO:0052543	Q84WU6;Q653H7	Auxin response factor 18;Auxin response factor 17	ARF17;	ath:AT1G77850;osa:4341882
TRINITY_DN13791_c0_g1_i1	TRINITY_DN13791_c0_g1_i1	MSTRG.2179	1	2	1.61983	-0.90605	1.25843	-0.719986	0.471534	NA	Dendrobium catenatum	GO:0003676;GO:0003677;GO:0008150;GO:0046872	Q6K687;Q9SK49	Zinc finger CCCH domain-containing protein 18;Zinc finger CCCH domain-containing protein 22		osa:4330984;ath:AT2G24830
TRINITY_DN13791_c0_g1_i2	TRINITY_DN13791_c0_g1_i2	MSTRG.2180	3	4	3.22025	-0.25896	0.978287	-0.264707	0.791235	NA	Phalaenopsis equestris	GO:0003676;GO:0003677;GO:0008150;GO:0046872	Q6K687;Q9SK49	Zinc finger CCCH domain-containing protein 22;Zinc finger CCCH domain-containing protein 18		osa:4330984;ath:AT2G24830
TRINITY_DN13792_c0_g1_i1	TRINITY_DN13792_c0_g1_i1	MSTRG.2181	8	8	7.78308	-0.0125218	1.26132	-0.00992757	0.992079	0.998497	Mesangiospermae		NA	NA
TRINITY_DN13793_c0_g1_i1	TRINITY_DN13793_c0_g1_i1	MSTRG.2183	7	10	7.86267	-0.449089	0.803249	-0.559091	0.576099	0.894211	Dendrobium catenatum	GO:0005783;GO:0005875;GO:0007131;GO:0009507;GO:0009536	F4I8B9;Q9M8T5	Putative WEB family protein At1g65010, chloroplastic;WEB family protein At3g02930, chloroplastic		ath:AT1G65010;ath:AT3G02930
TRINITY_DN13793_c0_g1_i2	TRINITY_DN13793_c0_g1_i2	MSTRG.2184	6	11	8.01047	-0.656187	1.31818	-0.497796	0.618628	0.90874	Dendrobium catenatum	GO:0005783;GO:0005875;GO:0007131;GO:0009507;GO:0009536	Q9M8T5;F4I8B9	Putative WEB family protein At1g65010, chloroplastic;WEB family protein At3g02930, chloroplastic		ath:AT3G02930;ath:AT1G65010
TRINITY_DN13793_c0_g1_i3	TRINITY_DN13793_c0_g1_i3	MSTRG.2185	449	644	542.417	-0.507142	1.26393	-0.401243	0.688241	0.929604	Dendrobium catenatum	GO:0005875;GO:0007131;GO:0009507;GO:0009536	F4I8B9;Q9LFE4	Putative WEB family protein At1g65010, chloroplastic;WEB family protein At5g16730, chloroplastic		ath:AT1G65010;ath:AT5G16730
TRINITY_DN13797_c0_g1_i2	TRINITY_DN13797_c0_g1_i2	MSTRG.2190	192	56	125.332	1.72054	1.06685	1.61273	0.106802	0.489187	Phalaenopsis equestris	GO:0003677;GO:0003700;GO:0005634;GO:0006355;GO:0007623;GO:0008270;GO:0009416;GO:0043565;GO:0045893;GO:0046872	O82632;Q9FH57	GATA transcription factor 5;GATA transcription factor 9	GATA9;GATA5	ath:AT4G32890;ath:AT5G66320
TRINITY_DN13798_c0_g1_i2	TRINITY_DN13798_c0_g1_i2	MSTRG.2191	7	7	7.18164	-0.0426906	0.750734	-0.0568652	0.954653	0.992245	Capsicum	GO:0004402;GO:0005777;GO:0005829;GO:0006473;GO:0016410;GO:0016573;GO:0016740;GO:0016746	Q9CAQ2	Acetyltransferase At1g77540		ath:AT1G77540	uncharacterized protein
TRINITY_DN13802_c0_g1_i1	TRINITY_DN13802_c0_g1_i1	MSTRG.2193	43	48	45.2125	-0.145262	0.34824	-0.417133	0.676581	0.925949	Dendrobium catenatum		NA	NA
TRINITY_DN13802_c0_g1_i2	TRINITY_DN13802_c0_g1_i2	MSTRG.2194	2	2	1.9157	-0.328971	1.28439	-0.256129	0.797851	NA	Mesangiospermae		NA	NA
TRINITY_DN13802_c0_g1_i3	TRINITY_DN13802_c0_g1_i3	MSTRG.2195	5	8	6.46715	-0.638546	0.7464	-0.855501	0.392274	0.799177	Dendrobium catenatum		NA	NA
TRINITY_DN13805_c0_g1_i1	TRINITY_DN13805_c0_g1_i1	MSTRG.2198	247	148	196.77	0.777493	0.366013	2.12422	0.0336517	0.271978	Dendrobium catenatum	GO:0004364;GO:0005737;GO:0005829;GO:0009507;GO:0009536;GO:0009570;GO:0009636;GO:0009735;GO:0009941;GO:0010731;GO:0016491;GO:0016740;GO:0033355;GO:0045174;GO:0055114;GO:0098869	Q67UK9;Q65XA0	Probable glutathione S-transferase DHAR2, chloroplastic;Probable glutathione S-transferase DHAR1, cytosolic		osa:4340581;	glutathione dehydrogenase/transferase [EC:1.8.5.1 2.5.1.18]	Ascorbate and aldarate metabolism;Glutathione metabolism;Metabolic pathways
TRINITY_DN13805_c0_g1_i2	TRINITY_DN13805_c0_g1_i2	MSTRG.2199	42	46	43.4948	-0.131191	0.40308	-0.325471	0.744825	0.945008	Dendrobium catenatum	GO:0004364;GO:0005737;GO:0005829;GO:0009507;GO:0009536;GO:0009570;GO:0009636;GO:0009735;GO:0009941;GO:0010731;GO:0016491;GO:0016740;GO:0033355;GO:0045174;GO:0055114;GO:0098869	Q65XA0;Q67UK9	Probable glutathione S-transferase DHAR1, cytosolic;Probable glutathione S-transferase DHAR2, chloroplastic		;osa:4340581	glutathione dehydrogenase/transferase [EC:1.8.5.1 2.5.1.18]	Ascorbate and aldarate metabolism;Glutathione metabolism;Metabolic pathways
TRINITY_DN13808_c0_g1_i1	TRINITY_DN13808_c0_g1_i1	MSTRG.2200	300	348	319.472	-0.1837	0.251431	-0.730617	0.465013	0.842336	Dendrobium catenatum		NA	NA
TRINITY_DN13809_c0_g1_i2	TRINITY_DN13809_c0_g1_i2	MSTRG.2201	2	9	5.24257	-1.43134	1.42057	-1.00758	0.313655	0.743081	Dendrobium catenatum	GO:0003824;GO:0004721;GO:0004722;GO:0004724;GO:0005515;GO:0005634;GO:0005829;GO:0006470;GO:0009737;GO:0009788;GO:0016020;GO:0016021;GO:0016787;GO:0043169;GO:0046872	Q9FLI3;Q5N9N2	Probable protein phosphatase 2C 9;Probable protein phosphatase 2C 75	AHG1;	ath:AT5G51760;osa:4327465	protein phosphatase 2C [EC:3.1.3.16]	MAPK signaling pathway - plant;Plant hormone signal transduction
TRINITY_DN13811_c0_g1_i1	TRINITY_DN13811_c0_g1_i1	MSTRG.2203	30	19	23.3287	0.613453	1.15735	0.530048	0.596078	0.901375	Dendrobium catenatum	GO:0005634;GO:0005886;GO:0006811;GO:0006820;GO:0008381;GO:0010150;GO:0016020;GO:0016021;GO:0050982;GO:0055085;GO:0080167;GO:0097468	Q9LYG9;Q84M97	Mechanosensitive ion channel protein 9;Mechanosensitive ion channel protein 10	MSL10;MSL9	ath:AT5G12080;ath:AT5G19520	mechanosensitive ion channel protein 4/5/6/7/8/9/10
TRINITY_DN13813_c0_g1_i1	TRINITY_DN13813_c0_g1_i1	MSTRG.2204	24	23	23.1206	0.126097	0.507405	0.248514	0.803737	0.95733	Dendrobium catenatum		NA	NA
TRINITY_DN13817_c0_g1_i2	TRINITY_DN13817_c0_g1_i2	MSTRG.2209	62	55	57.5944	0.22691	0.370114	0.613083	0.539822	0.878815	Phalaenopsis equestris	GO:0004864;GO:0005634;GO:0005737;GO:0019888;GO:0032515;GO:0043666;GO:0045842;GO:0072357	Q54Q39;Q84WJ9	Protein phosphatase 1 regulatory inhibitor subunit PPP1R7 homolog;Protein phosphatase 1 regulatory subunit pprA	pprA;	ddi:DDB_G0284039;ath:AT5G19680	protein phosphatase 1 regulatory subunit 7
TRINITY_DN13818_c0_g1_i1	TRINITY_DN13818_c0_g1_i1	MSTRG.2210	8	7	7.02206	0.269108	0.715141	0.3763	0.706694	0.9356	Ananas comosus		NA	NA
TRINITY_DN13818_c0_g1_i2	TRINITY_DN13818_c0_g1_i2	MSTRG.2211	529	349	429.486	0.624057	0.27546	2.26551	0.0234813	0.220181	Phalaenopsis equestris		NA	NA
TRINITY_DN13819_c0_g1_i1	TRINITY_DN13819_c0_g1_i1	MSTRG.2212	65	46	53.553	0.505984	0.592357	0.854187	0.393001	0.799779	Dendrobium catenatum	GO:0005886	Q6NLC8	Uncharacterized protein At1g66480		ath:AT1G66480
TRINITY_DN13821_c0_g1_i1	TRINITY_DN13821_c0_g1_i1	MSTRG.2216	43	68	55.1584	-0.607849	0.648837	-0.936828	0.348847	0.772064	Dendrobium catenatum	GO:0008150	O23305	FHA domain-containing protein At4g14490		ath:AT4G14490
TRINITY_DN13825_c0_g1_i1	TRINITY_DN13825_c0_g1_i1	MSTRG.2218	38	37	37.6478	0.0763682	0.480978	0.158777	0.873845	0.976334	Dendrobium catenatum		NA	NA
TRINITY_DN13825_c0_g1_i2	TRINITY_DN13825_c0_g1_i2	MSTRG.2219	915	722	811.197	0.358478	0.392585	0.913121	0.361179	0.780308	Dendrobium catenatum		NA	NA
TRINITY_DN13826_c0_g1_i1	TRINITY_DN13826_c0_g1_i1	MSTRG.2220	4	3	3.2581	0.601259	0.965566	0.622701	0.533481	NA	Dendrobium catenatum	GO:0004151;GO:0006221;GO:0008270;GO:0016787;GO:0016812;GO:0019856;GO:0044205;GO:0046872	Q15YC5;Q8UI99	Dihydroorotase	;pyrC	pat:Patl_0584;atu:Atu0399	dihydroorotase [EC:3.5.2.3]	Pyrimidine metabolism;Metabolic pathways
TRINITY_DN13826_c0_g1_i2	TRINITY_DN13826_c0_g1_i2	MSTRG.2221	4	8	5.97864	-1.00415	0.951353	-1.0555	0.291196	0.728654	Dendrobium catenatum	GO:0004151;GO:0005739;GO:0006207;GO:0006221;GO:0009507;GO:0016787;GO:0016812;GO:0019856;GO:0044205;GO:0046872	O04904;Q0JJD1	Dihydroorotase, mitochondrial	PYR4;	ath:AT4G22930;osa:4325542	dihydroorotase [EC:3.5.2.3]	Pyrimidine metabolism;Metabolic pathways
TRINITY_DN13827_c0_g1_i1	TRINITY_DN13827_c0_g1_i1	MSTRG.2222	364	259	310.411	0.52542	0.385787	1.36194	0.173216	0.601179	Dendrobium catenatum	GO:0004553;GO:0005576;GO:0005618;GO:0005737;GO:0005886;GO:0005975;GO:0006073;GO:0008152;GO:0009505;GO:0009506;GO:0009507;GO:0009612;GO:0009645;GO:0009733;GO:0009826;GO:0010411;GO:0016020;GO:0016740;GO:0016762;GO:0016787;GO:0016798;GO:0016998;GO:0033946;GO:0042546;GO:0048046;GO:0071555	P93046;Q39099	Xyloglucan endotransglucosylase/hydrolase protein 4;Xyloglucan endotransglucosylase/hydrolase protein 31	XTH31;XTH4	ath:AT3G44990;ath:AT2G06850	xyloglucan:xyloglucosyl transferase [EC:2.4.1.207]
TRINITY_DN13829_c0_g1_i1	TRINITY_DN13829_c0_g1_i1	MSTRG.2224	151	102	125.61	0.553828	0.379525	1.45927	0.144492	0.558071	Phalaenopsis equestris	GO:0005794;GO:0016020;GO:0016021;GO:0016413	F4K5K4;Q8VYR3	Protein trichome birefringence-like 2;Protein trichome birefringence-like 5	TBL5;TBL2	ath:AT5G20590;ath:AT1G60790
TRINITY_DN13831_c0_g2_i1	TRINITY_DN13831_c0_g2_i1	MSTRG.2226	7	7	6.67306	0.040087	1.1397	0.0351733	0.971942	0.995783	Phalaenopsis equestris		NA	NA
TRINITY_DN13832_c0_g1_i1	TRINITY_DN13832_c0_g1_i1	MSTRG.2227	15	20	16.6956	-0.351204	0.533724	-0.658025	0.510522	0.867922	Dendrobium catenatum		NA	NA
TRINITY_DN13833_c0_g1_i1	TRINITY_DN13833_c0_g1_i1	MSTRG.2229	6	2	4.33372	1.24241	1.27583	0.973803	0.330154	0.756347	Pentapetalae	GO:0009507;GO:0009536;GO:0009694;GO:0009696;GO:0016787;GO:0080030;GO:0080031;GO:0080032	Q9FW03;F4I0K9	Putative methylesterase 15, chloroplastic;Putative methylesterase 11, chloroplastic	MES11;MES15	ath:AT3G29770;ath:AT1G69240
TRINITY_DN13833_c0_g1_i2	TRINITY_DN13833_c0_g1_i2	MSTRG.2230	242	114	180.556	1.15406	0.717112	1.60932	0.107546	0.490163	Pentapetalae	GO:0009507;GO:0009536;GO:0009694;GO:0009696;GO:0016787;GO:0080030;GO:0080031;GO:0080032	Q9FW03;F4I0K9	Putative methylesterase 15, chloroplastic;Putative methylesterase 11, chloroplastic	MES11;MES15	ath:AT3G29770;ath:AT1G69240
TRINITY_DN13836_c0_g1_i1	TRINITY_DN13836_c0_g1_i1	MSTRG.2233	217	56	139.572	1.89678	0.978302	1.93885	0.0525195	0.345854	rosids	GO:0005215;GO:0005313;GO:0006814;GO:0009507;GO:0009528;GO:0009534;GO:0009536;GO:0009624;GO:0009706;GO:0009941;GO:0015131;GO:0015140;GO:0015729;GO:0015813;GO:0016020;GO:0016021;GO:0019676;GO:0055085;GO:0071423;GO:1902356	Q8L7Z9;Q9FMF7	Dicarboxylate transporter 2, chloroplastic;Dicarboxylate transporter 2.1, chloroplastic	DIT2.1	;ath:AT5G64290
TRINITY_DN13838_c0_g1_i1	TRINITY_DN13838_c0_g1_i1	MSTRG.2236	7	2	4.64552	1.35388	1.11782	1.21118	0.225828	0.663364	Phalaenopsis equestris	GO:0003677;GO:0005634;GO:0009409;GO:0030154;GO:0043565;GO:0044212;GO:0045893	P20024;Q7XBH4	Transcription factor MYB4;Myb-related protein Zm1		;osa:4336407	transcription factor MYB, plant
TRINITY_DN13840_c0_g1_i3	TRINITY_DN13840_c0_g1_i3	MSTRG.2239	11	9	9.51899	0.270267	0.773343	0.349479	0.726729	0.93961	Dendrobium catenatum		NA	NA
TRINITY_DN13841_c0_g1_i1	TRINITY_DN13841_c0_g1_i1	MSTRG.2240	82	67	74.5966	0.227625	0.631591	0.360399	0.718549	0.937222	Phalaenopsis equestris	GO:0005794;GO:0016020;GO:0016021;GO:0016413	Q9ZQR5;Q9FGE9	Protein trichome birefringence-like 12;Protein trichome birefringence-like 13	TBL13;TBL12	ath:AT2G14530;ath:AT5G64470
TRINITY_DN13843_c0_g1_i2	TRINITY_DN13843_c0_g1_i2	MSTRG.2243	1	3	1.8964	-1.27009	1.19069	-1.06669	0.286114	NA	Epidendroideae		NA	NA
TRINITY_DN13843_c0_g1_i3	TRINITY_DN13843_c0_g1_i3	MSTRG.2244	30	63	43.573	-1.01301	0.634818	-1.59575	0.110544	0.494976	Epidendroideae		NA	NA
TRINITY_DN13845_c0_g1_i2	TRINITY_DN13845_c0_g1_i2	MSTRG.2246	5	3	3.54817	0.790089	0.901704	0.876218	0.380912	NA	Phalaenopsis equestris	GO:0000166;GO:0004672;GO:0004674;GO:0004683;GO:0005509;GO:0005516;GO:0005524;GO:0005634;GO:0005737;GO:0006468;GO:0009738;GO:0009931;GO:0016020;GO:0016301;GO:0016310;GO:0016740;GO:0018105;GO:0035556;GO:0046777;GO:0046872	Q6F3A6;Q8W490	Calcium-dependent protein kinase 10;Serine/threonine-protein kinase PEPKR2	PEPKR2	;ath:AT1G12680
TRINITY_DN13845_c0_g1_i3	TRINITY_DN13845_c0_g1_i3	MSTRG.2247	256	192	219.722	0.451736	0.386045	1.17017	0.241934	0.681935	Phalaenopsis equestris	GO:0000166;GO:0004672;GO:0004674;GO:0004683;GO:0005509;GO:0005516;GO:0005524;GO:0005634;GO:0005737;GO:0006468;GO:0009738;GO:0009931;GO:0016020;GO:0016301;GO:0016310;GO:0016740;GO:0018105;GO:0035556;GO:0046777;GO:0046872	Q8W490;Q6F3A6	Calcium-dependent protein kinase 10;Serine/threonine-protein kinase PEPKR2	PEPKR2	ath:AT1G12680;
TRINITY_DN13847_c0_g1_i1	TRINITY_DN13847_c0_g1_i1	MSTRG.2249	7	3	5.09351	1.02222	0.812929	1.25746	0.208587	0.646168	Phalaenopsis equestris	GO:0000166;GO:0003952;GO:0004359;GO:0005524;GO:0005737;GO:0005829;GO:0006807;GO:0009435;GO:0016874	Q9C723;A2YII8	Glutamine-dependent NAD(+) synthetase		ath:AT1G55090;	NAD+ synthase (glutamine-hydrolysing) [EC:6.3.5.1]	Nicotinate and nicotinamide metabolism;Metabolic pathways
TRINITY_DN13847_c0_g1_i2	TRINITY_DN13847_c0_g1_i2	MSTRG.2250	15	16	14.807	0.00642269	0.598019	0.0107399	0.991431	0.998243	Phalaenopsis equestris	GO:0000166;GO:0003952;GO:0004359;GO:0005524;GO:0005737;GO:0005829;GO:0006807;GO:0009435;GO:0016874	Q9C723;A2YII8	Glutamine-dependent NAD(+) synthetase		ath:AT1G55090;	NAD+ synthase (glutamine-hydrolysing) [EC:6.3.5.1]	Nicotinate and nicotinamide metabolism;Metabolic pathways
TRINITY_DN1385_c0_g1_i1	TRINITY_DN1385_c0_g1_i1	MSTRG.2266	262	129	193.052	1.01531	0.711406	1.42718	0.153527	0.572005	Phalaenopsis equestris	GO:0005887;GO:0008519;GO:0015696;GO:0016020;GO:0016021;GO:0019740;GO:0072488	Q69T29;Q84KJ6	Ammonium transporter 3 member 1;Ammonium transporter 3 member 3		osa:4329628;osa:4324937	ammonium transporter, Amt family
TRINITY_DN13851_c0_g1_i1	TRINITY_DN13851_c0_g1_i1	MSTRG.2253	9	10	9.60644	-0.192339	0.696639	-0.276096	0.782474	0.954022	Phalaenopsis equestris	GO:0004190;GO:0005737;GO:0006508;GO:0008233;GO:0015031;GO:0016787;GO:0043130	Q2USD7;Q4WGS4	DNA damage-inducible protein 1		;afm:AFUA_7G06050	DNA damage-inducible protein 1
TRINITY_DN13851_c0_g1_i2	TRINITY_DN13851_c0_g1_i2	MSTRG.2254	19	8	13.3328	1.28066	0.795091	1.61071	0.107242	0.49004	Phalaenopsis equestris		NA	NA
TRINITY_DN13851_c0_g1_i3	TRINITY_DN13851_c0_g1_i3	MSTRG.2255	297	349	308.636	-0.212282	0.608209	-0.349028	0.727069	0.939762	Phalaenopsis equestris	GO:0004190;GO:0005737;GO:0006508;GO:0008233;GO:0015031;GO:0016787;GO:0043130	Q2USD7;Q4WGS4	DNA damage-inducible protein 1		;afm:AFUA_7G06050	DNA damage-inducible protein 1
TRINITY_DN13852_c0_g1_i1	TRINITY_DN13852_c0_g1_i1	MSTRG.2256	25	65	42.7708	-1.18064	1.09555	-1.07767	0.281182	0.719671	Artemisia annua	GO:0005576;GO:0007338;GO:0009567;GO:0031410;GO:0031982;GO:0080155;GO:2000008	Q9T039;Q9SJ24	Egg cell-secreted protein 1.4;Egg cell-secreted protein 1.2	EC1.4;EC1.2	ath:AT4G39340;ath:AT2G21740
TRINITY_DN13853_c0_g1_i1	TRINITY_DN13853_c0_g1_i1	MSTRG.2257	14	8	11.1041	0.791772	0.816351	0.969891	0.332101	0.757443	Phalaenopsis equestris	GO:0000027;GO:0003723;GO:0003735;GO:0005515;GO:0005737;GO:0005739;GO:0005743;GO:0005761;GO:0005762;GO:0005840;GO:0006412;GO:0015934;GO:0019843;GO:0032543;GO:0070125;GO:0070126;GO:0070180	Q9Y3B7;Q9UTK2	39S ribosomal protein L11, mitochondrial;54S ribosomal protein L19, mitochondrial	MRPL11, CGI-113, L11MT, MRP-L11;mrpl19	hsa:65003;spo:SPAC1486.07c	large subunit ribosomal protein L11	Ribosome
TRINITY_DN13853_c0_g1_i2	TRINITY_DN13853_c0_g1_i2	MSTRG.2258	13	24	17.6442	-0.7487	0.597684	-1.25267	0.210326	0.648529	Phalaenopsis equestris	GO:0000027;GO:0003723;GO:0003735;GO:0005515;GO:0005737;GO:0005739;GO:0005743;GO:0005761;GO:0005762;GO:0005840;GO:0006412;GO:0015934;GO:0019843;GO:0032543;GO:0070125;GO:0070126;GO:0070180	Q9Y3B7;Q9UTK2	54S ribosomal protein L19, mitochondrial;39S ribosomal protein L11, mitochondrial	MRPL11, CGI-113, L11MT, MRP-L11;mrpl19	hsa:65003;spo:SPAC1486.07c	large subunit ribosomal protein L11	Ribosome
TRINITY_DN13854_c0_g1_i1	TRINITY_DN13854_c0_g1_i1	MSTRG.2259	2	2	2.02592	-0.413652	1.10923	-0.372918	0.70921	NA	Dendrobium catenatum		NA	NA
TRINITY_DN13854_c0_g1_i2	TRINITY_DN13854_c0_g1_i2	MSTRG.2260	11	16	12.6837	-0.456333	0.803732	-0.567767	0.570193	0.89242	Dendrobium catenatum		NA	NA
TRINITY_DN13855_c0_g1_i2	TRINITY_DN13855_c0_g1_i2	MSTRG.2261	12	11	11.611	0.0350977	0.712337	0.0492712	0.960703	0.994012	Dendrobium catenatum	GO:0005737;GO:0030001;GO:0046872	Q8RXH8;Q58FZ0	Protein SODIUM POTASSIUM ROOT DEFECTIVE 2;Protein SODIUM POTASSIUM ROOT DEFECTIVE 3	NAKR3;NAKR2	ath:AT3G53530;ath:AT2G37390
TRINITY_DN13855_c0_g1_i4	TRINITY_DN13855_c0_g1_i4	MSTRG.2263	230	297	260.532	-0.399575	0.508558	-0.785702	0.432042	0.824379	Dendrobium catenatum		NA	NA
TRINITY_DN13860_c0_g1_i1	TRINITY_DN13860_c0_g1_i1	MSTRG.2267	4	26	16.8623	-2.28852	1.33295	-1.71688	NA	NA	Dendrobium catenatum	GO:0005515;GO:0005543;GO:0005774;GO:0005794;GO:0005886;GO:0015031;GO:0030136;GO:0030276;GO:0031410	Q67YI9;Q93YP4	Clathrin interactor EPSIN 2;Clathrin interactor EPSIN 3		ath:AT2G43160;ath:AT3G59290	epsin	Endocytosis
TRINITY_DN13865_c0_g1_i2	TRINITY_DN13865_c0_g1_i2	MSTRG.2272	83	135	109.849	-0.65182	0.654772	-0.995491	0.319498	0.74835	Phalaenopsis equestris	GO:0003700;GO:0005515;GO:0005634;GO:0006355;GO:0008270;GO:0009640;GO:0009641;GO:0010117;GO:0043565;GO:0046872;GO:1905157	Q9LQZ7	B-box zinc finger protein 21	BBX21	ath:AT1G75540
TRINITY_DN13869_c0_g1_i1	TRINITY_DN13869_c0_g1_i1	MSTRG.2277	507	491	495.997	0.0691689	0.415761	0.166367	0.867868	0.974686	Dendrobium catenatum	GO:0003677;GO:0003697;GO:0003723;GO:0003729;GO:0004518;GO:0004519;GO:0004521;GO:0005515;GO:0005634;GO:0005737;GO:0016070;GO:0016787;GO:0042802;GO:0043565;GO:0044877;GO:0090305;GO:0090502	P79769;Q62348	Translin	TSN;Tsn, 2610034C24Rik, AU040286, C3PO, TB-RBP	gga:395955;mmu:22099
TRINITY_DN13871_c0_g1_i1	TRINITY_DN13871_c0_g1_i1	MSTRG.2278	1	3	2.19726	-0.909564	1.20755	-0.753229	0.451312	NA	Pentapetalae	GO:0000166;GO:0000943;GO:0003676;GO:0003964;GO:0004190;GO:0004518;GO:0004519;GO:0005524;GO:0006278;GO:0006508;GO:0008233;GO:0008270;GO:0015074;GO:0016740;GO:0016779;GO:0016787;GO:0046872;GO:0090305	P04146;P10978	Retrovirus-related Pol polyprotein from transposon TNT 1-94;Copia protein		;
TRINITY_DN13871_c1_g1_i1	TRINITY_DN13871_c1_g1_i1	MSTRG.2279	2	3	2.23906	-0.304088	1.15647	-0.262945	0.792593	NA	Populus trichocarpa	GO:0000943;GO:0003676;GO:0003964;GO:0004190;GO:0004518;GO:0004519;GO:0006278;GO:0006508;GO:0008233;GO:0008270;GO:0015074;GO:0016740;GO:0016779;GO:0016787;GO:0046872;GO:0090305	P10978	Retrovirus-related Pol polyprotein from transposon TNT 1-94
TRINITY_DN13872_c0_g1_i1	TRINITY_DN13872_c0_g1_i1	MSTRG.2280	90	518	288.05	-2.33022	0.905917	-2.57223	0.0101047	0.132458	Dendrobium catenatum	GO:0005794;GO:0016020;GO:0016021;GO:0016413	Q8VY22;O22960	Protein trichome birefringence-like 38;Protein trichome birefringence-like 37	TBL38;TBL37	ath:AT1G29050;ath:AT2G34070
TRINITY_DN13873_c0_g1_i1	TRINITY_DN13873_c0_g1_i1	MSTRG.2281	12	3	7.24498	1.74347	1.04483	1.66865	0.0951861	0.465715	Phalaenopsis equestris		NA	NA
TRINITY_DN13874_c0_g1_i1	TRINITY_DN13874_c0_g1_i1	MSTRG.2283	713	553	625.975	0.383662	0.301666	1.27181	0.20344	0.640493	Dendrobium catenatum	GO:0005783;GO:0005789;GO:0005793;GO:0005794;GO:0006886;GO:0006888;GO:0007030;GO:0015031;GO:0016020;GO:0016021;GO:0016192;GO:0030134;GO:0032580;GO:0033116	Q9LQY3;Q8GYG1	Transmembrane emp24 domain-containing protein p24delta7;Transmembrane emp24 domain-containing protein p24delta9		ath:AT1G26690;ath:AT1G14010	p24 family protein delta-1
TRINITY_DN13878_c0_g1_i2	TRINITY_DN13878_c0_g1_i2	MSTRG.2289	34	40	34.7379	-0.109814	1.51322	-0.0725698	NA	NA	Dendrobium catenatum	GO:0008150;GO:0016567	Q9FGY4;Q9FLS0	F-box protein At5g07610;F-box protein At5g49610		ath:AT5G49610;ath:AT5G07610
TRINITY_DN13879_c0_g1_i1	TRINITY_DN13879_c0_g1_i1	MSTRG.2290	189	213	191.535	-0.0782485	0.709034	-0.110359	0.912124	0.981983	Dendrobium catenatum	GO:0003824;GO:0003854;GO:0005575;GO:0006694;GO:0006952;GO:0007623;GO:0009409;GO:0009699;GO:0009809;GO:0016491;GO:0016616;GO:0016621;GO:0042742;GO:0042754;GO:0050662;GO:0055114	Q0JKZ0;Q9SAH9	Cinnamoyl-CoA reductase-like SNL6;Cinnamoyl-CoA reductase 2	;CCR2	osa:4326581;ath:AT1G80820	;cinnamoyl-CoA reductase [EC:1.2.1.44]	Phenylpropanoid biosynthesis;Metabolic pathways;Biosynthesis of secondary metabolites
TRINITY_DN13883_c0_g1_i1	TRINITY_DN13883_c0_g1_i1	MSTRG.2293	18	18	16.4283	0.00580597	1.61573	0.0035934	0.997133	0.999455	Pentapetalae	GO:0004497;GO:0005506;GO:0005783;GO:0005789;GO:0009835;GO:0016020;GO:0016021;GO:0016491;GO:0016705;GO:0016709;GO:0020037;GO:0031090;GO:0043231;GO:0046872;GO:0055114	O81970;P24465	Cytochrome P450 71A9;Cytochrome P450 71A1	CYP71A9	gmx:100806157;	cytochrome P450 family 71 subfamily A
TRINITY_DN13884_c0_g1_i1	TRINITY_DN13884_c0_g1_i1	MSTRG.2295	20	31	24.9239	-0.572159	0.458831	-1.24699	0.2124	0.650301	Aegilops tauschii subsp. tauschii	GO:0004061;GO:0005576;GO:0005783;GO:0005794;GO:0019441	Q94JT5;Q0J6H8	Cyclase-like protein 3;Cyclase-like protein 2		ath:AT4G35220;osa:4345252
TRINITY_DN13884_c0_g1_i2	TRINITY_DN13884_c0_g1_i2	MSTRG.2296	571	826	687.774	-0.512114	0.365116	-1.40261	0.160735	0.583013	Aegilops tauschii subsp. tauschii	GO:0004061;GO:0005576;GO:0009409;GO:0009414;GO:0009651;GO:0019441;GO:0071944	Q6YX89;Q0J6H8	Cyclase-like protein 3;Cyclase-like protein 4		osa:4346391;osa:4345252
TRINITY_DN13886_c0_g1_i1	TRINITY_DN13886_c0_g1_i1	MSTRG.2298	3	6	4.83747	-0.844045	0.813845	-1.03711	0.299686	0.735611	Epidendroideae	GO:0003674;GO:0005575;GO:0008104;GO:0016020;GO:0016021	Q4PJX1;Q5SWX8	Protein odr-4 homolog	Odr4, 1810053E15Rik, odr-4;ODR4, C1orf27, TTG1, odr-4	mmu:226499;hsa:54953
TRINITY_DN13886_c0_g1_i2	TRINITY_DN13886_c0_g1_i2	MSTRG.2299	261	293	267.339	-0.115203	0.341383	-0.33746	0.73577	0.941492	Dendrobium catenatum	GO:0003674;GO:0005575;GO:0008104;GO:0016020;GO:0016021	Q5SWX8;Q4PJX1	Protein odr-4 homolog	ODR4, C1orf27, TTG1, odr-4;Odr4, 1810053E15Rik, odr-4	hsa:54953;mmu:226499
TRINITY_DN13889_c0_g1_i1	TRINITY_DN13889_c0_g1_i1	MSTRG.2301	425	431	420.117	0.0162205	0.254331	0.0637772	0.949148	0.991154	Dendrobium catenatum	GO:0003677;GO:0032040;GO:0046872	Q0DYP5;Q9FNZ2	Zinc finger CCCH domain-containing protein 48;Zinc finger CCCH domain-containing protein 17	;ZFWD1	osa:9271844;ath:AT4G25440
TRINITY_DN13890_c0_g1_i1	TRINITY_DN13890_c0_g1_i1	MSTRG.2302	5	10	6.84396	-0.83669	0.970942	-0.86173	0.388836	0.797573	Pentapetalae	GO:0001158;GO:0003677;GO:0003700;GO:0005634;GO:0030154;GO:0043565;GO:0044212;GO:0045892;GO:1901002;GO:2000652	Q50EX6;Q9C7U7	Transcription factor MYB20;Protein ODORANT1	MYB20	;ath:AT1G66230	transcription factor MYB, plant
TRINITY_DN13890_c0_g1_i2	TRINITY_DN13890_c0_g1_i2	MSTRG.2303	2	2	1.74859	-0.225443	1.58476	-0.142257	0.886877	NA	Dendrobium catenatum	GO:0001158;GO:0003677;GO:0003700;GO:0005634;GO:0030154;GO:0043565;GO:0044212;GO:0045892;GO:1901002;GO:2000652	Q50EX6;Q9C7U7	Transcription factor MYB20;Protein ODORANT1	MYB20	;ath:AT1G66230	transcription factor MYB, plant
TRINITY_DN13892_c0_g1_i1	TRINITY_DN13892_c0_g1_i1	MSTRG.2304	158	85	119.312	0.902561	0.360954	2.50049	0.0124022	0.151363	Erythranthe guttata		NA	NA
TRINITY_DN13895_c0_g1_i1	TRINITY_DN13895_c0_g1_i1	MSTRG.2308	104	122	108.005	-0.176528	0.589931	-0.299235	0.764761	0.950215	Dendrobium catenatum	GO:0003677;GO:0003700;GO:0005515;GO:0005634;GO:0006355;GO:0009611;GO:0009737;GO:0009738;GO:0010629;GO:0046983	O23487;Q9ZPY8	Transcription factor bHLH3;Transcription factor ABA-INDUCIBLE bHLH-TYPE	;AIB	ath:AT4G16430;ath:AT2G46510
TRINITY_DN13896_c0_g1_i1	TRINITY_DN13896_c0_g1_i1	MSTRG.2309	60	132	93.4744	-1.09324	0.704595	-1.55159	0.12076	0.51452	Morus notabilis	GO:0003824;GO:0003993;GO:0004629;GO:0005737;GO:0005829;GO:0005886;GO:0009247;GO:0009395;GO:0016020;GO:0016036;GO:0016311;GO:0016787;GO:0016788;GO:0034480	Q9SRQ7;Q9S816	Non-specific phospholipase C5;Non-specific phospholipase C4	NPC4;NPC5	ath:AT3G03530;ath:AT3G03540	phospholipase C [EC:3.1.4.3]	Inositol phosphate metabolism;Glycerophospholipid metabolism;Ether lipid metabolism;Metabolic pathways;Biosynthesis of secondary metabolites
TRINITY_DN13903_c0_g1_i1	TRINITY_DN13903_c0_g1_i1	MSTRG.2317	58	46	51.0339	0.372169	0.500963	0.742906	0.457539	0.837916	Dendrobium catenatum	GO:0003677;GO:0003899;GO:0005515;GO:0005739;GO:0006351;GO:0006390;GO:0009507;GO:0009536;GO:0016740;GO:0016779;GO:0034245	O24600;P69242	DNA-directed RNA polymerase 3, chloroplastic	SCA3	ath:AT2G24120;	DNA-directed RNA polymerase, mitochondrial [EC:2.7.7.6]
TRINITY_DN13907_c0_g1_i1	TRINITY_DN13907_c0_g1_i1	MSTRG.2320	19	17	17.7367	0.150487	0.681522	0.22081	0.82524	0.963272	Dendrobium catenatum	GO:0003735;GO:0005840;GO:0006412;GO:0016020;GO:0016021	P0C8Q9	Uncharacterized protein At5g19025		ath:AT5G19025
TRINITY_DN13909_c0_g1_i1	TRINITY_DN13909_c0_g1_i1	MSTRG.2324	41	190	109.901	-1.96769	0.954179	-2.06218	0.0391906	0.29687	Dendrobium catenatum	GO:0005507;GO:0005515;GO:0009416;GO:0009507;GO:0009536;GO:0009570;GO:0009744;GO:0009941;GO:0016151;GO:0018316;GO:0019253;GO:0019899;GO:0030674;GO:0032991;GO:0034605;GO:0044877;GO:0065003;GO:0070417;GO:0071454;GO:0080153;GO:0099080	Q9LZP9;O22914	Calvin cycle protein CP12-1, chloroplastic;Calvin cycle protein CP12-2, chloroplastic	CP12-2;CP12-1	ath:AT3G62410;ath:AT2G47400
TRINITY_DN13909_c0_g2_i1	TRINITY_DN13909_c0_g2_i1	MSTRG.2325	204	122	164.064	0.638764	0.631801	1.01102	0.312006	0.741454	Dendrobium catenatum	GO:0005507;GO:0005515;GO:0009416;GO:0009507;GO:0009536;GO:0009570;GO:0009744;GO:0009941;GO:0016151;GO:0018316;GO:0019253;GO:0019899;GO:0030674;GO:0032991;GO:0034605;GO:0044877;GO:0065003;GO:0070417;GO:0071454;GO:0080153;GO:0099080	O22914;Q9LZP9	Calvin cycle protein CP12-2, chloroplastic;Calvin cycle protein CP12-1, chloroplastic	CP12-1;CP12-2	ath:AT2G47400;ath:AT3G62410
TRINITY_DN13912_c0_g1_i1	TRINITY_DN13912_c0_g1_i1	MSTRG.2329	200	122	164.54	0.776552	0.873612	0.888898	0.374058	0.78849	Dendrobium catenatum	GO:0004497;GO:0005506;GO:0006629;GO:0006631;GO:0006633;GO:0006952;GO:0009507;GO:0009527;GO:0009536;GO:0009707;GO:0010597;GO:0016020;GO:0016021;GO:0016125;GO:0016705;GO:0016829;GO:0020037;GO:0031408;GO:0046872;GO:0055114	K4CF70;Q9ZSY9	Fatty acid hydroperoxide lyase, chloroplastic;Linolenate hydroperoxide lyase, chloroplastic	HPL	sly:543642;	hydroperoxide lyase [EC:4.1.2.-]	alpha-Linolenic acid metabolism;Biosynthesis of secondary metabolites
TRINITY_DN13914_c0_g1_i1	TRINITY_DN13914_c0_g1_i1	MSTRG.2331	279	432	349.389	-0.594221	0.354695	-1.6753	0.093875	0.462353	Dendrobium catenatum	GO:0003676;GO:0005575;GO:0005634;GO:0005730;GO:0008150;GO:0008270;GO:0010923;GO:0046872	Q9HFF2;Q8R1J3	Zinc finger CCHC domain-containing protein 9;Uncharacterized protein C683.02c	;Zcchc9, 1810019C21Rik	spo:SPAC683.02c;mmu:69085	zinc finger CCHC domain-containing protein 9
TRINITY_DN13917_c0_g1_i1	TRINITY_DN13917_c0_g1_i1	MSTRG.2335	54	47	49.2254	0.194634	0.397236	0.48997	0.624155	0.909498	Dendrobium catenatum	GO:0005739;GO:0006412;GO:0009505;GO:0009507;GO:0009536;GO:0009570;GO:0016787;GO:0018206;GO:0031365;GO:0042586;GO:0043686;GO:0046872	Q9FUZ0;Q9FV53	Peptide deformylase 1A, chloroplastic;Peptide deformylase 1A, chloroplastic/mitochondrial	PDF1A	sly:544225;ath:AT1G15390	peptide deformylase [EC:3.5.1.88]
TRINITY_DN13918_c0_g1_i2	TRINITY_DN13918_c0_g1_i2	MSTRG.2336	23	159	90.1562	-2.44963	0.876618	-2.79441	0.00519944	0.0851139	Dendrobium catenatum	GO:0000987;GO:0003677;GO:0003700;GO:0005515;GO:0005634;GO:0006355;GO:0007275;GO:0007623;GO:0008283;GO:0008361;GO:0009653;GO:0009735;GO:0010229;GO:0010252;GO:0031540;GO:0042023;GO:0043565;GO:0048467;GO:1900056	Q9LSD5;Q9C9L2	Transcription factor TCP15;Transcription factor TCP20	TCP20;TCP15	ath:AT3G27010;ath:AT1G69690
TRINITY_DN13922_c0_g2_i1	TRINITY_DN13922_c0_g2_i1	MSTRG.2340	1	5	2.87494	-1.55373	1.04479	-1.48712	0.136983	NA	fabids		NA	NA
TRINITY_DN13923_c0_g1_i1	TRINITY_DN13923_c0_g1_i1	MSTRG.2341	167	117	143.661	0.564497	0.619589	0.911083	0.362252	0.781164	fabids	GO:0003735;GO:0005739;GO:0005762;GO:0005840;GO:0032543	Q9UUC8	54S ribosomal protein L51, mitochondrial	mrpl51	spo:SPBC19C2.12	large subunit ribosomal protein L43
TRINITY_DN13923_c0_g1_i2	TRINITY_DN13923_c0_g1_i2	MSTRG.2342	3	3	2.96864	0.238305	1.03509	0.230225	0.817917	NA	fabids	GO:0003735;GO:0005739;GO:0005762;GO:0005840;GO:0032543	Q9UUC8	54S ribosomal protein L51, mitochondrial	mrpl51	spo:SPBC19C2.12	large subunit ribosomal protein L43
TRINITY_DN13926_c0_g1_i2	TRINITY_DN13926_c0_g1_i2	MSTRG.2343	27	9	16.8677	1.18842	1.45619	0.816117	0.414433	0.814982	Dendrobium catenatum	GO:0009507;GO:0009523;GO:0009535;GO:0009536;GO:0009579;GO:0009611;GO:0009765;GO:0015979;GO:0016020;GO:0016021;GO:0016168;GO:0071486;GO:0071492	Q9SJ02	Stress enhanced protein 2, chloroplastic	SEP2	ath:AT2G21970
TRINITY_DN13930_c0_g1_i1	TRINITY_DN13930_c0_g1_i1	MSTRG.2345	186	142	162.714	0.371624	0.344315	1.07931	0.280448	0.718988	Dendrobium catenatum	GO:0009507;GO:0009523;GO:0009535;GO:0009536;GO:0009579;GO:0009611;GO:0009644;GO:0015979;GO:0016020;GO:0016021;GO:0016168;GO:0071486;GO:0071492	Q9M7I9	Stress enhanced protein 1, chloroplastic	SEP1	ath:AT4G34190
TRINITY_DN13931_c0_g1_i1	TRINITY_DN13931_c0_g1_i1	MSTRG.2346	2	2	1.59282	0.0151807	1.15538	0.0131391	0.989517	NA	Phalaenopsis equestris	GO:0003677;GO:0005515;GO:0005634;GO:0005737;GO:0006325;GO:0006338;GO:0006357;GO:0007275;GO:0008270;GO:0016514;GO:0016586;GO:0046872	Q84JG2;O14470	SWI/SNF and RSC complexes subunit ssr2;SWI/SNF complex subunit SWI3B	SWI3B;ssr2	ath:AT2G33610;spo:SPAC23H3.10	SWI/SNF related-matrix-associated actin-dependent regulator of chromatin subfamily C
TRINITY_DN13931_c0_g1_i2	TRINITY_DN13931_c0_g1_i2	MSTRG.2347	64	210	134.298	-1.58201	0.572693	-2.76241	0.00573769	0.0911169	Phalaenopsis equestris	GO:0003677;GO:0005515;GO:0005634;GO:0005737;GO:0006325;GO:0006338;GO:0006357;GO:0007275;GO:0008270;GO:0016514;GO:0016586;GO:0046872	Q84JG2;O14470	SWI/SNF complex subunit SWI3B;SWI/SNF and RSC complexes subunit ssr2	SWI3B;ssr2	ath:AT2G33610;spo:SPAC23H3.10	SWI/SNF related-matrix-associated actin-dependent regulator of chromatin subfamily C
TRINITY_DN13938_c0_g1_i1	TRINITY_DN13938_c0_g1_i1	MSTRG.2350	1061	331	703.261	1.71898	0.891257	1.92872	0.0537658	0.349286	Dendrobium catenatum	GO:0000166;GO:0004672;GO:0004674;GO:0005515;GO:0005524;GO:0005634;GO:0005730;GO:0005737;GO:0005886;GO:0006468;GO:0009638;GO:0009734;GO:0010540;GO:0016020;GO:0016301;GO:0016310;GO:0016740	Q0DCT8;Q39183	Serine/threonine-protein kinase D6PKL2;Protein kinase G11A	;D6PKL2	osa:4340792;ath:AT5G47750	protein-serine/threonine kinase [EC:2.7.11.-]
TRINITY_DN13939_c0_g1_i1	TRINITY_DN13939_c0_g1_i1	MSTRG.2351	107	158	129.67	-0.533255	0.813619	-0.655411	0.512203	0.868473	Dendrobium catenatum	GO:0004970;GO:0005262;GO:0005515;GO:0005886;GO:0006811;GO:0006816;GO:0008066;GO:0016020;GO:0016021;GO:0019722;GO:0035235;GO:0070588;GO:0071230	Q9C5V5;O81078	Glutamate receptor 2.9;Glutamate receptor 2.8	GLR2.8;GLR2.9	ath:AT2G29110;ath:AT2G29100	glutamate receptor, ionotropic, plant
TRINITY_DN13944_c0_g1_i1	TRINITY_DN13944_c0_g1_i1	MSTRG.2354	162	91	121.794	0.861468	1.08517	0.793857	0.427279	0.822682	Olea europaea var. sylvestris	GO:0000302;GO:0003677;GO:0003700;GO:0005634;GO:0006355;GO:0009723;GO:0009873;GO:0009877;GO:0035865;GO:0043565;GO:0045893;GO:0048528	A2Q5W1;Q6J9S1	Ethylene-responsive transcription factor ERN1;Ethylene-responsive transcription factor RAP2-11	;RAP2.11	mtr:MTR_7g085810;ath:AT5G19790	EREBP-like factor
TRINITY_DN13948_c0_g1_i1	TRINITY_DN13948_c0_g1_i1	MSTRG.2358	308	194	245.758	0.685287	0.330201	2.07536	0.037953	0.291233	Dendrobium catenatum		NA	NA
TRINITY_DN13952_c0_g1_i2	TRINITY_DN13952_c0_g1_i2	MSTRG.2362	566	479	511.438	0.298164	0.346687	0.860038	0.389768	0.797865	Phalaenopsis equestris	GO:0000281;GO:0000902;GO:0005094;GO:0005096;GO:0005515;GO:0005737;GO:0005829;GO:0006907;GO:0007049;GO:0007266;GO:0009617;GO:0009932;GO:0010053;GO:0016020;GO:0017048;GO:0030036;GO:0035023;GO:0043547;GO:0045335;GO:0048365;GO:0050790;GO:0051301	Q95UQ1;Q9SFC6	Putative rho GDP-dissociation inhibitor 1;Rho GDP-dissociation inhibitor 1	rdiA;SCN1	ddi:DDB_G0291077;ath:AT3G07880	Rho GDP-dissociation inhibitor
TRINITY_DN13952_c0_g1_i3	TRINITY_DN13952_c0_g1_i3	MSTRG.2363	2	3	2.41714	-0.101551	1.04896	-0.0968114	0.922876	NA	Pentapetalae		NA	NA
TRINITY_DN13953_c0_g1_i1	TRINITY_DN13953_c0_g1_i1	MSTRG.2364	3	1	1.90052	1.50367	1.5553	0.966803	0.333643	NA	Dendrobium catenatum	GO:0005515;GO:0005886;GO:0006865;GO:0015171;GO:0016020;GO:0016021;GO:0022857;GO:0032973;GO:0034639;GO:0043090;GO:0055085;GO:0080144;GO:1902475	Q9LPF1;F4HZQ7	WAT1-related protein At1g21890;WAT1-related protein At1g44800	SIAR1;UMAMIT19	ath:AT1G44800;ath:AT1G21890
TRINITY_DN13953_c0_g1_i2	TRINITY_DN13953_c0_g1_i2	MSTRG.2365	39	25	30.8788	0.739503	0.69851	1.05869	0.289743	0.727667	Dendrobium catenatum	GO:0005515;GO:0005886;GO:0006865;GO:0015171;GO:0016020;GO:0016021;GO:0022857;GO:0032973;GO:0034639;GO:0043090;GO:0055085;GO:0080144;GO:1902475	Q9LPF1;F4HZQ7	WAT1-related protein At1g21890;WAT1-related protein At1g44800	SIAR1;UMAMIT19	ath:AT1G44800;ath:AT1G21890
TRINITY_DN13958_c0_g1_i1	TRINITY_DN13958_c0_g1_i1	MSTRG.2370	2	12	7.42701	-1.96983	1.23932	-1.58945	0.111959	0.498853	Epidendroideae		NA	NA
TRINITY_DN13958_c0_g2_i1	TRINITY_DN13958_c0_g2_i1	MSTRG.2371	1	8	4.34009	-2.09936	1.20399	-1.74366	0.0812181	0.426842	Dendrobium catenatum		NA	NA
TRINITY_DN13961_c0_g1_i1	TRINITY_DN13961_c0_g1_i1	MSTRG.2374	62	1	35.1341	4.52	1.37812	3.27982	NA	NA	Phalaenopsis equestris	GO:0005886;GO:0016020;GO:0016021	B4FNS3;Q339M6	CASP-like protein 5A2;CASP-like protein 5A3		zma:100276927;osa:4348363
TRINITY_DN13961_c0_g1_i2	TRINITY_DN13961_c0_g1_i2	MSTRG.2375	258	190	217.969	0.452812	0.323149	1.40125	0.161139	0.583585	Phalaenopsis equestris	GO:0005886;GO:0016020;GO:0016021	P0DI68;P0DI70	CASP-like protein 5A1		;
TRINITY_DN13964_c0_g1_i1	TRINITY_DN13964_c0_g1_i1	MSTRG.2377	207	279	241.42	-0.424739	0.429508	-0.988896	0.322714	0.749876	Asparagus officinalis		NA	NA
TRINITY_DN13968_c0_g1_i1	TRINITY_DN13968_c0_g1_i1	MSTRG.2382	27	30	26.0578	-0.0667125	1.11551	-0.0598047	0.952311	0.992043	Musa acuminata subsp. malaccensis		NA	NA
TRINITY_DN13968_c0_g1_i2	TRINITY_DN13968_c0_g1_i2	MSTRG.2383	7	33	21.5357	-1.92829	1.25919	-1.53137	0.125678	0.524227	Musa acuminata subsp. malaccensis		NA	NA
TRINITY_DN13972_c0_g1_i1	TRINITY_DN13972_c0_g1_i1	MSTRG.2386	279	128	202.756	1.16658	0.510203	2.2865	0.0222249	0.214171	Dendrobium catenatum		NA	NA
TRINITY_DN13976_c0_g1_i1	TRINITY_DN13976_c0_g1_i1	MSTRG.2390	43	10	26.0926	1.28255	1.45452	0.881766	0.377904	0.791181	Dendrobium catenatum	GO:0000166;GO:0004672;GO:0005524;GO:0005618;GO:0005886;GO:0006468;GO:0009505;GO:0009506;GO:0016020;GO:0016021	Q9SCT4;P33543	Putative kinase-like protein TMKL1;Probably inactive leucine-rich repeat receptor-like protein kinase IMK2	IMK2;TMKL1	ath:AT3G51740;ath:AT3G24660
TRINITY_DN13977_c0_g1_i1	TRINITY_DN13977_c0_g1_i1	MSTRG.2392	77	100	84.3083	-0.28735	0.647269	-0.443943	0.657084	0.918807	Dendrobium catenatum	GO:0000166;GO:0001653;GO:0004383;GO:0004672;GO:0004674;GO:0005515;GO:0005524;GO:0005886;GO:0006182;GO:0006468;GO:0016020;GO:0016021;GO:0016301;GO:0016310;GO:0016740;GO:0016829;GO:0031347;GO:0045087	Q9ZVR7;Q8LPB4	Phytosulfokine receptor 1	PSKR1	ath:AT2G02220;
TRINITY_DN13979_c0_g1_i2	TRINITY_DN13979_c0_g1_i2	MSTRG.2395	452	965	678.187	-0.937273	0.738329	-1.26945	0.20428	0.641346	fabids		NA	NA
TRINITY_DN13981_c0_g1_i1	TRINITY_DN13981_c0_g1_i1	MSTRG.2397	30	26	26.6553	0.21435	0.524455	0.40871	0.682752	0.928875	Dendrobium catenatum	GO:0000166;GO:0000919;GO:0005085;GO:0005089;GO:0005096;GO:0005515;GO:0005525;GO:0005634;GO:0005829;GO:0009793;GO:0016020;GO:0016192;GO:0042546;GO:0043547;GO:0045324;GO:0048528	O74396;Q9LT31	Vacuolar protein sorting-associated protein 9a;Vacuolar protein sorting-associated protein 9A	vps901;VPS9A	spo:SPBC4F6.10;ath:AT3G19770	Rab5 GDP/GTP exchange factor		N	N	GT31	N	1
TRINITY_DN13981_c0_g1_i2	TRINITY_DN13981_c0_g1_i2	MSTRG.2398	3	1	2.07085	1.00328	1.11167	0.902501	0.366791	NA	Dendrobium catenatum	GO:0000166;GO:0000919;GO:0005085;GO:0005089;GO:0005096;GO:0005515;GO:0005525;GO:0005634;GO:0005829;GO:0009793;GO:0016020;GO:0016192;GO:0042546;GO:0043547;GO:0045324;GO:0048528	Q9LT31;O74396	Vacuolar protein sorting-associated protein 9a;Vacuolar protein sorting-associated protein 9A	VPS9A;vps901	ath:AT3G19770;spo:SPBC4F6.10	Rab5 GDP/GTP exchange factor
TRINITY_DN13983_c0_g1_i1	TRINITY_DN13983_c0_g1_i1	MSTRG.2399	2	2	2.08413	-0.148659	1.0904	-0.136335	0.891557	NA	Phalaenopsis equestris		NA	NA
TRINITY_DN13983_c0_g1_i2	TRINITY_DN13983_c0_g1_i2	MSTRG.2400	158	97	127.556	0.743769	0.59767	1.24445	0.213335	0.651507	Phalaenopsis equestris		NA	NA
TRINITY_DN13984_c0_g1_i1	TRINITY_DN13984_c0_g1_i1	MSTRG.2401	129	170	150.485	-0.38049	0.687174	-0.553703	0.579782	0.895507	Phalaenopsis equestris	GO:0005886;GO:0016020;GO:0016021;GO:0022857;GO:0055085	F4HZQ7;Q501F8	WAT1-related protein At4g08300;WAT1-related protein At1g21890	UMAMIT19;UMAMIT17	ath:AT1G21890;ath:AT4G08300
TRINITY_DN13986_c0_g1_i1	TRINITY_DN13986_c0_g1_i1	MSTRG.2402	269	358	300.585	-0.368679	0.796953	-0.462611	0.643643	0.914975	Dendrobium catenatum	GO:0008150	Q9XIN8;Q9SIH5	Probable F-box protein At2g36090;F-box protein At2g27310		ath:AT2G27310;ath:AT2G36090
TRINITY_DN13989_c0_g1_i1	TRINITY_DN13989_c0_g1_i1	MSTRG.2405	1	82	37.764	-5.5243	1.22737	-4.50091	NA	NA	Dendrobium	GO:0004553;GO:0004564;GO:0004575;GO:0005773;GO:0005775;GO:0005975;GO:0005985;GO:0008152;GO:0016020;GO:0016021;GO:0016787;GO:0016798	P80065;P49175	Beta-fructofuranosidase, soluble isoenzyme I;Beta-fructofuranosidase 1		;			GH32(123-429);N	GH32;GH32	GH32;N	N;N	3;1
TRINITY_DN13989_c0_g1_i2	TRINITY_DN13989_c0_g1_i2	MSTRG.2406	0	4	1.93979	-2.41951	1.62057	-1.493	0.135438	NA	Dendrobium	GO:0004553;GO:0004564;GO:0004575;GO:0005773;GO:0005775;GO:0005975;GO:0005985;GO:0008152;GO:0016020;GO:0016021;GO:0016787;GO:0016798	P49175;P80065	Beta-fructofuranosidase, soluble isoenzyme I;Beta-fructofuranosidase 1		;			GH32(123-448)	GH32	GH32	N	3
TRINITY_DN13990_c0_g1_i1	TRINITY_DN13990_c0_g1_i1	MSTRG.2407	288	215	247.512	0.444481	0.357433	1.24354	0.21367	0.65163	Dendrobium catenatum	GO:0000118;GO:0003677;GO:0005515;GO:0005634;GO:0005773;GO:0010628;GO:0016575;GO:0048235;GO:0048555;GO:0048556	Q9LDD4;Q84JT7	AT-rich interactive domain-containing protein 1;AT-rich interactive domain-containing protein 2		ath:AT4G11400;ath:AT2G46040
TRINITY_DN13991_c0_g1_i2	TRINITY_DN13991_c0_g1_i2	MSTRG.2409	67	91	76.8047	-0.366833	0.573537	-0.639598	0.522434	0.873771	Dendrobium catenatum	GO:0005783;GO:0005789;GO:0016020;GO:0016021	Q06397;Q8VZU9	Derlin-1	;DER1	osa:4338013;ath:AT4G29330	Derlin-2/3	Protein processing in endoplasmic reticulum
TRINITY_DN13993_c0_g1_i2	TRINITY_DN13993_c0_g1_i2	MSTRG.2412	35	33	33.755	0.0932131	0.371305	0.251042	0.801782	0.95687	Prunus	GO:0005253;GO:0005773;GO:0005774;GO:0006811;GO:0009705;GO:0015698;GO:0015743;GO:0016020;GO:0016021;GO:0016036;GO:0035618;GO:0071423	Q9LPQ8;Q9LS46	Aluminum-activated malate transporter 9;Putative aluminum-activated malate transporter 3	;ALMT9	ath:AT1G18420;ath:AT3G18440
TRINITY_DN13995_c0_g1_i1	TRINITY_DN13995_c0_g1_i1	MSTRG.2413	119	124	120.212	-0.0293448	0.31763	-0.0923866	0.926391	0.98583	Phalaenopsis equestris		NA	NA
TRINITY_DN13999_c0_g1_i1	TRINITY_DN13999_c0_g1_i1	MSTRG.2416	253	291	263.789	-0.194908	0.314234	-0.620265	0.535084	0.876837	Phalaenopsis equestris		NA	NA
TRINITY_DN14001_c0_g1_i2	TRINITY_DN14001_c0_g1_i2	MSTRG.2418	16	25	19.8199	-0.645133	0.750087	-0.860078	0.389746	0.797865	rosids	GO:0005085;GO:0005089	Q9M056;A4IJ27	Rop guanine nucleotide exchange factor 3;Rop guanine nucleotide exchange factor 6	ROPGEF6;ROPGEF3	ath:AT3G55660;ath:AT4G00460
TRINITY_DN14002_c0_g1_i1	TRINITY_DN14002_c0_g1_i1	MSTRG.2419	64	54	58.7397	0.240102	0.474029	0.506513	0.612497	0.907538	Phalaenopsis equestris	GO:0004843;GO:0005737;GO:0009507;GO:0016579	Q8LBZ4	OTU domain-containing protein At3g57810		ath:AT3G57810
TRINITY_DN14002_c0_g1_i2	TRINITY_DN14002_c0_g1_i2	MSTRG.2420	2	2	1.96225	0.447642	1.23351	0.362901	0.716679	NA	rosids	GO:0004843;GO:0005737;GO:0009507;GO:0016579	Q8LBZ4	OTU domain-containing protein At3g57810		ath:AT3G57810
TRINITY_DN14004_c0_g1_i1	TRINITY_DN14004_c0_g1_i1	MSTRG.2422	202	44	121.462	2.15059	0.593403	3.62416	0.000289901	0.0104227	Dendrobium catenatum	GO:0004553;GO:0005576;GO:0005618;GO:0005886;GO:0005975;GO:0006952;GO:0008152;GO:0009793;GO:0010584;GO:0016020;GO:0016787;GO:0016798;GO:0031225;GO:0042973;GO:0046658;GO:0071555	Q8VYE5;Q06915	Probable glucan endo-1,3-beta-glucosidase A6;Glucan endo-1,3-beta-glucosidase 12	;MEE48	ath:AT4G29360;ath:AT4G14080			GH17(6-330)+CBM43(357-441)	GH17	CBM43	N	3
TRINITY_DN14004_c0_g1_i3	TRINITY_DN14004_c0_g1_i3	MSTRG.2423	290	2	140.63	6.38773	0.820213	7.78789	6.81396e-15	3.36705e-12	Dendrobium catenatum	GO:0004553;GO:0005576;GO:0005618;GO:0005886;GO:0005975;GO:0006952;GO:0008152;GO:0009793;GO:0010584;GO:0016020;GO:0016787;GO:0016798;GO:0031225;GO:0042973;GO:0046658;GO:0071555	Q8VYE5;Q06915	Glucan endo-1,3-beta-glucosidase 12;Probable glucan endo-1,3-beta-glucosidase A6	;MEE48	ath:AT4G29360;ath:AT4G14080			GH17(31-355)+CBM43(382-464)	GH17	CBM43	Y(1-23)	3
TRINITY_DN14006_c0_g1_i1	TRINITY_DN14006_c0_g1_i1	MSTRG.2425	53	39	46.5967	0.387139	0.682931	0.566878	0.570797	0.892424	Epidendroideae		NA	NA
TRINITY_DN14006_c0_g1_i2	TRINITY_DN14006_c0_g1_i2	MSTRG.2426	467	190	331.002	1.28546	0.481543	2.66945	0.00759755	0.108929	Epidendroideae		NA	NA
TRINITY_DN14006_c0_g1_i3	TRINITY_DN14006_c0_g1_i3	MSTRG.2427	31	2	18.5091	3.27263	1.32647	2.46717	NA	NA	Epidendroideae		NA	NA
TRINITY_DN14007_c0_g1_i2	TRINITY_DN14007_c0_g1_i2	MSTRG.2429	7	3	5.33136	0.95211	1.16418	0.817841	0.413448	0.814143	Dendrobium catenatum	GO:0000272;GO:0000427;GO:0003677;GO:0003723;GO:0003824;GO:0003978;GO:0005515;GO:0005737;GO:0005773;GO:0005777;GO:0005829;GO:0005840;GO:0005975;GO:0005996;GO:0006364;GO:0007623;GO:0008266;GO:0009409;GO:0009506;GO:0009507;GO:0009534;GO:0009536;GO:0009570;GO:0009579;GO:0009611;GO:0009658;GO:0009735;GO:0009941;GO:0010287;GO:0010297;GO:0010319;GO:0010468;GO:0016020;GO:0019388;GO:0019843;GO:0032544;GO:…	Q9SA52;Q9LYA9	Chloroplast stem-loop binding protein of 41 kDa a, chloroplastic;Chloroplast stem-loop binding protein of 41 kDa b, chloroplastic	CRB;CSP41A	ath:AT1G09340;ath:AT3G63140
TRINITY_DN14016_c0_g1_i1	TRINITY_DN14016_c0_g1_i1	MSTRG.2433	486	581	529.312	-0.250843	0.484217	-0.518038	0.604432	0.903936	Dendrobium catenatum	GO:0005783;GO:0008150;GO:0016020;GO:0016021;GO:0030246;GO:0072546	Q8VY97	ER membrane protein complex subunit 7 homolog		ath:AT4G32130	ER membrane protein complex subunit 7
TRINITY_DN14016_c0_g1_i2	TRINITY_DN14016_c0_g1_i2	MSTRG.2434	35	25	30.1218	0.490022	0.456699	1.07296	0.283288	0.721288	Dendrobium catenatum	GO:0005783;GO:0008150;GO:0016020;GO:0016021;GO:0030246;GO:0072546	Q8VY97	ER membrane protein complex subunit 7 homolog		ath:AT4G32130	ER membrane protein complex subunit 7
TRINITY_DN14018_c0_g1_i2	TRINITY_DN14018_c0_g1_i2	MSTRG.2438	3	7	4.54461	-0.642497	1.61264	-0.398413	0.690326	0.930184	Apostasia shenzhenica	GO:0006811;GO:0006812;GO:0006813;GO:0006885;GO:0012505;GO:0015297;GO:0015299;GO:0016020;GO:0016021;GO:0055085;GO:1902600	Q8L709;Q9SIT5	Cation/H(+) antiporter 15;Cation/H(+) antiporter 28	chx28;CHX15	ath:AT3G52080;ath:AT2G13620
TRINITY_DN14019_c0_g1_i1	TRINITY_DN14019_c0_g1_i1	MSTRG.2439	4	5	4.02588	-0.326572	0.898836	-0.363328	0.71636	NA	Cypripedium passerinum	GO:0009693;GO:0009815;GO:0009835;GO:0016491;GO:0031418;GO:0046872;GO:0055114	Q39705;P31238	1-aminocyclopropane-1-carboxylate oxidase 1;1-aminocyclopropane-1-carboxylate oxidase 2		;
TRINITY_DN14019_c0_g1_i2	TRINITY_DN14019_c0_g1_i2	MSTRG.2440	41	16	26.6477	0.988899	1.48341	0.666641	0.505002	0.864611	Cypripedium passerinum	GO:0009693;GO:0009815;GO:0009835;GO:0016491;GO:0031418;GO:0046872;GO:0055114	Q39705;P31238	1-aminocyclopropane-1-carboxylate oxidase 1;1-aminocyclopropane-1-carboxylate oxidase 2		;
TRINITY_DN14019_c0_g1_i3	TRINITY_DN14019_c0_g1_i3	MSTRG.2441	3	41	21.329	-3.053	1.24609	-2.45006	0.0142832	0.165932	Cypripedium passerinum	GO:0009693;GO:0009815;GO:0009835;GO:0016491;GO:0031418;GO:0046872;GO:0055114	P31238;Q39705	1-aminocyclopropane-1-carboxylate oxidase 2;1-aminocyclopropane-1-carboxylate oxidase 1		;
TRINITY_DN14019_c0_g1_i4	TRINITY_DN14019_c0_g1_i4	MSTRG.2442	95	75	81.2806	0.194258	1.11783	0.173781	0.862038	0.973243	Cypripedium passerinum	GO:0009693;GO:0009815;GO:0009835;GO:0016491;GO:0031418;GO:0046872;GO:0055114	P31238;Q39705	1-aminocyclopropane-1-carboxylate oxidase 2;1-aminocyclopropane-1-carboxylate oxidase 1		;
TRINITY_DN14020_c0_g1_i1	TRINITY_DN14020_c0_g1_i1	MSTRG.2443	0	3	1.56363	-1.80187	1.58705	-1.13535	0.256227	NA	Phoenix dactylifera	GO:0000166;GO:0005524;GO:0005634;GO:0005737;GO:0005739;GO:0006400;GO:0008033;GO:0009507;GO:0009536;GO:0009691;GO:0009824;GO:0016020;GO:0016740;GO:0031965;GO:0034265;GO:0052381;GO:0052622;GO:0052623	Q93WC9;Q5GHF7	Adenylate isopentenyltransferase;Adenylate isopentenyltransferase 3, chloroplastic	IPT3;	ath:AT3G63110;ag:AAS94327	adenylate dimethylallyltransferase (cytokinin synthase) [EC:2.5.1.27 2.5.1.112]	Zeatin biosynthesis;Metabolic pathways;Biosynthesis of secondary metabolites
TRINITY_DN14021_c0_g1_i1	TRINITY_DN14021_c0_g1_i1	MSTRG.2445	179	194	184.169	-0.108026	0.284444	-0.37978	0.704109	0.934445	Phalaenopsis equestris	GO:0003861;GO:0008652;GO:0009082;GO:0009098;GO:0009507;GO:0009536;GO:0009570;GO:0009651;GO:0009658;GO:0016829;GO:0019761;GO:0048229	Q9ZW84;Q9ZW85	3-isopropylmalate dehydratase small subunit 3;3-isopropylmalate dehydratase small subunit 1	IPMI2;	ath:AT2G43100;ath:AT2G43090	3-isopropylmalate/methylthioalkylmalate dehydratase small subunit [EC:4.2.1.33 4.2.1.170];3-isopropylmalate/(R)-2-methylmalate dehydratase small subunit [EC:4.2.1.33 4.2.1.35]	Valine, leucine and isoleucine biosynthesis;Glucosinolate biosynthesis;Metabolic pathways;Biosynthesis of secondary metabolites;2-Oxocarboxylic acid metabolism;C5-Branched dibasic acid metabolism;Biosynthesis of amino acids
TRINITY_DN14021_c0_g1_i4	TRINITY_DN14021_c0_g1_i4	MSTRG.2448	2	4	3.44746	-0.653514	1.21899	-0.536109	0.591883	NA	Phalaenopsis equestris	GO:0003861;GO:0008652;GO:0009082;GO:0009098;GO:0009507;GO:0009536;GO:0009570;GO:0009651;GO:0009658;GO:0016829;GO:0019761;GO:0048229	Q9ZW84;Q9ZW85	3-isopropylmalate dehydratase small subunit 3;3-isopropylmalate dehydratase small subunit 1	IPMI2;	ath:AT2G43100;ath:AT2G43090	3-isopropylmalate/methylthioalkylmalate dehydratase small subunit [EC:4.2.1.33 4.2.1.170];3-isopropylmalate/(R)-2-methylmalate dehydratase small subunit [EC:4.2.1.33 4.2.1.35]	Valine, leucine and isoleucine biosynthesis;Glucosinolate biosynthesis;Metabolic pathways;Biosynthesis of secondary metabolites;2-Oxocarboxylic acid metabolism;C5-Branched dibasic acid metabolism;Biosynthesis of amino acids
TRINITY_DN14023_c0_g1_i1	TRINITY_DN14023_c0_g1_i1	MSTRG.2449	169	108	135.519	0.623591	0.454735	1.37133	0.170272	0.598008	Dendrobium catenatum		NA	NA
TRINITY_DN14025_c0_g1_i3	TRINITY_DN14025_c0_g1_i3	MSTRG.2452	126	193	156.261	-0.596306	0.300802	-1.98238	0.0474365	0.330137	Dendrobium catenatum	GO:0000724;GO:0005515;GO:0005634;GO:0005730;GO:0005737;GO:0006325;GO:0006333;GO:0008361;GO:0009294;GO:0010091;GO:0030875;GO:0031567;GO:0051301	Q9LS09;Q9C9M6	Histone chaperone ASF1B;Probable histone chaperone ASF1A	ASF1B;SGA2	ath:AT5G38110;ath:AT1G66740	histone chaperone ASF1
TRINITY_DN14025_c0_g1_i4	TRINITY_DN14025_c0_g1_i4	MSTRG.2453	3	6	4.54555	-0.769197	0.823572	-0.933977	0.350316	0.773372	Dendrobium catenatum	GO:0000724;GO:0005515;GO:0005634;GO:0005730;GO:0005737;GO:0006325;GO:0006333;GO:0008361;GO:0009294;GO:0010091;GO:0030875;GO:0031567;GO:0051301	Q9C9M6;Q9LS09	Probable histone chaperone ASF1A;Histone chaperone ASF1B	SGA2;ASF1B	ath:AT1G66740;ath:AT5G38110	histone chaperone ASF1
TRINITY_DN14027_c0_g1_i1	TRINITY_DN14027_c0_g1_i1	MSTRG.2455	71	52	60.8231	0.450501	0.487024	0.925009	0.354961	0.776666	Dendrobium catenatum		NA	NA
TRINITY_DN14029_c0_g1_i1	TRINITY_DN14029_c0_g1_i1	MSTRG.2457	65	3	33.2355	3.7118	1.22076	3.04057	0.00236133	0.0489976	Phalaenopsis equestris		NA	NA
TRINITY_DN14029_c0_g1_i2	TRINITY_DN14029_c0_g1_i2	MSTRG.2458	73	83	75.9333	-0.177299	0.305365	-0.580615	0.5615	0.888524	Phalaenopsis equestris		NA	NA
TRINITY_DN14032_c0_g1_i1	TRINITY_DN14032_c0_g1_i1	MSTRG.2462	6	4	4.88261	0.494941	1.18155	0.41889	0.675296	0.925644	Phalaenopsis equestris	GO:0003677;GO:0003700;GO:0005634;GO:0006355;GO:0009873	Q9C9I2;Q1ECI2	Ethylene-responsive transcription factor ERF023;Ethylene-responsive transcription factor ERF021		ath:AT1G71450;ath:AT1G01250	;EREBP-like factor
TRINITY_DN14032_c0_g2_i1	TRINITY_DN14032_c0_g2_i1	MSTRG.2463	27	111	75.6902	-1.85637	1.14917	-1.61541	0.106222	0.488	Dendrobium catenatum	GO:0003677;GO:0003700;GO:0005634;GO:0006355;GO:0009873	Q39127;Q9C9I2	Ethylene-responsive transcription factor ERF021;Ethylene-responsive transcription factor TINY	tny;	ath:AT5G25810;ath:AT1G71450	EREBP-like factor;
TRINITY_DN14036_c0_g1_i2	TRINITY_DN14036_c0_g1_i2	MSTRG.2466	18	7	12.5194	1.26034	1.29128	0.976034	0.329047	0.755114	Phalaenopsis equestris	GO:0003676;GO:0003723;GO:0003743;GO:0005515;GO:0005737;GO:0006413;GO:0006417;GO:0007275;GO:0009934;GO:0010586;GO:0019827;GO:0031047;GO:0035019;GO:0035198;GO:0048366;GO:0051607;GO:1902183	Q9XGW1;Q69VD5	Protein argonaute PNH1;Protein argonaute 10	AGO10;	ath:AT5G43810;osa:9269490	eukaryotic translation initiation factor 2C
TRINITY_DN14038_c0_g1_i1	TRINITY_DN14038_c0_g1_i1	MSTRG.2468	64	68	64.4135	-0.0539136	0.336966	-0.159997	0.872883	0.97569	Dendrobium catenatum	GO:0005515;GO:0005634;GO:0006355;GO:0008270;GO:0009506;GO:0046872	Q9ZVC9;Q9SZL8	Protein FAR1-RELATED SEQUENCE 5;Protein FAR1-RELATED SEQUENCE 3	FRS3;FRS5	ath:AT2G27110;ath:AT4G38180
TRINITY_DN14039_c0_g1_i1	TRINITY_DN14039_c0_g1_i1	MSTRG.2469	1	5	2.87109	-1.54204	1.10493	-1.3956	0.162834	NA	Epidendroideae	GO:0009507;GO:0009523;GO:0009535;GO:0009536;GO:0009579;GO:0009654;GO:0010207;GO:0010242;GO:0015979;GO:0016020;GO:0042549;GO:0055114	P23322;Q40459	Oxygen-evolving enhancer protein 1, chloroplastic	PSBO;OEE1, PsbO	sly:544299;nta:107820252	photosystem II oxygen-evolving enhancer protein 1	Photosynthesis
TRINITY_DN14039_c0_g1_i2	TRINITY_DN14039_c0_g1_i2	MSTRG.2470	1	7	3.83557	-1.86121	1.49789	-1.24255	0.214034	NA	Litchi chinensis	GO:0009507;GO:0009523;GO:0009535;GO:0009536;GO:0009579;GO:0009654;GO:0010207;GO:0010242;GO:0015979;GO:0016020;GO:0042549;GO:0055114	O49079;P27665	Oxygen-evolving enhancer protein 1, chloroplastic		;
TRINITY_DN14039_c0_g1_i3	TRINITY_DN14039_c0_g1_i3	MSTRG.2471	4	63	31.1041	-3.06431	1.29508	-2.36612	NA	NA	Epidendroideae	GO:0009507;GO:0009523;GO:0009535;GO:0009536;GO:0009579;GO:0009654;GO:0010207;GO:0010242;GO:0015979;GO:0016020;GO:0042549;GO:0055114	O49079;Q40459	Oxygen-evolving enhancer protein 1, chloroplastic	OEE1, PsbO	;nta:107820252	photosystem II oxygen-evolving enhancer protein 1	Photosynthesis
TRINITY_DN14040_c0_g1_i1	TRINITY_DN14040_c0_g1_i1	MSTRG.2472	5	0	2.21621	1.89205	1.5942	1.18684	NA	NA	Dendrobium catenatum	GO:0003677;GO:0003700;GO:0005634;GO:0006355	Q9SQQ9;Q9FK47	Myb-related protein 1;Myb-related protein 2	MYR2;MYR1	ath:AT3G04030;ath:AT5G18240
TRINITY_DN14043_c0_g1_i1	TRINITY_DN14043_c0_g1_i1	MSTRG.2474	9	14	11.4251	-0.501625	1.17419	-0.427209	0.669227	0.922965	Apostasia shenzhenica		NA	NA
TRINITY_DN14047_c0_g1_i1	TRINITY_DN14047_c0_g1_i1	MSTRG.2477	14	16	14.547	-0.172468	0.600796	-0.287065	0.774062	0.951418	Dendrobium catenatum	GO:0005737;GO:0005829;GO:0005886;GO:0006886;GO:0015031;GO:0016020;GO:0043130	Q9LFL3;Q9LNC6	TOM1-like protein 2;TOM1-like protein 1		ath:AT5G16880;ath:AT1G06210
TRINITY_DN14048_c0_g1_i1	TRINITY_DN14048_c0_g1_i1	MSTRG.2479	173	216	191.041	-0.308752	0.29405	-1.05	0.293718	0.730702	Phalaenopsis equestris		NA	NA
TRINITY_DN14049_c0_g1_i2	TRINITY_DN14049_c0_g1_i2	MSTRG.2481	9	5	6.24808	0.775563	1.29928	0.596919	0.550562	0.883427	Dendrobium catenatum	GO:0000287;GO:0005829;GO:0005886;GO:0005975;GO:0016311;GO:0016787;GO:0046872;GO:0050308	Q9ZVJ5;Q9X0Y1	Haloacid dehalogenase-like hydrolase domain-containing protein Sgpp;Phosphorylated carbohydrates phosphatase TM_1254		ath:AT2G38740;tma:TM1254
TRINITY_DN14055_c1_g1_i1	TRINITY_DN14055_c1_g1_i1	MSTRG.2485	3	1	1.74702	1.13258	1.23811	0.914768	0.360314	NA	Cicer arietinum		NA	NA
TRINITY_DN14057_c0_g1_i1	TRINITY_DN14057_c0_g1_i1	MSTRG.2487	1	3	1.90695	-1.16446	1.3198	-0.882302	0.377613	NA	Dendrobium catenatum	GO:0001522;GO:0003723;GO:0005739;GO:0009451;GO:0009982;GO:0016853	Q9LT72;Q5XET6	RNA pseudouridine synthase 4, mitochondrial;RNA pseudouridine synthase 3, mitochondrial		ath:AT3G19440;ath:AT1G78910
TRINITY_DN14057_c0_g1_i2	TRINITY_DN14057_c0_g1_i2	MSTRG.2488	41	49	43.1507	-0.206338	0.958279	-0.215321	0.829517	0.964406	Dendrobium catenatum	GO:0001522;GO:0003723;GO:0005739;GO:0009451;GO:0009982;GO:0016853	Q9LT72;Q5XET6	RNA pseudouridine synthase 3, mitochondrial;RNA pseudouridine synthase 4, mitochondrial		ath:AT3G19440;ath:AT1G78910
TRINITY_DN14062_c0_g1_i1	TRINITY_DN14062_c0_g1_i1	MSTRG.2491	254	937	561.674	-1.4804	1.1276	-1.31288	NA	NA	Phalaenopsis equestris		NA	NA
TRINITY_DN14072_c0_g1_i1	TRINITY_DN14072_c0_g1_i1	MSTRG.2497	311	234	267.166	0.442171	0.30873	1.43222	0.15208	0.570633	Dendrobium catenatum	GO:0000139;GO:0005794;GO:0005795;GO:0006486;GO:0006487;GO:0008455;GO:0009312;GO:0016020;GO:0016021;GO:0016740;GO:0016757;GO:0018279;GO:0030145;GO:0030246;GO:0042803;GO:0046872	Q10469;Q9FT88	Alpha-1,6-mannosyl-glycoprotein 2-beta-N-acetylglucosaminyltransferase	MGAT2, CDG2A, CDGS2, GLCNACTII, GNT-II, GNT2;	hsa:4247;ath:AT2G05320	alpha-1,6-mannosyl-glycoprotein beta-1,2-N-acetylglucosaminyltransferase [EC:2.4.1.143]	N-Glycan biosynthesis;Various types of N-glycan biosynthesis;Metabolic pathways	GT16(87-425)	GT16	GT16	N	3
TRINITY_DN14072_c0_g1_i2	TRINITY_DN14072_c0_g1_i2	MSTRG.2498	4	5	4.60559	-0.186338	0.829283	-0.224698	0.822214	0.962615	Dendrobium catenatum	GO:0000139;GO:0005794;GO:0005795;GO:0006486;GO:0006487;GO:0008455;GO:0009312;GO:0016020;GO:0016021;GO:0016740;GO:0016757;GO:0018279;GO:0030145;GO:0030246;GO:0042803;GO:0046872	Q9FT88;Q10469	Alpha-1,6-mannosyl-glycoprotein 2-beta-N-acetylglucosaminyltransferase	;MGAT2, CDG2A, CDGS2, GLCNACTII, GNT-II, GNT2	ath:AT2G05320;hsa:4247	alpha-1,6-mannosyl-glycoprotein beta-1,2-N-acetylglucosaminyltransferase [EC:2.4.1.143]	N-Glycan biosynthesis;Various types of N-glycan biosynthesis;Metabolic pathways	GT16(87-425)	GT16	GT16	N	3
TRINITY_DN14074_c0_g1_i1	TRINITY_DN14074_c0_g1_i1	MSTRG.2501	31	68	47.7599	-1.11625	0.559723	-1.99429	0.0461201	0.32449	Musa acuminata subsp. malaccensis	GO:0003677;GO:0003700;GO:0005515;GO:0005634;GO:0005730;GO:0006355;GO:0009733;GO:0009793;GO:0010029;GO:0010431;GO:0043565;GO:0044212;GO:0048831	Q9SYG2;Q9LJG8	Trihelix transcription factor ASIL2;Trihelix transcription factor ASIL1	ASIL1;ASIL2	ath:AT1G54060;ath:AT3G14180
TRINITY_DN14076_c0_g1_i1	TRINITY_DN14076_c0_g1_i1	MSTRG.2502	1	11	5.97454	-2.68707	0.949269	-2.83067	0.00464505	0.0788792	Cypripedium formosanum	GO:0009507;GO:0009523;GO:0009535;GO:0009536;GO:0009579;GO:0015979;GO:0016020;GO:0016021;GO:0042301;GO:0050821	Q3BAK8;P06415	Photosystem II reaction center protein H	psbH, NitaCp055	;nta:800417	photosystem II PsbH protein	Photosynthesis
TRINITY_DN14077_c0_g1_i1	TRINITY_DN14077_c0_g1_i1	MSTRG.2503	377	1490	902.618	-1.7388	0.865694	-2.00856	0.0445837	0.317571	Phalaenopsis equestris	GO:0005576;GO:0005615;GO:0008150;GO:0048046	O82176;Q9SII5	Protein EXORDIUM-like 5;Protein EXORDIUM-like 7	EXL7;EXL5	ath:AT2G35150;ath:AT2G17230
TRINITY_DN14079_c0_g2_i1	TRINITY_DN14079_c0_g2_i1	MSTRG.2504	2	3	2.76413	-0.422838	1.2092	-0.349685	0.726575	NA	Pentapetalae		NA	NA
TRINITY_DN14083_c0_g1_i1	TRINITY_DN14083_c0_g1_i1	MSTRG.2507	1	15	7.44802	-2.88574	1.09064	-2.64591	0.00814718	0.113412	Phalaenopsis equestris	GO:0008270;GO:0009699;GO:0009809;GO:0016491;GO:0016616;GO:0045551;GO:0046029;GO:0046872;GO:0052747;GO:0055114	Q9ZRF1;O65621	Probable cinnamyl alcohol dehydrogenase 6;Probable mannitol dehydrogenase	CAD6	;ath:AT4G37970	cinnamyl-alcohol dehydrogenase [EC:1.1.1.195]	Phenylpropanoid biosynthesis;Metabolic pathways;Biosynthesis of secondary metabolites
TRINITY_DN14086_c0_g2_i1	TRINITY_DN14086_c0_g2_i1	MSTRG.2509	16	41	28.5647	-1.29442	0.570253	-2.2699	0.0232135	0.219023	Dendrobium catenatum		NA	NA
TRINITY_DN14087_c0_g1_i1	TRINITY_DN14087_c0_g1_i1	MSTRG.2510	3	4	3.38588	0.0201251	1.26258	0.0159396	0.987283	NA	Gossypium		NA	NA
TRINITY_DN14101_c0_g1_i1	TRINITY_DN14101_c0_g1_i1	MSTRG.2524	125	115	119.428	0.127491	0.377681	0.337562	0.735693	0.941492	Epidendroideae	GO:0001054;GO:0001056;GO:0003677;GO:0003899;GO:0005515;GO:0005634;GO:0005654;GO:0005666;GO:0005736;GO:0006351;GO:0006360;GO:0006383;GO:0046983	Q1RMG8;P97304	DNA-directed RNA polymerases I and III subunit RPAC2	POLR1D;Polr1d, 1110003G10Rik, AC19, RPA16, Rpo1-3	bta:539061;mmu:20018	DNA-directed RNA polymerases I and III subunit RPAC2	RNA polymerase;Cytosolic DNA-sensing pathway
TRINITY_DN14102_c0_g2_i1	TRINITY_DN14102_c0_g2_i1	MSTRG.2526	2	2	1.64455	-0.0131379	1.13564	-0.0115688	0.99077	NA	Phaseoleae	GO:0000122;GO:0000978;GO:0003677;GO:0003700;GO:0005515;GO:0005634;GO:0006355;GO:0006817;GO:0008134;GO:0010055;GO:0032107;GO:0043565;GO:0043620;GO:0044212;GO:0046872;GO:0048527	Q9S763;Q9FYA2	Probable WRKY transcription factor 45;Probable WRKY transcription factor 75	WRKY45;WRKY75	ath:AT3G01970;ath:AT5G13080
TRINITY_DN14106_c0_g1_i1	TRINITY_DN14106_c0_g1_i1	MSTRG.2530	3	5	3.9564	-0.896531	1.26817	-0.706947	0.4796	NA	Sorghum bicolor		NA	NA
TRINITY_DN14106_c0_g1_i3	TRINITY_DN14106_c0_g1_i3	MSTRG.2532	6	9	7.12893	-0.505791	0.840285	-0.601928	0.547222	0.881965	Sorghum bicolor		NA	NA
TRINITY_DN14107_c0_g1_i1	TRINITY_DN14107_c0_g1_i1	MSTRG.2534	229	137	176.076	0.793462	0.862655	0.91979	0.357683	0.778157	Dendrobium catenatum	GO:0000124;GO:0005634;GO:0006325;GO:0009651;GO:0043966;GO:0043967	Q8RXY6;Q500Z7	SAGA-associated factor 29 homolog B;SAGA-associated factor 29 homolog A	SGF29a;SGF29b	ath:AT3G27460;ath:AT5G40550	SAGA-associated factor 29
TRINITY_DN14107_c0_g1_i2	TRINITY_DN14107_c0_g1_i2	MSTRG.2535	32	23	26.573	0.436229	0.531109	0.821355	0.411444	0.813334	Dendrobium catenatum	GO:0000124;GO:0005634;GO:0006325;GO:0009651;GO:0043966;GO:0043967	Q500Z7;Q8RXY6	SAGA-associated factor 29 homolog A;SAGA-associated factor 29 homolog B	SGF29b;SGF29a	ath:AT5G40550;ath:AT3G27460	SAGA-associated factor 29
TRINITY_DN14112_c0_g1_i1	TRINITY_DN14112_c0_g1_i1	MSTRG.2537	445	439	425.668	-0.0190582	0.696435	-0.0273654	0.978168	0.996896	Phalaenopsis equestris	GO:0005515;GO:0005773;GO:0005794;GO:0005829;GO:0005886;GO:0009507;GO:0009528;GO:0009535;GO:0009536;GO:0009706;GO:0009941;GO:0016020;GO:0016491;GO:0055114	Q8H0M1;Q9SV68	Quinone-oxidoreductase homolog, chloroplastic;Chloroplast envelope quinone oxidoreductase homolog		;ath:AT4G13010	chloroplastic oxoene reductase [EC:1.3.1.-]	alpha-Linolenic acid metabolism;Biosynthesis of secondary metabolites
TRINITY_DN14117_c0_g1_i1	TRINITY_DN14117_c0_g1_i1	MSTRG.2539	25	15	19.1888	0.735228	0.549195	1.33874	0.180656	0.610527	Dendrobium catenatum		NA	NA
TRINITY_DN14117_c0_g1_i2	TRINITY_DN14117_c0_g1_i2	MSTRG.2540	19	12	14.839	0.511606	0.996363	0.513473	0.607621	0.905063	Dendrobium catenatum		NA	NA
TRINITY_DN14121_c0_g1_i2	TRINITY_DN14121_c0_g1_i2	MSTRG.2544	13	5	9.19855	1.41817	1.13894	1.24517	0.213069	0.65122	Mesangiospermae	GO:0005886;GO:0006979;GO:0016020;GO:0016021	P0CW97;Q9LQU4	Protein PLANT CADMIUM RESISTANCE 3;Protein PLANT CADMIUM RESISTANCE 2	;PCR2	ath:AT5G35525;ath:AT1G14870
TRINITY_DN14122_c0_g1_i1	TRINITY_DN14122_c0_g1_i1	MSTRG.2545	0	3	1.58004	-2.23497	1.39253	-1.60498	0.108498	NA	Phalaenopsis equestris		NA	NA
TRINITY_DN14122_c0_g1_i3	TRINITY_DN14122_c0_g1_i3	MSTRG.2546	3	6	4.3775	-0.51014	1.41773	-0.359828	0.718976	0.937342	Phalaenopsis equestris		NA	NA
TRINITY_DN14137_c0_g1_i1	TRINITY_DN14137_c0_g1_i1	MSTRG.2553	2	5	3.80581	-1.14289	1.44688	-0.789897	0.429588	NA	Dendrobium catenatum	GO:0000166;GO:0004672;GO:0004674;GO:0005524;GO:0005634;GO:0005737;GO:0005829;GO:0005886;GO:0006468;GO:0007275;GO:0009630;GO:0009734;GO:0009926;GO:0016301;GO:0016310;GO:0016740;GO:0040008;GO:0048825	Q9LUL2;Q9C8M5	Serine/threonine-protein kinase WAG2;Serine/threonine-protein kinase WAG1	WAG2;WAG1	ath:AT3G14370;ath:AT1G53700
TRINITY_DN14137_c0_g3_i1	TRINITY_DN14137_c0_g3_i1	MSTRG.2554	39	23	31.0946	0.722877	0.98966	0.73043	0.465127	0.842361	Dendrobium catenatum	GO:0000166;GO:0004672;GO:0004674;GO:0005515;GO:0005524;GO:0005634;GO:0005737;GO:0005886;GO:0006468;GO:0007275;GO:0009734;GO:0016301;GO:0016310;GO:0016740;GO:0048825	Q94E49;Q64FQ2	Protein kinase PINOID 2	;PID2	osa:4327129;ath:AT2G26700	;protein-serine/threonine kinase [EC:2.7.11.-]
TRINITY_DN14139_c0_g2_i1	TRINITY_DN14139_c0_g2_i1	MSTRG.2557	21	8	14.0722	1.37025	1.1782	1.163	0.24483	0.684259	Apostasia shenzhenica	GO:0003674;GO:0005737;GO:0005829;GO:0008150;GO:0043531;GO:0043565	Q8YTC2;Q9Y7K5	Uncharacterized WD repeat-containing protein alr2800;Uncharacterized WD repeat-containing protein C2A9.03		ana:alr2800;spo:SPBC2A9.03
TRINITY_DN14139_c0_g3_i1	TRINITY_DN14139_c0_g3_i1	MSTRG.2558	9	5	6.9438	0.735851	1.30947	0.561947	0.574152	0.89287	Raphanus sativus		NA	NA
TRINITY_DN14142_c0_g2_i1	TRINITY_DN14142_c0_g2_i1	MSTRG.2561	43	16	28.9284	1.31259	0.675152	1.94414	0.051879	0.343618	Dendrobium catenatum	GO:0005515;GO:0005634;GO:0010167;GO:0015706;GO:0071249;GO:0071705;GO:1901698	Q93YU8	Nitrate regulatory gene2 protein		ath:AT3G60320
TRINITY_DN14146_c0_g1_i1	TRINITY_DN14146_c0_g1_i1	MSTRG.2564	4	4	4.03178	0.127519	0.87722	0.145367	0.884421	NA	Pentapetalae		NA	NA
TRINITY_DN14146_c0_g1_i2	TRINITY_DN14146_c0_g1_i2	MSTRG.2565	216	175	192.108	0.333758	0.36683	0.909844	0.362905	0.781415	Morus notabilis	GO:0005576;GO:0005737;GO:0005829;GO:0016787	Q6P7K0;Q9ZT66	Carboxymethylenebutenolidase homolog;Endo-1,3	cmbl	xtr:394496;	carboxymethylenebutenolidase [EC:3.1.1.45]	Metabolic pathways
TRINITY_DN14146_c0_g1_i4	TRINITY_DN14146_c0_g1_i4	MSTRG.2567	1191	10	546.121	5.14918	1.35943	3.78775	NA	NA	Mesangiospermae	GO:0005576;GO:0005737;GO:0005829;GO:0016787	Q6P7K0;Q9ZT66	Endo-1,3;Carboxymethylenebutenolidase homolog	cmbl	xtr:394496;	carboxymethylenebutenolidase [EC:3.1.1.45]	Metabolic pathways
TRINITY_DN14154_c0_g1_i1	TRINITY_DN14154_c0_g1_i1	MSTRG.2569	138	110	121.441	0.355052	0.254496	1.39512	0.162979	0.586648	Pentapetalae		NA	NA
TRINITY_DN14171_c0_g1_i1	TRINITY_DN14171_c0_g1_i1	MSTRG.2573	8	11	8.97162	-0.436414	0.900043	-0.484881	0.627761	0.910218	Apostasia shenzhenica		NA	NA
TRINITY_DN14171_c0_g1_i3	TRINITY_DN14171_c0_g1_i3	MSTRG.2575	132	99	113.775	0.414388	0.414749	0.99913	0.317732	0.747354	Apostasia shenzhenica		NA	NA
TRINITY_DN14172_c0_g1_i1	TRINITY_DN14172_c0_g1_i1	MSTRG.2576	4	38	19.4303	-2.7903	1.11102	-2.51148	0.0120225	0.148265	Dendrobium catenatum	GO:0005507;GO:0005515;GO:0005634;GO:0005886;GO:0009506;GO:0010286;GO:0016020;GO:0030001;GO:0031965;GO:0032791;GO:0046870;GO:0046872	Q9SZN7;Q67ZW1	Heavy metal-associated isoprenylated plant protein 26;Heavy metal-associated isoprenylated plant protein 27	FP6;HIPP27	ath:AT4G38580;ath:AT5G66110
TRINITY_DN14172_c0_g1_i2	TRINITY_DN14172_c0_g1_i2	MSTRG.2577	45	737	358.586	-3.23118	1.20526	-2.68091	NA	NA	Dendrobium catenatum	GO:0005507;GO:0005515;GO:0005634;GO:0005886;GO:0009506;GO:0010286;GO:0016020;GO:0030001;GO:0031965;GO:0032791;GO:0046870;GO:0046872	Q9SZN7;Q67ZW1	Heavy metal-associated isoprenylated plant protein 26;Heavy metal-associated isoprenylated plant protein 27	FP6;HIPP27	ath:AT4G38580;ath:AT5G66110
TRINITY_DN14174_c0_g1_i1	TRINITY_DN14174_c0_g1_i1	MSTRG.2578	24	26	24.0591	-0.0703472	0.514062	-0.136846	0.891153	0.979224	Dendrobium catenatum	GO:0000311;GO:0003723;GO:0003735;GO:0005634;GO:0005840;GO:0006412;GO:0008266;GO:0009507;GO:0009535;GO:0009536;GO:0009570;GO:0009579;GO:0016020;GO:0019843;GO:0022626	O80361;O50061	50S ribosomal protein L4, chloroplastic	CL4, RPL4;RPL4	nta:107817573;ath:AT1G07320	large subunit ribosomal protein L4	Ribosome
TRINITY_DN14174_c0_g1_i2	TRINITY_DN14174_c0_g1_i2	MSTRG.2579	15	11	12.6463	0.518461	0.579392	0.894835	0.370875	0.785444	Dendrobium catenatum	GO:0000311;GO:0003723;GO:0003735;GO:0005634;GO:0005840;GO:0006412;GO:0008266;GO:0009507;GO:0009535;GO:0009536;GO:0009570;GO:0009579;GO:0016020;GO:0019843;GO:0022626	O50061;O80361	50S ribosomal protein L4, chloroplastic	RPL4;CL4, RPL4	ath:AT1G07320;nta:107817573	large subunit ribosomal protein L4	Ribosome
TRINITY_DN14183_c0_g1_i2	TRINITY_DN14183_c0_g1_i2	MSTRG.2582	51	63	53.6055	-0.165591	0.858059	-0.192983	0.846972	0.969068	Erythranthe guttata		NA	NA
TRINITY_DN14183_c0_g1_i3	TRINITY_DN14183_c0_g1_i3	MSTRG.2583	18	30	22.1954	-0.50267	1.16087	-0.433011	0.665007	0.921847	Erythranthe guttata		NA	NA
TRINITY_DN14189_c0_g1_i1	TRINITY_DN14189_c0_g1_i1	MSTRG.2585	1	3	1.69673	-1.04902	1.2849	-0.816417	0.414262	NA	Petrosaviidae		NA	NA
TRINITY_DN14189_c0_g1_i3	TRINITY_DN14189_c0_g1_i3	MSTRG.2587	1	3	1.66929	-1.6167	1.24635	-1.29714	0.194581	NA	Dendrobium catenatum	GO:0005783;GO:0005794;GO:0005886;GO:0006612;GO:0016020;GO:0016021;GO:0016740;GO:0016746;GO:0018230;GO:0019706	Q0WQK2;Q9FLM3	Probable protein S-acyltransferase 6;Probable protein S-acyltransferase 7		ath:AT3G26935;ath:AT5G41060	palmitoyltransferase ZDHHC9/14/18 [EC:2.3.1.225]
TRINITY_DN14197_c0_g1_i1	TRINITY_DN14197_c0_g1_i1	MSTRG.2592	134	145	138.095	-0.0979757	0.314244	-0.311782	0.755206	0.947951	Dendrobium catenatum	GO:0003677;GO:0005515;GO:0005634;GO:0005654;GO:0005719;GO:0006325;GO:0006351;GO:0006355;GO:0006974;GO:0008013;GO:0008284;GO:0009793;GO:0010228;GO:0030097;GO:0031490;GO:0035097;GO:0042800;GO:0043627;GO:0044212;GO:0044666;GO:0045652;GO:0045944;GO:0046872;GO:0048188;GO:0051568;GO:0060776;GO:0071339;GO:0080182;GO:1904837;GO:1990188	Q9UBL3;Q9C8J7	Protein TRAUCO;Set1/Ash2 histone methyltransferase complex subunit ASH2	ASH2L, ASH2, ASH2L1, ASH2L2, Bre2;TRO	hsa:9070;ath:AT1G51450	Set1/Ash2 histone methyltransferase complex subunit ASH2	Cushing syndrome
TRINITY_DN14238_c0_g1_i1	TRINITY_DN14238_c0_g1_i1	MSTRG.2608	1	3	1.92789	-1.84813	1.22123	-1.51333	0.130195	NA	Epidendroideae	GO:0005886;GO:0006979;GO:0016020;GO:0016021	D9HP26;Q9LQU4	Cell number regulator 10;Protein PLANT CADMIUM RESISTANCE 2	CNR10;PCR2	zma:100284761;ath:AT1G14870
TRINITY_DN14238_c0_g1_i2	TRINITY_DN14238_c0_g1_i2	MSTRG.2609	294	247	268.638	0.287192	0.587777	0.488607	0.62512	0.909731	Epidendroideae	GO:0005886;GO:0006979;GO:0016020;GO:0016021	Q9LQU4;P0CW97	Protein PLANT CADMIUM RESISTANCE 2;Protein PLANT CADMIUM RESISTANCE 3	PCR2;	ath:AT1G14870;ath:AT5G35525
TRINITY_DN14242_c0_g1_i1	TRINITY_DN14242_c0_g1_i1	MSTRG.2611	10	26	17.2809	-1.17778	0.711568	-1.65519	0.0978862	0.471376	Phoenix dactylifera	GO:0003677;GO:0003700;GO:0005515;GO:0005634;GO:0006355;GO:0009742;GO:0046983	Q9M9L6;O80482	Transcription factor bHLH150;Transcription factor bHLH149	AIF1;	ath:AT3G05800;ath:AT1G09250
TRINITY_DN14242_c0_g1_i2	TRINITY_DN14242_c0_g1_i2	MSTRG.2612	176	329	240.609	-0.785052	0.630455	-1.24521	0.213053	0.65122	Phoenix dactylifera	GO:0003677;GO:0003700;GO:0005515;GO:0005634;GO:0006355;GO:0009742;GO:0046983	Q9M9L6;O80482	Transcription factor bHLH149;Transcription factor bHLH150	AIF1;	ath:AT3G05800;ath:AT1G09250
TRINITY_DN14249_c0_g1_i2	TRINITY_DN14249_c0_g1_i2	MSTRG.2615	2	2	1.81032	0.302317	1.58609	0.190605	0.848835	NA	Quercus suber		NA	NA
TRINITY_DN14260_c0_g2_i1	TRINITY_DN14260_c0_g2_i1	MSTRG.2618	4	0	1.83669	2.34551	1.6215	1.4465	0.148036	NA	Hevea brasiliensis	GO:0003677;GO:0003700;GO:0005634;GO:0006355;GO:0007275;GO:0009733;GO:0010087;GO:0010089;GO:0010119;GO:0010214;GO:0030154;GO:0043565;GO:0044212;GO:0048364	Q8LPH6;Q8VZQ2	Transcription factor MYB86;Transcription factor MYB61	MYB86;MYB61	ath:AT5G26660;ath:AT1G09540	transcription factor MYB, plant
TRINITY_DN14263_c0_g1_i1	TRINITY_DN14263_c0_g1_i1	MSTRG.2619	13	11	11.9829	0.240775	0.562279	0.428212	0.668497	0.922793	Dendrobium catenatum	GO:0005739;GO:0006412;GO:0009507;GO:0009536;GO:0009570;GO:0016787;GO:0018206;GO:0031365;GO:0042586;GO:0043686;GO:0046872	Q5VNN5;Q9FUZ2	Peptide deformylase 1B, chloroplastic/mitochondrial;Peptide deformylase 1B, chloroplastic	;PDF1B	osa:4326576;ath:AT5G14660	peptide deformylase [EC:3.5.1.88]
TRINITY_DN14263_c0_g1_i2	TRINITY_DN14263_c0_g1_i2	MSTRG.2620	1	2	1.65178	-0.461175	1.27998	-0.360299	0.718623	NA	Dendrobium catenatum	GO:0005739;GO:0006412;GO:0009507;GO:0009536;GO:0009570;GO:0016787;GO:0018206;GO:0031365;GO:0042586;GO:0043686;GO:0046872	Q9FUZ2;Q5VNN5	Peptide deformylase 1B, chloroplastic/mitochondrial;Peptide deformylase 1B, chloroplastic	PDF1B;	ath:AT5G14660;osa:4326576	peptide deformylase [EC:3.5.1.88]
TRINITY_DN14265_c0_g1_i1	TRINITY_DN14265_c0_g1_i1	MSTRG.2621	1	4	2.3384	-1.2145	1.21031	-1.00346	0.315639	NA	Aquilegia coerulea	GO:0005737;GO:0006952;GO:0007165;GO:0009506;GO:0009507;GO:0009534;GO:0009535;GO:0009536;GO:0009543;GO:0009579;GO:0010206;GO:0010207;GO:0016020;GO:0071484	Q9LR64;Q9SSN3	Photosystem II repair protein PSB27-H1, chloroplastic;Toll/interleukin-1 receptor-like protein	PSB27;TIR	ath:AT1G03600;ath:AT1G72930	photosystem II Psb27 protein;	Photosynthesis
TRINITY_DN14265_c0_g1_i2	TRINITY_DN14265_c0_g1_i2	MSTRG.2622	9	15	11.2469	-0.723145	0.641647	-1.12701	0.259737	0.699212	Aquilegia coerulea	GO:0009507;GO:0009523;GO:0009534;GO:0009535;GO:0009536;GO:0009543;GO:0009579;GO:0010206;GO:0010207;GO:0016020;GO:0031977;GO:0042651;GO:0071484	Q9LR64;Q8DG60	Photosystem II lipoprotein Psb27;Photosystem II repair protein PSB27-H1, chloroplastic	PSB27;psbZ	ath:AT1G03600;tel:tll2464	photosystem II Psb27 protein	Photosynthesis
TRINITY_DN14272_c0_g1_i2	TRINITY_DN14272_c0_g1_i2	MSTRG.2627	13	12	12.5199	0.150402	0.550267	0.273326	0.784602	0.954339	Epidendroideae		NA	NA
TRINITY_DN14278_c0_g1_i1	TRINITY_DN14278_c0_g1_i1	MSTRG.2630	0	4	1.81187	-2.27155	1.62175	-1.40067	0.161311	NA	Camelina sativa	GO:0000943;GO:0003676;GO:0003964;GO:0004190;GO:0004518;GO:0004519;GO:0006278;GO:0006310;GO:0006508;GO:0008233;GO:0015074;GO:0016740;GO:0016787;GO:0046872;GO:0090305	Q9ZT94;Q94HW2	Retrovirus-related Pol polyprotein from transposon RE1;Retrovirus-related Pol polyprotein from transposon RE2		;
TRINITY_DN14286_c0_g1_i1	TRINITY_DN14286_c0_g1_i1	MSTRG.2638	1708	2184	1913.4	-0.310448	0.410408	-0.756437	0.449387	0.834302	Epidendroideae		NA	NA
TRINITY_DN14286_c0_g1_i2	TRINITY_DN14286_c0_g1_i2	MSTRG.2639	163	228	192.568	-0.446074	0.439181	-1.01569	0.309775	0.740394	Phalaenopsis equestris		NA	NA
TRINITY_DN14288_c0_g1_i1	TRINITY_DN14288_c0_g1_i1	MSTRG.2640	831	344	587.235	1.29325	0.95239	1.3579	0.174496	0.602594	Dendrobium catenatum	GO:0000166;GO:0004672;GO:0004674;GO:0004683;GO:0005509;GO:0005516;GO:0005524;GO:0005634;GO:0005737;GO:0006468;GO:0009738;GO:0009931;GO:0016020;GO:0016301;GO:0016310;GO:0016740;GO:0018105;GO:0035556;GO:0046777;GO:0046872	A2ZVI7;Q6I587	Calcium-dependent protein kinase 1;Calcium-dependent protein kinase 15		osa:4326638;	calcium-dependent protein kinase [EC:2.7.11.1]	Plant-pathogen interaction	N	N	GT13	N	1
TRINITY_DN14289_c0_g1_i1	TRINITY_DN14289_c0_g1_i1	MSTRG.2641	6	5	4.97654	0.27097	0.885991	0.305838	0.759728	0.949056	Dendrobium catenatum	GO:0003674;GO:0009507;GO:0009536;GO:0009793	Q9LFF1;Q9LSL9	Pentatricopeptide repeat-containing protein At3g53700, chloroplastic;Pentatricopeptide repeat-containing protein At5g65560	MEE40;	ath:AT3G53700;ath:AT5G65560
TRINITY_DN14308_c0_g1_i1	TRINITY_DN14308_c0_g1_i1	MSTRG.2651	86	73	78.5202	0.247698	0.301676	0.821072	0.411605	0.813334	Apostasia shenzhenica		NA	NA
TRINITY_DN14308_c0_g1_i2	TRINITY_DN14308_c0_g1_i2	MSTRG.2652	67	64	64.0144	0.0792408	0.321183	0.246716	0.805128	0.957642	Apostasia shenzhenica		NA	NA
TRINITY_DN14311_c0_g1_i1	TRINITY_DN14311_c0_g1_i1	MSTRG.2655	6	4	5.06156	0.626061	0.780373	0.802258	0.422404	0.820255	Dendrobium catenatum		NA	NA
TRINITY_DN14311_c0_g1_i2	TRINITY_DN14311_c0_g1_i2	MSTRG.2656	129	142	133.126	-0.122341	0.282943	-0.432386	0.665461	0.921963	Ananas comosus	GO:0000500;GO:0001165;GO:0001181;GO:0003674;GO:0005634;GO:0005730;GO:0005737;GO:0006325;GO:0008150;GO:0042790	Q08747;Q05024	Upstream activation factor subunit UAF30;Protein TRI1	UAF30;TRI1	sce:YOR295W;sce:YMR233W	upstream activation factor subunit UAF30
TRINITY_DN14320_c0_g1_i1	TRINITY_DN14320_c0_g1_i1	MSTRG.2662	9	0	4.45434	3.8314	1.19868	3.19636	0.00139174	0.0333766	Tarenaya hassleriana		NA	NA
TRINITY_DN14330_c0_g1_i2	TRINITY_DN14330_c0_g1_i2	MSTRG.2667	1	2	1.75406	-0.493969	1.31063	-0.376895	0.706252	NA	Ipomoea nil		NA	NA
TRINITY_DN14330_c0_g1_i3	TRINITY_DN14330_c0_g1_i3	MSTRG.2668	11	13	11.7748	-0.162864	0.658721	-0.247242	0.804721	0.957642	Ipomoea nil		NA	NA
TRINITY_DN14330_c0_g1_i4	TRINITY_DN14330_c0_g1_i4	MSTRG.2669	24	21	23.5212	0.197444	1.00756	0.195964	0.844639	0.968516	Ipomoea nil		NA	NA
TRINITY_DN14331_c0_g1_i1	TRINITY_DN14331_c0_g1_i1	MSTRG.2670	40	58	47.2653	-0.38595	0.797835	-0.483747	0.628565	0.910537	Dendrobium catenatum		NA	NA
TRINITY_DN14367_c0_g2_i1	TRINITY_DN14367_c0_g2_i1	MSTRG.2684	2	3	2.6814	-0.364089	1.26879	-0.286957	0.774145	NA	rosids		NA	NA
TRINITY_DN14424_c1_g1_i1	TRINITY_DN14424_c1_g1_i1	MSTRG.2707	684	651	663.071	0.113017	0.429497	0.263138	0.792444	0.955828	Dendrobium catenatum	GO:0005739;GO:0005743;GO:0005744;GO:0006626;GO:0006886;GO:0008320;GO:0015450;GO:0016020;GO:0016021;GO:0030150;GO:0031305	Q38820;Q9LNQ1	Mitochondrial import inner membrane translocase subunit TIM23-2;Mitochondrial import inner membrane translocase subunit TIM23-1	TIM23-2;TIM23-1	ath:AT1G72750;ath:AT1G17530	mitochondrial import inner membrane translocase subunit TIM23
TRINITY_DN14427_c1_g1_i1	TRINITY_DN14427_c1_g1_i1	MSTRG.2708	0	4	2.00792	-2.42313	1.47249	-1.6456	0.0998455	NA	Mesangiospermae	GO:0005783;GO:0005886;GO:0006869;GO:0008289;GO:0009506;GO:0012505;GO:0016020;GO:0016021;GO:0046872	Q8L706	Synaptotagmin-5	NTMC2T2.1	ath:AT1G05500
TRINITY_DN14437_c0_g1_i1	TRINITY_DN14437_c0_g1_i1	MSTRG.2713	1	3	1.86896	-1.58058	1.43307	-1.10294	0.270054	NA	Phalaenopsis equestris	GO:0000166;GO:0004672;GO:0004674;GO:0005515;GO:0005524;GO:0006468;GO:0007165;GO:0016301;GO:0016310;GO:0016740	Q9FJ55;Q9SN43	CBL-interacting serine/threonine-protein kinase 19;CBL-interacting serine/threonine-protein kinase 12	CIPK19;CIPK12	ath:AT5G45810;ath:AT4G18700
TRINITY_DN14437_c0_g1_i2	TRINITY_DN14437_c0_g1_i2	MSTRG.2714	48	36	41.4566	0.468117	0.41931	1.1164	0.264252	0.702643	Phalaenopsis equestris	GO:0000166;GO:0004672;GO:0004674;GO:0005515;GO:0005524;GO:0006468;GO:0007165;GO:0009268;GO:0016301;GO:0016310;GO:0016740	Q9SN43;O22932	CBL-interacting serine/threonine-protein kinase 11;CBL-interacting serine/threonine-protein kinase 12	CIPK12;SIP4	ath:AT4G18700;ath:AT2G30360
TRINITY_DN1444_c0_g1_i1	TRINITY_DN1444_c0_g1_i1	MSTRG.2722	1	3	1.77138	-1.06231	1.24982	-0.849965	0.395345	NA	Trifolieae	GO:0000166;GO:0004672;GO:0004674;GO:0005515;GO:0005524;GO:0005886;GO:0006468;GO:0006952;GO:0016020;GO:0016301;GO:0016310;GO:0016740;GO:0042742;GO:0050777	Q9ZUF4;F4JZW1	Serine/threonine-protein kinase RIPK;Serine/threonine-protein kinase PBL13	RIPK;	ath:AT2G05940;ath:AT5G35580
TRINITY_DN14447_c0_g1_i1	TRINITY_DN14447_c0_g1_i1	MSTRG.2719	4	4	3.80248	0.161112	0.857953	0.187786	0.851044	NA	Phalaenopsis equestris	GO:0000993;GO:0005515;GO:0005634;GO:0005654;GO:0005813;GO:0005829;GO:0008284;GO:0010564;GO:0016591;GO:0031124;GO:0042795;GO:0042802;GO:0045944;GO:0070940	Q9NQG5;Q9CSU0	Regulation of nuclear pre-mRNA domain-containing protein 1B	RPRD1B, C20orf77, CREPT, K-H, Kub5-Hera, NET60, dJ1057B20.2;Rprd1b, 2610304G08Rik, 2810446G03Rik, Crept	hsa:58490;mmu:70470	regulator of Ty1 transposition protein 103
TRINITY_DN14447_c0_g1_i4	TRINITY_DN14447_c0_g1_i4	MSTRG.2721	440	560	480.703	-0.278915	0.450692	-0.618859	0.536009	0.877369	Phalaenopsis equestris	GO:0000993;GO:0005515;GO:0005634;GO:0005654;GO:0005813;GO:0005829;GO:0008284;GO:0010564;GO:0016591;GO:0031124;GO:0042795;GO:0042802;GO:0045944;GO:0070940	Q9CSU0;Q9NQG5	Regulation of nuclear pre-mRNA domain-containing protein 1B	Rprd1b, 2610304G08Rik, 2810446G03Rik, Crept;RPRD1B, C20orf77, CREPT, K-H, Kub5-Hera, NET60, dJ1057B20.2	mmu:70470;hsa:58490	regulator of Ty1 transposition protein 103
TRINITY_DN14451_c0_g1_i1	TRINITY_DN14451_c0_g1_i1	MSTRG.2723	29	22	25.0815	0.409381	0.514109	0.796293	0.425862	0.821959	Dendrobium catenatum	GO:0004721;GO:0005634;GO:0005654;GO:0005737;GO:0005829;GO:0005847;GO:0006369;GO:0006378;GO:0006397;GO:0008420;GO:0016787;GO:0070940	Q9CY97;Q6PC19	RNA polymerase II subunit A C-terminal domain phosphatase SSU72	Ssu72, 1190002E22Rik, 1500011L16Rik, 2610101M12Rik;ssu72	mmu:68991;dre:393701	RNA polymerase II subunit A C-terminal domain phosphatase SSU72 [EC:3.1.3.16]	mRNA surveillance pathway
TRINITY_DN14451_c0_g1_i2	TRINITY_DN14451_c0_g1_i2	MSTRG.2724	42	6	26.3406	2.5325	1.16146	2.18045	NA	NA	Dendrobium catenatum	GO:0004721;GO:0005634;GO:0005654;GO:0005737;GO:0005829;GO:0005847;GO:0006369;GO:0006378;GO:0006397;GO:0008420;GO:0016787;GO:0070940	Q17QI2;Q9CY97	RNA polymerase II subunit A C-terminal domain phosphatase SSU72	SSU72;Ssu72, 1190002E22Rik, 1500011L16Rik, 2610101M12Rik	bta:614837;mmu:68991	RNA polymerase II subunit A C-terminal domain phosphatase SSU72 [EC:3.1.3.16]	mRNA surveillance pathway
TRINITY_DN14454_c0_g2_i1	TRINITY_DN14454_c0_g2_i1	MSTRG.2725	185	243	209.617	-0.376858	0.39275	-0.959537	0.337288	0.762087	Phalaenopsis equestris	GO:0005886;GO:0016020;GO:0016021;GO:0051539	D7LIR2;Q84WP5	CASP-like protein 4A3		;ath:AT2G36330
TRINITY_DN14466_c0_g1_i1	TRINITY_DN14466_c0_g1_i1	MSTRG.2730	8	14	10.7888	-0.639211	0.910782	-0.701827	0.482787	0.853366	Dendrobium catenatum		NA	NA
TRINITY_DN14478_c0_g1_i1	TRINITY_DN14478_c0_g1_i1	MSTRG.2734	126	95	109.073	0.453239	0.40681	1.11413	0.265224	0.703645	Phalaenopsis equestris	GO:0001054;GO:0003676;GO:0003899;GO:0005515;GO:0005634;GO:0005730;GO:0005736;GO:0005829;GO:0006351;GO:0006353;GO:0006360;GO:0006363;GO:0006379;GO:0008270;GO:0046872	Q5TM50;O94703	DNA-directed RNA polymerase I subunit RPA12	ZNRD1;rpa12	mcc:712151;spo:SPCC1259.03	DNA-directed RNA polymerase I subunit RPA12	RNA polymerase
TRINITY_DN14480_c0_g1_i2	TRINITY_DN14480_c0_g1_i2	MSTRG.2737	116	75	94.2804	0.559409	0.512282	1.09199	0.274836	0.713801	Pentapetalae	GO:0005515;GO:0005829;GO:0007021;GO:0007023;GO:0048487	O04350	Tubulin-folding cofactor A	KIS	ath:AT2G30410	tubulin-specific chaperone A
TRINITY_DN14481_c0_g1_i1	TRINITY_DN14481_c0_g1_i1	MSTRG.2738	260	308	280.118	-0.252471	0.349943	-0.721464	0.470624	0.845317	Phalaenopsis equestris	GO:0000974;GO:0002376;GO:0005515;GO:0005634;GO:0005681;GO:0005730;GO:0006397;GO:0006952;GO:0008380;GO:0009870;GO:0010204;GO:0042742;GO:0045087;GO:0050832	Q6PBE2;Q949S9	Pre-mRNA-splicing factor SPF27 homolog;Pre-mRNA-splicing factor SPF27	bcas2;MOS4	xtr:394520;ath:AT3G18165	pre-mRNA-splicing factor SPF27	Spliceosome
TRINITY_DN14481_c0_g1_i2	TRINITY_DN14481_c0_g1_i2	MSTRG.2739	12	12	12.2823	-0.0232134	0.685117	-0.0338824	0.972971	0.995783	Phalaenopsis equestris	GO:0000974;GO:0002376;GO:0005515;GO:0005634;GO:0005681;GO:0005730;GO:0006397;GO:0006952;GO:0008380;GO:0009870;GO:0010204;GO:0042742;GO:0045087;GO:0050832	Q6PBE2;Q949S9	Pre-mRNA-splicing factor SPF27;Pre-mRNA-splicing factor SPF27 homolog	bcas2;MOS4	xtr:394520;ath:AT3G18165	pre-mRNA-splicing factor SPF27	Spliceosome
TRINITY_DN14487_c0_g1_i1	TRINITY_DN14487_c0_g1_i1	MSTRG.2740	1	4	2.48078	-1.09233	1.38015	-0.791458	0.428677	NA	Poaceae	GO:0000978;GO:0003677;GO:0003700;GO:0005634;GO:0006355;GO:0034605;GO:0043565;GO:0061408	Q6Z9C8;Q652B0	Heat stress transcription factor B-2c;Heat stress transcription factor B-2b		osa:4346229;osa:4347637	heat shock transcription factor, other eukaryote
TRINITY_DN14487_c0_g1_i2	TRINITY_DN14487_c0_g1_i2	MSTRG.2741	115	175	139.204	-0.56171	0.676691	-0.830083	0.406492	0.809946	Poaceae	GO:0000978;GO:0003677;GO:0003700;GO:0005634;GO:0006355;GO:0034605;GO:0043565;GO:0061408	Q6Z9C8;Q652B0	Heat stress transcription factor B-2c;Heat stress transcription factor B-2b		osa:4346229;osa:4347637	heat shock transcription factor, other eukaryote
TRINITY_DN14493_c0_g1_i1	TRINITY_DN14493_c0_g1_i1	MSTRG.2744	2	5	3.58133	-1.01397	1.20094	-0.844314	0.398494	NA	Dendrobium catenatum	GO:0000943;GO:0003676;GO:0003964;GO:0004190;GO:0004518;GO:0004519;GO:0006278;GO:0006310;GO:0006508;GO:0008233;GO:0015074;GO:0016740;GO:0016787;GO:0046872;GO:0090305	Q94HW2;Q9ZT94	Retrovirus-related Pol polyprotein from transposon RE1;Retrovirus-related Pol polyprotein from transposon RE2		;
TRINITY_DN14493_c0_g2_i1	TRINITY_DN14493_c0_g2_i1	MSTRG.2745	3	3	2.80246	-0.290245	1.19181	-0.243533	0.807592	NA	rosids	GO:0000943;GO:0003676;GO:0003964;GO:0004190;GO:0004518;GO:0004519;GO:0006278;GO:0006310;GO:0006508;GO:0008233;GO:0015074;GO:0016740;GO:0016787;GO:0046872;GO:0090305	Q9ZT94;Q94HW2	Retrovirus-related Pol polyprotein from transposon RE2;Retrovirus-related Pol polyprotein from transposon RE1		;
TRINITY_DN14495_c0_g1_i2	TRINITY_DN14495_c0_g1_i2	MSTRG.2747	2	8	4.65604	-1.603	1.47975	-1.08329	0.278678	0.717856	Dendrobium catenatum		NA	NA
TRINITY_DN14499_c0_g1_i1	TRINITY_DN14499_c0_g1_i1	MSTRG.2751	1088	1595	1314.39	-0.520371	0.38112	-1.36537	0.172135	0.599822	Elaeis guineensis	GO:0000122;GO:0000976;GO:0003676;GO:0003677;GO:0003700;GO:0005515;GO:0005634;GO:0006355;GO:0008270;GO:0009646;GO:0009651;GO:0009723;GO:0009733;GO:0009737;GO:0009739;GO:0009744;GO:0009751;GO:0009753;GO:0010150;GO:0010252;GO:0030307;GO:0045892;GO:0046686;GO:0046872;GO:0048366;GO:0048527;GO:0090697;GO:2000469	Q9LVS0;Q7XC57	Transcription factor MYBS3;Transcription factor KUA1		ath:AT5G47390;osa:4349385
TRINITY_DN14499_c0_g1_i2	TRINITY_DN14499_c0_g1_i2	MSTRG.2752	31	53	41.9932	-0.726208	0.51336	-1.41462	0.157181	0.577217	Elaeis guineensis	GO:0000122;GO:0000976;GO:0003676;GO:0003677;GO:0003700;GO:0005515;GO:0005634;GO:0006355;GO:0008270;GO:0009646;GO:0009651;GO:0009723;GO:0009733;GO:0009737;GO:0009739;GO:0009744;GO:0009751;GO:0009753;GO:0010150;GO:0010252;GO:0030307;GO:0045892;GO:0046686;GO:0046872;GO:0048366;GO:0048527;GO:0090697;GO:2000469	Q7XC57;Q9LVS0	Transcription factor MYBS3;Transcription factor KUA1		osa:4349385;ath:AT5G47390
TRINITY_DN14499_c0_g1_i3	TRINITY_DN14499_c0_g1_i3	MSTRG.2753	4	5	4.2809	-0.171032	0.916347	-0.186646	0.851938	0.970252	Elaeis guineensis	GO:0000122;GO:0000976;GO:0003676;GO:0003677;GO:0003700;GO:0005515;GO:0005634;GO:0006355;GO:0008270;GO:0009646;GO:0009651;GO:0009723;GO:0009733;GO:0009737;GO:0009739;GO:0009744;GO:0009751;GO:0009753;GO:0010150;GO:0010252;GO:0030307;GO:0045892;GO:0046686;GO:0046872;GO:0048366;GO:0048527;GO:0090697;GO:2000469	Q7XC57;Q9LVS0	Transcription factor MYBS3;Transcription factor KUA1		osa:4349385;ath:AT5G47390
TRINITY_DN14503_c0_g1_i2	TRINITY_DN14503_c0_g1_i2	MSTRG.2757	6	10	8.23186	-0.600751	0.757428	-0.793146	0.427693	0.823079	Dendrobium catenatum	GO:0000166;GO:0000373;GO:0003676;GO:0003723;GO:0004386;GO:0005524;GO:0005618;GO:0005730;GO:0005739;GO:0009409;GO:0016787	Q0D8N0;Q9LUW5	DEAD-box ATP-dependent RNA helicase 53, mitochondrial;DEAD-box ATP-dependent RNA helicase 53	;PMH2	osa:4342387;ath:AT3G22330
TRINITY_DN14503_c0_g1_i3	TRINITY_DN14503_c0_g1_i3	MSTRG.2758	453	407	419.397	0.193586	0.265394	0.729428	0.46574	0.842828	Dendrobium catenatum	GO:0000166;GO:0000373;GO:0003676;GO:0003677;GO:0003723;GO:0004386;GO:0005524;GO:0005618;GO:0005730;GO:0005737;GO:0005739;GO:0009409;GO:0009414;GO:0009651;GO:0016787;GO:0019034;GO:0039694	Q9LUW6;Q9LUW5	DEAD-box ATP-dependent RNA helicase 9, mitochondrial;DEAD-box ATP-dependent RNA helicase 53, mitochondrial	PMH1;PMH2	ath:AT3G22310;ath:AT3G22330
TRINITY_DN14508_c0_g1_i1	TRINITY_DN14508_c0_g1_i1	MSTRG.2760	796	493	640.194	0.692968	0.432972	1.60049	0.109489	0.494112	Dendrobium catenatum	GO:0003677;GO:0003700;GO:0003727;GO:0005515;GO:0005634;GO:0005886;GO:0006355;GO:0006979;GO:0009867;GO:0010150;GO:0046872	O82199;Q9FU27	Zinc finger CCCH domain-containing protein 20;Zinc finger CCCH domain-containing protein 2	OZF1;	ath:AT2G19810;osa:4327304
TRINITY_DN14509_c0_g1_i1	TRINITY_DN14509_c0_g1_i1	MSTRG.2761	87	25	57.9716	1.82969	0.805414	2.27174	0.0231024	0.218266	Dendrobium catenatum	GO:0004842;GO:0005515;GO:0010200;GO:0016567;GO:0016740	Q9LXE3;Q9FLF4	U-box domain-containing protein 28;U-box domain-containing protein 27	;CMPG2	ath:AT5G09800;ath:AT5G64660
TRINITY_DN14512_c0_g1_i1	TRINITY_DN14512_c0_g1_i1	MSTRG.2762	2	2	1.79139	0.262914	1.11571	0.235648	0.813706	NA	Brassiceae	GO:0005634;GO:0008150	Q6YUB8;Q8GYL9	Protein Brevis radix-like 1;Protein Brevis radix-like 2	;ATBRXL2	osa:4345773;ath:AT3G14000
TRINITY_DN14512_c0_g1_i2	TRINITY_DN14512_c0_g1_i2	MSTRG.2763	87	114	97.2913	-0.39483	0.434877	-0.907913	0.363924	0.78242	Brassiceae	GO:0005634;GO:0008150	Q8GZ92;Q8GYL9	Protein Brevis radix-like 2;Protein Brevis radix-like 4	BRXL4;ATBRXL2	ath:AT5G20540;ath:AT3G14000
TRINITY_DN14512_c0_g1_i3	TRINITY_DN14512_c0_g1_i3	MSTRG.2764	2	2	2.14009	0.142898	1.10087	0.129804	0.896722	NA	Brassiceae	GO:0005634;GO:0008150	Q6YUB8;Q8GZ92	Protein Brevis radix-like 4;Protein Brevis radix-like 1	;BRXL4	osa:4345773;ath:AT5G20540
TRINITY_DN14513_c0_g1_i1	TRINITY_DN14513_c0_g1_i1	MSTRG.2765	232	893	542.91	-1.83553	0.689275	-2.66299	0.00774496	0.110003	Phalaenopsis equestris	GO:0003677;GO:0003700;GO:0005515;GO:0005634;GO:0006355;GO:0009414;GO:0009737;GO:0043565;GO:0045893	P46897;Q651Z5	Homeobox-leucine zipper protein ATHB-7;Homeobox-leucine zipper protein HOX6	HB-7;	ath:AT2G46680;osa:4347647	homeobox-leucine zipper protein
TRINITY_DN14513_c0_g1_i2	TRINITY_DN14513_c0_g1_i2	MSTRG.2766	6	18	11.5844	-1.48456	0.833904	-1.78025	0.0750345	0.410638	Phalaenopsis equestris	GO:0003677;GO:0003700;GO:0005515;GO:0005634;GO:0006355;GO:0009414;GO:0009737;GO:0043565;GO:0045893	P46897;Q651Z5	Homeobox-leucine zipper protein HOX6;Homeobox-leucine zipper protein ATHB-7	HB-7;	ath:AT2G46680;osa:4347647	homeobox-leucine zipper protein
TRINITY_DN14516_c0_g1_i1	TRINITY_DN14516_c0_g1_i1	MSTRG.2769	68	100	81.448	-0.541487	0.394754	-1.37171	0.170155	0.59777	Phalaenopsis equestris	GO:0003674;GO:0005739;GO:0022626	Q9LFQ4;Q9LIL5	Pentatricopeptide repeat-containing protein At5g15010, mitochondrial;Putative pentatricopeptide repeat-containing protein At3g15200		ath:AT5G15010;ath:AT3G15200
TRINITY_DN14518_c0_g1_i1	TRINITY_DN14518_c0_g1_i1	MSTRG.2771	2	2	2.08352	-0.0333239	1.40352	-0.0237432	0.981058	NA	Theobroma cacao	GO:0006629;GO:0006631;GO:0006633;GO:0009507;GO:0009536;GO:0009570;GO:0016491;GO:0045300;GO:0046872;GO:0055114;GO:0102786	Q40731;O24428	Stearoyl-[acyl-carrier-protein] 9-desaturase, chloroplastic;Stearoyl-[acyl-carrier-protein] 9-desaturase 5, chloroplastic		osa:4335627;	acyl-[acyl-carrier-protein] desaturase [EC:1.14.19.2 1.14.19.11 1.14.19.26]	Fatty acid biosynthesis;Biosynthesis of unsaturated fatty acids;Metabolic pathways;Fatty acid metabolism
TRINITY_DN14518_c0_g1_i2	TRINITY_DN14518_c0_g1_i2	MSTRG.2772	45	46	44.7487	0.0158841	0.414254	0.0383438	0.969414	0.995323	Theobroma cacao	GO:0006629;GO:0006631;GO:0006633;GO:0009507;GO:0009536;GO:0016491;GO:0045300;GO:0046872;GO:0055114;GO:0102786	P22243;O24428	Stearoyl-[acyl-carrier-protein] 9-desaturase, chloroplastic		;
TRINITY_DN14518_c0_g1_i3	TRINITY_DN14518_c0_g1_i3	MSTRG.2773	3	3	2.70292	-0.0103237	1.0197	-0.0101243	0.991922	NA	Theobroma cacao	GO:0006629;GO:0006631;GO:0006633;GO:0009507;GO:0009536;GO:0016491;GO:0045300;GO:0046872;GO:0055114;GO:0102786	O24428;P22243	Stearoyl-[acyl-carrier-protein] 9-desaturase, chloroplastic		;
TRINITY_DN14519_c0_g1_i1	TRINITY_DN14519_c0_g1_i1	MSTRG.2774	17	41	27.0759	-1.0916	0.866264	-1.26012	0.207624	0.644861	Dendrobium catenatum	GO:0000166;GO:0003924;GO:0005515;GO:0005525;GO:0005794;GO:0005802;GO:0005829;GO:0006886;GO:0007165;GO:0007369;GO:0016020;GO:0032588;GO:0033365;GO:0034067;GO:0042147;GO:0043001	Q13795;Q63055	ADP-ribosylation factor-related protein 1	ARFRP1, ARL18, ARP, Arp1;Arfrp1	hsa:10139;rno:117051	ADP-ribosylation factor related protein 1
TRINITY_DN14519_c0_g1_i2	TRINITY_DN14519_c0_g1_i2	MSTRG.2775	5	1	2.9809	2.07637	1.11673	1.85932	0.0629812	NA	Dendrobium catenatum	GO:0000166;GO:0003924;GO:0005515;GO:0005525;GO:0005794;GO:0005802;GO:0005829;GO:0006886;GO:0007165;GO:0007369;GO:0016020;GO:0032588;GO:0033365;GO:0034067;GO:0042147;GO:0043001	Q13795;Q63055	ADP-ribosylation factor-related protein 1	ARFRP1, ARL18, ARP, Arp1;Arfrp1	hsa:10139;rno:117051	ADP-ribosylation factor related protein 1
TRINITY_DN14523_c0_g1_i3	TRINITY_DN14523_c0_g1_i3	MSTRG.2781	9	2	5.9354	2.02931	1.28837	1.57509	0.115235	0.505043	Phaseolus vulgaris	GO:0000427;GO:0003756;GO:0005515;GO:0006355;GO:0009408;GO:0009416;GO:0009507;GO:0009508;GO:0009534;GO:0009535;GO:0009536;GO:0009658;GO:0009941;GO:0016853;GO:0042644;GO:0042793;GO:0046872	A1A6M1	Protein disulfide isomerase pTAC5, chloroplastic	PTAC5	ath:AT4G13670	protein disulfide-isomerase [EC:5.3.4.1]
TRINITY_DN14525_c0_g1_i1	TRINITY_DN14525_c0_g1_i1	MSTRG.2782	1422	2022	1690.98	-0.472909	0.258199	-1.83157	0.0670159	0.388528	Phalaenopsis equestris		NA	NA
TRINITY_DN14526_c0_g1_i1	TRINITY_DN14526_c0_g1_i1	MSTRG.2783	10	21	15.2468	-0.9991	0.866285	-1.15332	0.248781	0.68813	Dendrobium catenatum	GO:0005515;GO:0005634;GO:0010167;GO:0015706;GO:0071249;GO:0071705;GO:1901698	Q93YU8	Nitrate regulatory gene2 protein		ath:AT3G60320
TRINITY_DN14535_c0_g1_i1	TRINITY_DN14535_c0_g1_i1	MSTRG.2789	2	2	1.89193	-0.232066	1.45296	-0.15972	0.873102	NA	Dendrobium catenatum	GO:0003993;GO:0016311;GO:0016787;GO:0045735	P15490;P27061	Acid phosphatase 1;Stem 28 kDa glycoprotein	VSPA	gmx:547821;
TRINITY_DN14535_c0_g1_i2	TRINITY_DN14535_c0_g1_i2	MSTRG.2790	3	11	6.80876	-1.37755	1.2532	-1.09923	0.271668	0.710643	Dendrobium catenatum	GO:0003993;GO:0016311;GO:0016787;GO:0045735	P15490;P27061	Stem 28 kDa glycoprotein;Acid phosphatase 1	VSPA	gmx:547821;
TRINITY_DN14535_c0_g1_i3	TRINITY_DN14535_c0_g1_i3	MSTRG.2791	2	3	1.9733	-0.426459	1.47809	-0.28852	0.772949	NA	fabids	GO:0002213;GO:0003993;GO:0005773;GO:0006979;GO:0009611;GO:0009625;GO:0009753;GO:0016311;GO:0016787;GO:0022626;GO:0045735;GO:0046688	O82122;P27061	Vegetative storage protein 2;Acid phosphatase 1	VSP2	ath:AT5G24770;	vegetative storage protein 2	MAPK signaling pathway - plant
TRINITY_DN14539_c0_g2_i1	TRINITY_DN14539_c0_g2_i1	MSTRG.2795	16	52	33.8075	-1.56482	0.816365	-1.91681	0.055262	0.354424	Zea mays	GO:0003677;GO:0005515;GO:0005634;GO:0019760;GO:0042803;GO:0043565;GO:0044212;GO:0046872	Q9LHF0;Q9LXG0	Zinc-finger homeodomain protein 8;Zinc-finger homeodomain protein 9	HB34;HB30	ath:AT3G28920;ath:AT5G15210
TRINITY_DN14545_c0_g2_i1	TRINITY_DN14545_c0_g2_i1	MSTRG.2801	6	5	5.32244	0.0838264	0.890965	0.0940849	0.925042	0.985672	Dendrobium catenatum	GO:0000154;GO:0000179;GO:0001708;GO:0003723;GO:0005634;GO:0005730;GO:0005739;GO:0006364;GO:0008168;GO:0008649;GO:0016740;GO:0031167;GO:0032259;GO:0046085;GO:0051301	Q9FK02;O22268	Ribosomal RNA small subunit methyltransferase, mitochondrial;Ribosomal RNA small subunit methyltransferase	DIM1B;DIM1A	ath:AT5G66360;ath:AT2G47420	18S rRNA (adenine1779-N6/adenine1780-N6)-dimethyltransferase [EC:2.1.1.183]
TRINITY_DN14545_c0_g2_i1	TRINITY_DN14545_c0_g2_i1	MSTRG.2800	3	3	2.81201	-0.0909687	0.998806	-0.0910775	0.927431	NA	Dendrobium catenatum	GO:0000154;GO:0000179;GO:0001708;GO:0003723;GO:0005634;GO:0005730;GO:0005739;GO:0006364;GO:0008168;GO:0008649;GO:0016740;GO:0031167;GO:0032259;GO:0046085;GO:0051301	Q9FK02;O22268	Ribosomal RNA small subunit methyltransferase, mitochondrial;Ribosomal RNA small subunit methyltransferase	DIM1B;DIM1A	ath:AT5G66360;ath:AT2G47420	18S rRNA (adenine1779-N6/adenine1780-N6)-dimethyltransferase [EC:2.1.1.183]
TRINITY_DN1455_c0_g1_i2	TRINITY_DN1455_c0_g1_i2	MSTRG.2808	7	10	8.32259	-0.369844	0.645274	-0.573157	0.566538	0.890235	Dendrobium catenatum	GO:0005739	Q9FVX2;Q9C9A2	Pentatricopeptide repeat-containing protein At1g77360, mitochondrial;Pentatricopeptide repeat-containing protein At1g71060, mitochondrial	APPR6;	ath:AT1G77360;ath:AT1G71060
TRINITY_DN14554_c0_g3_i1	TRINITY_DN14554_c0_g3_i1	MSTRG.2804	3	3	3.2832	-0.0660104	1.00711	-0.0655446	0.94774	NA	Phalaenopsis equestris	GO:0009451	Q9FNN7;Q9C501	Pentatricopeptide repeat-containing protein At1g33350;Pentatricopeptide repeat-containing protein At5g08510		ath:AT5G08510;ath:AT1G33350
TRINITY_DN14574_c0_g1_i2	TRINITY_DN14574_c0_g1_i2	MSTRG.2817	32	0	15.7674	4.91015	1.33054	3.69035	0.000223948	0.00840714	Dendrobium catenatum		NA	NA
TRINITY_DN14577_c0_g1_i1	TRINITY_DN14577_c0_g1_i1	MSTRG.2819	577	754	650.152	-0.347029	0.246093	-1.41015	0.158495	0.579243	Asparagus officinalis	GO:0000166;GO:0002237;GO:0004370;GO:0005524;GO:0005737;GO:0005739;GO:0005829;GO:0005975;GO:0006071;GO:0006072;GO:0006641;GO:0006952;GO:0009617;GO:0010188;GO:0016301;GO:0016310;GO:0016740;GO:0016773;GO:0019563;GO:0042742;GO:0046167;GO:0080167	Q9M8L4;Q54VT8	Glycerol kinase;Probable glycerol kinase	NHO1;	ath:AT1G80460;ddi:DDB_G0280371	glycerol kinase [EC:2.7.1.30]	Glycerolipid metabolism;Metabolic pathways;Plant-pathogen interaction
TRINITY_DN14579_c0_g2_i1	TRINITY_DN14579_c0_g2_i1	MSTRG.2820	403	371	382.8	0.151436	0.4155	0.364467	0.715509	0.936521	Mesangiospermae	GO:0016020;GO:0016021	O82232;Q9LRI7	UPF0057 membrane protein At2g24040;Hydrophobic protein OSR8		ath:AT2G24040;osa:4347832
TRINITY_DN14581_c0_g1_i2	TRINITY_DN14581_c0_g1_i2	MSTRG.2821	3	3	2.95685	0.117097	1.25719	0.0931421	0.925791	NA	Dendrobium catenatum		NA	NA
TRINITY_DN14582_c0_g1_i2	TRINITY_DN14582_c0_g1_i2	MSTRG.2824	12	10	10.5627	0.111973	0.842519	0.132903	0.89427	0.979608	Phalaenopsis equestris	GO:0000166;GO:0004672;GO:0004674;GO:0005515;GO:0005516;GO:0005524;GO:0005886;GO:0006468;GO:0006970;GO:0009625;GO:0009733;GO:0009793;GO:0016020;GO:0016021;GO:0016301;GO:0016310;GO:0016740;GO:0046777	Q9FK63;C0LGK9	Probable LRR receptor-like serine/threonine-protein kinase At2g24230;Calmodulin-binding receptor kinase CaMRLK	MEE62;	ath:AT5G45800;ath:AT2G24230
TRINITY_DN14583_c0_g1_i1	TRINITY_DN14583_c0_g1_i1	MSTRG.2826	15	22	18.239	-0.564851	0.481554	-1.17298	0.240806	0.680947	Dendrobium catenatum		NA	NA
TRINITY_DN14590_c0_g1_i1	TRINITY_DN14590_c0_g1_i1	MSTRG.2832	267	257	257.308	0.0796968	0.265832	0.299801	0.764329	0.950215	Apostasia shenzhenica	GO:0000248;GO:0005506;GO:0005783;GO:0005789;GO:0006629;GO:0006694;GO:0008202;GO:0008610;GO:0016020;GO:0016021;GO:0016126;GO:0016491;GO:0055114	Q9ZT29;Q39208	Delta(7)-sterol-C5(6)-desaturase 1;Delta(7)-sterol-C5(6)-desaturase	;STE1	nta:107762070;ath:AT3G02580	Delta7-sterol 5-desaturase [EC:1.14.19.20]	Steroid biosynthesis;Metabolic pathways;Biosynthesis of secondary metabolites
[truncated: 30,195 more rows]

## Sheet: All
Table S2: Complete list of plant genes in the mycorrhizal root transcriptome of L. abortivum
[truncated: 31,356 more rows]
